# Supplementary material for: A genome‐wide analysis of long noncoding RNA profile identifies differentially expressed lncRNAs associated with Esophageal cancer
Source: Cancer Med. 2018 Jun 21;7(8):4181–9. doi: 10.1002/cam4.1536 (PMC6089161; doi:10.1002/cam4.1536)
Supplement: Supplementary file 1 [file CAM4-7-4181-s001.xlsx]

## Sheet: lncRNA profiling
TCGA	logFC	pvalue	qvalue	GSE45670	logFC	pvalue	qvalue	GSE53622	logFC	pvalue	qvalue	GSE89102	logFC	pvalue	qvalue	GSE92396	logFC	pvalue	qvalue
LINC00392	7.45861	0.000524133	0.00373113	DARS-AS1	4.82679	1.17668e-11	5.27334e-09	AC093850.2	5.09863	8.28043e-32	4.1648e-29	CASC9	8.47502	3.10493e-08	0.000167106	RP5-1121A15.3	4.58832	1.89086e-07	2.78265e-05
AF003625.3	6.71209	0.000466117	0.00340349	RP11-793A3.2	4.82489	1.3509e-05	0.000226984	RP11-346D19.1	4.37779	3.1406e-25	3.09665e-23	AC098973.2	7.67952	1.91339e-08	0.000167106	RP11-395B7.2	4.51773	7.24196e-09	4.48259e-06
LINC01419	6.57186	0.000773737	0.00510079	RP11-65M17.3	4.82489	1.3509e-05	0.000226984	CASC9	4.36036	3.95761e-32	2.16261e-29	RP11-366F6.2	6.92748	7.07854e-06	0.000659898	RP11-520D19.1	4.08761	3.99488e-08	1.13956e-05
RP11-476K15.1	6.3567	0.000707664	0.00476368	RP5-1110E20.1	4.70875	1.98689e-14	4.20902e-11	RP11-366L20.2	3.53356	3.05332e-31	1.33274e-28	LL22NC03-N64E9.1	6.6462	2.47273e-05	0.00104119	CTA-414D7.1	3.78324	0.000166817	0.0032107
GS1-600G8.5	6.17741	6.36e-05	0.000669903	RP11-109J4.1	4.55023	2.77732e-07	1.06561e-05	HOXA10-AS	3.37907	6.47259e-26	7.53389e-24	AC108676.1	6.64202	0.000243901	0.00325021	HNF1A-AS1	3.31021	2.53098e-06	0.000155201
RP11-865I6.2	5.94286	0.0124599	0.0447106	RP11-77E14.2	4.55023	2.77732e-07	1.06561e-05	RP5-884M6.1	3.3177	1.01682e-20	3.70613e-19	DUXAP8	6.27143	9.12137e-08	0.000170963	RP11-186F10.2	3.29171	1.81249e-05	0.000631279
LINC00942	5.55896	0.00013272	0.00123355	RNASEH2B-AS1	4.44837	3.20536e-10	6.58845e-08	LL22NC03-N64E9.1	3.13422	2.52655e-34	2.51195e-31	RP11-499F3.2	5.87481	4.31495e-05	0.0013659	RP1-122P22.4	3.1827	6.16805e-06	0.000289672
RP11-169F17.1	5.53348	0.000758971	0.005021	RP11-143G3.1	4.15396	4.63893e-05	0.000602312	RP11-417E7.1	3.09519	7.46059e-19	1.83841e-17	AC079767.4	5.79566	0.0134116	0.03844	RP13-467H17.1	3.11749	8.77778e-07	7.45597e-05
LINC00973	5.41376	0.00100286	0.00626852	LINC00202-1	4.12179	3.50422e-06	7.80739e-05	DUXAP8	3.06794	9.06478e-36	1.32427e-32	CTA-392E5.1	5.74606	0.000370015	0.00406572	RP11-864N7.4	3.00798	2.16514e-09	2.40309e-06
AC098973.2	5.39468	1.36e-05	0.000181623	LL22NC03-N64E9.1	4.02423	3.18227e-08	2.03736e-06	RP4-660H19.1	2.95506	5.04702e-13	4.40807e-12	RP11-20G13.3	5.48533	0.000355156	0.00397106	RP11-214O1.1	2.94945	5.32736e-09	3.77415e-06
RP3-410C9.2	5.36503	0.00625477	0.0262916	RP11-366F6.2	3.97418	5.35508e-05	0.000674941	KCNMB2-AS1	2.92494	2.60065e-26	3.3365e-24	RP11-626H12.2	5.47856	4.83012e-05	0.00143822	RP5-1198O20.4	2.74886	3.11475e-08	9.97229e-06
LINC01206	5.08393	0.00389246	0.0182399	XX-FW80269A6.1	3.97418	5.35508e-05	0.000674941	AC009262.2	2.89018	3.93756e-18	8.36151e-17	RP11-417E7.1	5.34535	0.000771506	0.0062728	LINC01242	2.71353	4.17296e-05	0.00118253
LINC01446	5.05869	0.00833019	0.0327745	WI2-80269A6.1	3.97418	5.35508e-05	0.000674941	RP11-1103G16.1	2.85855	9.0585e-28	1.71546e-25	AC011738.4	5.28097	0.000611949	0.00546458	NCBP2-AS2	2.69464	6.61645e-08	1.45899e-05
RP11-1070N10.5	4.9999	0.00251085	0.0129827	RP11-4B16.4	3.85105	2.29024e-07	9.1406e-06	RP11-1038A11.3	2.8508	1.67528e-20	5.84337e-19	MIR503HG	5.26719	1.59958e-06	0.000467301	PLBD1-AS1	2.67781	0.000195394	0.00360845
RP11-1070N10.7	4.99326	0.00565514	0.0243076	AL022344.7	3.80762	6.95264e-07	2.19225e-05	RP11-657O9.1	2.83794	5.35778e-21	2.05757e-19	CTC-480C2.1	5.21475	4.98393e-08	0.000170963	RP11-513N24.1	2.67314	2.37938e-05	0.000782096
CTD-2354A18.1	4.89185	0.00116754	0.00708467	LL22NC03-N14H11.1	3.80762	6.95264e-07	2.19225e-05	WISP1-OT1	2.78133	9.20324e-25	8.30775e-23	RP11-8L2.1	5.17305	9.62112e-07	0.000406749	RP11-66B24.5	2.66818	3.82631e-06	0.000208177
RP11-366F6.2	4.89121	0.00839945	0.0329634	APOBEC3B-AS1	3.79422	8.06376e-10	1.31216e-07	RP11-297P16.4	2.6922	3.95965e-12	3.01156e-11	RP11-297P16.4	5.13833	0.0137073	0.0390101	RP11-81A1.4	2.61741	1.52842e-08	6.44958e-06
RP11-1103G16.1	4.85442	2.1e-07	4.67e-06	AC011294.3	3.76778	9.10551e-08	4.51354e-06	RP11-191L9.4	2.67964	1.41348e-39	4.04731e-36	RP11-863P13.3	5.1034	6.5975e-08	0.000170963	RP5-1114G22.2	2.54251	4.05349e-05	0.00115655
CTD-2207A17.1	4.836	0.00724287	0.0294445	AP000356.2	3.73608	5.5485e-07	1.83686e-05	AC009410.1	2.67402	1.25739e-19	3.59757e-18	RP11-863P13.1	5.1034	6.5975e-08	0.000170963	RP11-203L2.4	2.54251	4.05349e-05	0.00115655
RP11-434I12.3	4.82712	0.00678027	0.0279819	AC005358.3	3.61067	4.7988e-08	2.78234e-06	LINC00645	2.6703	7.20541e-23	4.21274e-21	RP11-215P8.4	4.98367	6.31477e-08	0.000170963	RP11-884K10.7	2.52724	1.3732e-08	6.17883e-06
RP11-758M4.4	4.73109	4.34e-05	0.000487312	LINC01183	3.60129	1.98259e-06	5.01612e-05	RP11-758M4.4	2.6668	7.39617e-20	2.22084e-18	ZFPM2-AS1	4.87717	5.62167e-07	0.000368603	RP11-66B24.4	2.50604	1.68628e-07	2.66105e-05
RP11-54H7.4	4.69721	1.13e-05	0.000155197	CTB-147C22.8	3.55114	1.85804e-07	7.72534e-06	CTD-2066L21.2	2.66382	4.78015e-16	6.90998e-15	RP11-71G12.1	4.867	9.60289e-06	0.000711068	FLVCR1-AS1	2.50604	1.68628e-07	2.66105e-05
XXyac-YM21GA2.4	4.59584	0.00560528	0.0241483	RP11-557H15.3	3.52847	7.5643e-09	7.14297e-07	FEZF1-AS1	2.65018	4.44683e-14	4.62073e-13	CTC-499J9.1	4.81579	5.65923e-06	0.000614878	RP11-996F15.2	2.50604	1.68628e-07	2.66105e-05
LINC01468	4.55197	0.000745939	0.00495715	LINC00934	3.36355	1.86933e-05	0.000293948	RP11-276H19.2	2.63472	4.40686e-21	1.73235e-19	LINC00858	4.78048	4.61438e-08	0.000170963	RP11-529H2.2	2.46458	1.64754e-09	2.03178e-06
RP11-1007I13.4	4.52347	0.000304676	0.00243114	RP11-136O12.2	3.36355	1.86933e-05	0.000293948	AC069277.2	2.56214	1.28444e-14	1.46061e-13	RP11-328K4.1	4.77142	1.84915e-05	0.000902345	RP11-108L7.4	2.43738	5.49217e-08	1.33484e-05
RP13-463N16.6	4.51063	1.65e-06	2.92e-05	DUXAP8	3.35913	1.65382e-06	4.37848e-05	SNHG14	2.5613	4.06914e-30	1.42787e-27	RP11-95M15.1	4.76008	3.29176e-07	0.000339733	RP5-1059L7.1	2.35144	2.20377e-05	0.000734522
RP11-70F11.7	4.46968	0.00244853	0.0127554	CTA-342B11.3	3.17401	5.47037e-09	5.51831e-07	AC007750.5	2.55043	6.20033e-25	5.74184e-23	AC010148.1	4.75962	0.000582061	0.00532613	RP11-1143G9.4	2.33554	0.000873874	0.0106117
LINC01234	4.46584	5e-05	0.000548069	ESRG	3.07532	0.00364221	0.0193714	AC007128.1	2.44841	6.99663e-17	1.1702e-15	APCDD1L-AS1	4.70167	7.25532e-08	0.000170963	RP11-99J16__A.2	2.32862	0.000101803	0.00225232
RP11-445P17.8	4.38057	1.79e-05	0.000229793	SPAG5-AS1	2.89734	1.04135e-05	0.000184437	LINC01468	2.44094	6.50294e-14	6.55921e-13	RP11-1038A11.1	4.6015	0.00272325	0.0135616	RP11-379F4.4	2.30894	2.84078e-05	0.000883188
RP11-863P13.3	4.37422	1.4e-08	4.13e-07	RP11-625L16.3	2.89021	1.31907e-05	0.000222661	AL353997.3	2.404	1.60671e-21	7.00454e-20	CTD-2171N6.1	4.56907	3.05955e-05	0.00115951	CTD-2319I12.5	2.3018	2.73684e-06	0.000163313
RP11-282A11.3	4.33617	0.00144327	0.00840982	PAXIP1-AS1	2.87743	4.28951e-06	9.15772e-05	RP11-397A16.1	2.34923	1.86936e-28	4.37307e-26	RP11-758M4.4	4.38803	1.21614e-06	0.000421693	RP11-310H4.2	2.25173	2.43866e-06	0.000151117
AC079466.1	4.3125	0.00724587	0.0294476	LINC01234	2.86984	0.000166455	0.00165955	AC098973.2	2.34332	1.32383e-18	3.10388e-17	RP11-567G11.1	4.29625	0.000101883	0.00204979	CTC-575N7.1	2.22633	0.00180804	0.0176263
LINC00460	4.28092	3.72e-06	5.99e-05	RP11-298D21.1	2.83985	2.34477e-06	5.71591e-05	POU6F2-AS2	2.33083	8.91392e-23	5.0966e-21	RP11-11N9.4	4.28462	5.54472e-06	0.000614878	CTD-2311B13.5	2.22633	0.00180804	0.0176263
CTC-537E7.2	4.27038	0.0030081	0.0149532	LINC00494	2.82466	1.07135e-06	3.07485e-05	RP11-8L2.1	2.31026	4.56156e-24	3.56869e-22	CTD-2066L21.3	4.11685	2.1403e-05	0.000956341	RP11-244H18.1	2.22633	0.00180804	0.0176263
LINC01508	4.24379	0.00200395	0.010911	CTA-384D8.34	2.81992	6.88902e-10	1.16252e-07	RP11-408E5.5	2.2933	1.82536e-17	3.3764e-16	KB-1615E4.2	4.05079	0.000464787	0.00462864	POTEH-AS1	2.22633	0.00180804	0.0176263
AC093850.2	4.21763	3.9e-06	6.25e-05	CTA-384D8.35	2.81992	6.88902e-10	1.16252e-07	CTD-2357A8.3	2.2837	3.03196e-16	4.53964e-15	RNF144A-AS1	4.04616	2.3181e-05	0.000998425	MIR7515HG	2.19535	0.000233748	0.00415186
RP11-215P8.4	4.18814	0.000845783	0.00545952	CTC-490G23.4	2.81814	1.2828e-06	3.54946e-05	RP11-572C15.5	2.2655	5.47615e-15	6.64752e-14	HAGLROS	3.99462	4.27435e-06	0.000576746	AC114814.4	2.18103	8.84064e-07	7.47124e-05
RP11-397A16.1	4.18331	0.000264747	0.00216691	RP11-7F17.5	2.77859	9.30157e-05	0.00104406	AC108142.1	2.24504	2.54746e-14	2.75839e-13	RP11-297B17.3	3.95953	0.00317662	0.0149875	RP11-324O2.3	2.15383	3.29307e-06	0.000187278
CTA-392E5.1	4.17057	0.00999686	0.0377766	RP11-430L3.1	2.76996	2.97861e-06	6.88316e-05	RP11-559N14.5	2.22784	6.59652e-18	1.32978e-16	RASA2-IT1	3.94675	9.40714e-06	0.000709761	RP11-154D17.1	2.13884	7.53204e-07	6.79991e-05
EVX1-AS	4.14557	0.00505235	0.0222867	ZMIZ1-AS1	2.74642	0.00386391	0.0203229	KC6	2.2068	1.52233e-12	1.23121e-11	RP11-598F7.3	3.92537	0.0114784	0.0345507	C22orf34	2.12624	0.000553886	0.00767488
RP11-430H10.2	4.13185	0.0025357	0.0130906	HOXA-AS3	2.72634	3.73354e-11	1.28384e-08	CTA-384D8.31	2.18516	2.59774e-16	3.9372e-15	RP11-328C8.5	3.88377	0.000121568	0.00226073	RP11-227H15.5	2.10985	7.74018e-10	1.25619e-06
CTD-2535I10.1	4.06789	0.00627181	0.0263448	RP11-214O1.2	2.68553	5.82361e-06	0.000116334	RP13-463N16.6	2.1835	2.87962e-17	5.14951e-16	AC004019.13	3.84315	4.02743e-07	0.000339733	RP11-802E16.3	2.05591	1.50397e-07	2.48842e-05
LINC01249	4.06344	0.0103833	0.0388819	LINC00511	2.67941	1.81192e-11	7.28433e-09	LINC00862	2.16669	2.70231e-23	1.73802e-21	RP4-555D20.2	3.84153	3.95515e-07	0.000339733	CTC-251I16.1	2.0481	1.80076e-05	0.000629169
RP5-884M6.1	4.05083	2.58e-07	5.62e-06	RP11-451H23.3	2.65413	1.0381e-07	5.0237e-06	AC019117.2	2.14308	5.16829e-14	5.31562e-13	PSMA3-AS1	3.82234	4.40502e-06	0.000585373	ZNF561-AS1	2.0481	1.80076e-05	0.000629169
RP11-557H15.3	4.02999	0.000674083	0.00457641	DLX6-AS1	2.60769	0.00032724	0.00286545	RP11-411B10.7	2.13606	7.0239e-25	6.45442e-23	SNHG6	3.80407	0.000163929	0.00266498	CTA-342B11.3	2.04538	0.000255416	0.00441797
RP11-657O9.1	3.99135	0.000216266	0.00184158	RP11-499F3.2	2.52421	6.3152e-07	2.0328e-05	AC074117.10	2.13606	7.0239e-25	6.45442e-23	RP11-100E13.1	3.8029	1.54594e-06	0.000466559	RP11-334E6.12	2.02511	7.88806e-07	6.98534e-05
CTC-499J9.1	3.9628	5.35e-06	8.19e-05	HOXA10-AS	2.51464	1.45737e-10	3.49114e-08	RRM1-AS1	2.13606	7.0239e-25	6.45442e-23	RP11-235E17.4	3.79768	9.7137e-06	0.000711068	RP11-267M23.4	2.01713	6.7022e-07	6.33986e-05
AC092198.1	3.93076	0.000413969	0.00309463	CTD-3239E11.2	2.4793	4.94284e-11	1.52697e-08	MIR503HG	2.13124	9.90449e-21	3.61736e-19	RP11-727A23.4	3.7072	1.55861e-05	0.000833412	XXyac-YM21GA2.4	2.00202	7.68759e-07	6.84942e-05
AC004231.2	3.91267	0.00131154	0.00777967	RP11-629N8.3	2.47412	4.43149e-05	0.000579507	RP4-594A5.1	2.1163	2.61024e-15	3.32216e-14	RP4-660H19.1	3.68964	0.000218524	0.00305659	CTD-2033D15.1	1.98959	0.000244017	0.00426773
RP11-408E5.5	3.90127	0.0115092	0.0420772	CTB-161M19.4	2.47412	4.43149e-05	0.000579507	GS1-600G8.5	2.09738	5.78289e-12	4.29244e-11	CTC-378H22.1	3.68476	4.25579e-05	0.00135319	CTD-2033D15.3	1.98959	0.000244017	0.00426773
LINC00393	3.89582	0.00240974	0.0126006	LINC00114	2.47412	4.43149e-05	0.000579507	RP11-387A1.6	2.0634	9.48596e-33	6.40606e-30	LINC00668	3.68236	0.00202034	0.0112244	AP004782.1	1.97953	7.81203e-05	0.00185137
LINC01287	3.89253	0.00343651	0.0165893	LINC01503	2.46932	6.34058e-08	3.41548e-06	CTD-2619J13.14	2.05531	9.79609e-25	8.79854e-23	RP11-10N23.4	3.67831	2.83227e-06	0.000525902	RP11-229O3.1	1.97897	9.0392e-05	0.00205404
RP1-124C6.1	3.87205	0.00301888	0.0149827	LINC01527	2.46357	3.49272e-06	7.7913e-05	RP11-37C7.1	1.98061	2.62348e-20	8.75146e-19	RP11-191N8.2	3.67541	0.000213771	0.0030294	LINC00535	1.97479	0.000109972	0.0023816
POU6F2-AS2	3.86123	0.000252933	0.00208704	SIRPG-AS1	2.45191	0.0017705	0.0109765	LINC01060	1.97538	3.15422e-19	8.37506e-18	RP11-45A16.4	3.6679	3.26511e-05	0.00120245	LINC01136	1.96615	1.30595e-07	2.27667e-05
RP11-297P16.4	3.85233	0.0101374	0.0381665	RP11-44M6.7	2.45136	0.000614126	0.00472521	AC007743.1	1.95579	1.18796e-26	1.70761e-24	RP11-284N8.3	3.66592	0.0183118	0.0478199	RP11-177H13.2	1.95895	2.31401e-08	8.32024e-06
RP11-400N13.2	3.8113	0.00481384	0.0215075	KRT73-AS1	2.39486	0.000650183	0.00493459	UGDH-AS1	1.95579	1.18796e-26	1.70761e-24	RP11-402P6.9	3.64237	0.000252762	0.00330685	BBOX1-AS1	1.90297	3.11422e-05	0.00094439
XXyac-YX65C7_A.3	3.81074	0.00164637	0.00932165	RP11-1020M18.10	2.39486	0.000650183	0.00493459	LINC00504	1.95579	1.18796e-26	1.70761e-24	RP11-973H7.4	3.62861	0.00159999	0.0096804	RP11-313C15.1	1.89638	0.000130307	0.00269326
CTD-2013M15.1	3.77169	0.00532148	0.0231945	RP11-314C9.1	2.39022	7.53177e-07	2.32655e-05	RP11-815M8.1	1.94523	5.49128e-17	9.35794e-16	H19	3.62758	5.63517e-06	0.000614878	MUC2	1.8862	0.0076848	0.0487139
RP11-467L19.16	3.7481	0.0085664	0.0334941	CTD-2287O16.5	2.35484	7.42151e-07	2.30159e-05	HAGLROS	1.93982	8.60492e-21	3.18169e-19	RP11-680F8.1	3.57833	0.000542219	0.00510263	RP11-510J16.5	1.88374	0.00010057	0.00222948
LINC00601	3.7114	0.00550007	0.0237766	LINC01123	2.33783	8.92231e-06	0.000163481	AC011997.1	1.93757	5.2544e-19	1.3338e-17	RP3-405J10.3	3.57456	8.3734e-05	0.00185474	HOXA-AS3	1.8537	1.17343e-06	9.21504e-05
CTA-384D8.35	3.69066	1.21e-07	2.86e-06	LINC01106	2.33783	8.92231e-06	0.000163481	SPATA3-AS1	1.93587	2.24684e-17	4.08632e-16	RP11-428G2.1	3.5595	0.00549016	0.0212578	HOXB-AS3	1.8537	1.17343e-06	9.21504e-05
RP11-1145L24.1	3.68207	0.0085004	0.0332952	CALML3-AS1	2.33767	4.4813e-07	1.56061e-05	CTD-2034I21.2	1.92189	1.56512e-14	1.75305e-13	LINC00158	3.55088	0.000169455	0.00269534	ANO1-AS1	1.85243	6.73763e-05	0.00166057
RP11-742B18.1	3.67343	5.83e-05	0.000623295	UBE2Q1-AS1	2.33299	1.57874e-05	0.000257434	BBOX1-AS1	1.91133	1.23442e-14	1.40753e-13	RP11-561O23.5	3.54338	0.000468885	0.00465253	RP11-164O23.7	1.84593	0.00126886	0.0136552
AC009410.1	3.65861	0.0091292	0.0351326	FBXL19-AS1	2.31882	0.00878728	0.0384262	FOXD2-AS1	1.90146	1.07482e-24	9.53409e-23	CTD-2014E2.6	3.53262	6.2964e-05	0.00161845	RP11-232D9.3	1.83749	0.0020912	0.0195328
XXyac-YM21GA2.7	3.6575	0.00579338	0.0247527	RP11-465L10.10	2.31671	9.71414e-07	2.85089e-05	CTA-384D8.35	1.89109	4.0749e-26	4.94403e-24	RP11-1103G16.1	3.51877	0.000169001	0.00269521	CTB-113P19.1	1.83022	2.87218e-07	3.62254e-05
ESRG	3.63364	0.0104202	0.0389824	CTC-518B2.12	2.25636	0.00216521	0.0128565	CTA-384D8.34	1.89109	4.0749e-26	4.94403e-24	TEX41	3.51068	4.15198e-07	0.000339733	C4B-AS1	1.81142	3.96452e-05	0.00113746
LINC01518	3.62594	0.0119595	0.0433989	RP11-139H14.5	2.25269	0.000914877	0.00648107	RP11-573D15.2	1.8866	5.25238e-23	3.16487e-21	GAS6-AS1	3.50901	1.04992e-05	0.000728131	C4A-AS1	1.81142	3.96452e-05	0.00113746
RP11-408B11.2	3.57801	0.000584271	0.00407462	RP13-653N12.1	2.25013	1.91428e-06	4.86806e-05	RP11-567G11.1	1.88312	4.3226e-20	1.37892e-18	LINC01033	3.46992	0.000113482	0.00218094	RP11-265D17.2	1.8096	1.29047e-06	9.94648e-05
RP11-115D19.1	3.57682	0.000304059	0.00242769	SSTR5-AS1	2.2499	7.48511e-06	0.000142087	RP11-519M16.1	1.86119	5.14888e-09	2.40069e-08	LINC01540	3.46583	2.95162e-06	0.000525902	RP3-508I15.22	1.80893	0.000168687	0.00322617
RP6-91H8.3	3.52056	1.65e-05	0.000215124	CCDC144NL-AS1	2.24556	0.00662696	0.0309339	MIR4435-1HG	1.85895	1.26064e-26	1.79407e-24	RP11-276H19.2	3.4533	8.34362e-06	0.000680401	RP5-1184F4.7	1.79914	2.23799e-09	2.40382e-06
CTC-573N18.1	3.50947	0.000363393	0.00279328	RP11-279F6.1	2.2186	0.000362774	0.00311081	LINC01415	1.85667	6.19203e-22	2.92575e-20	RP5-1091N2.9	3.44472	1.99256e-05	0.000928781	RP5-1184F4.5	1.79914	2.23799e-09	2.40382e-06
AC087491.2	3.50644	0.00187967	0.0103582	RP11-449L23.2	2.21667	0.0001547	0.00156983	LINC01343	1.84929	6.42191e-20	1.9562e-18	MIR181A2HG	3.4346	4.54143e-05	0.00139062	LINC00638	1.78943	7.45824e-10	1.25619e-06
RP4-694A7.2	3.49725	1.68e-05	0.000218408	RP11-88I18.2	2.20701	1.23805e-08	1.03344e-06	KCNQ1OT1	1.81978	1.8192e-23	1.22049e-21	RP11-51F16.1	3.4318	8.15978e-05	0.00183072	LRP4-AS1	1.77413	5.48163e-07	5.54777e-05
RP4-737E23.2	3.48561	0.00122068	0.00733297	RP11-303E16.3	2.20575	9.88263e-10	1.53504e-07	RP11-946L20.4	1.81978	1.8192e-23	1.22049e-21	RP11-191L9.4	3.42484	6.06987e-05	0.00158974	AC079922.3	1.7661	0.000294546	0.0048902
RP11-332J15.4	3.48063	6.24e-05	0.000657852	RP11-486L19.2	2.2041	3.27293e-05	0.000454296	RP11-382B18.1	1.81155	1.35692e-21	5.99962e-20	LRRC75A-AS1	3.41983	4.54721e-06	0.000586721	RP11-871F6.3	1.76019	2.04597e-05	0.000695844
LINC01179	3.46621	0.0129894	0.0461215	RP3-523K23.2	2.19243	0.00149882	0.0096059	RP11-192P3.4	1.77754	5.92624e-26	6.97737e-24	AC009948.5	3.41786	1.48462e-05	0.000823248	LINC00963	1.74631	8.2557e-05	0.00192635
AL121578.2	3.45325	0.00694207	0.0284981	ZNF32-AS3	2.17926	3.12403e-08	2.01273e-06	CCDC144NL-AS1	1.76227	3.55111e-17	6.2427e-16	RP11-167H9.3	3.41125	0.00013652	0.00239142	DDC-AS1	1.72915	0.000133101	0.00272729
RP11-445O3.1	3.43791	0.00710401	0.0290486	BBOX1-AS1	2.17827	2.98313e-06	6.89053e-05	LINC00707	1.75506	1.73738e-06	5.4598e-06	EHMT1-IT1	3.38942	2.36147e-07	0.000271279	DKFZP434A062	1.70684	3.04136e-07	3.77538e-05
KCNMB2-AS1	3.41372	1.14e-05	0.000156325	RP11-517C16.2	2.17502	0.000539033	0.00427497	AC006548.28	1.74106	1.70212e-22	9.18889e-21	AC021224.1	3.38228	0.0159547	0.0434424	LINC01106	1.70491	7.18787e-06	0.000323863
LINC01163	3.41258	0.00881478	0.0341867	RP11-259N19.1	2.1649	1.46574e-06	3.96532e-05	RP11-703G6.1	1.74106	1.70212e-22	9.18889e-21	DLEU2	3.3582	3.39763e-06	0.000542585	LINC01123	1.70491	7.18787e-06	0.000323863
CTD-2620I22.3	3.40387	0.00615172	0.0259685	RP11-479O16.1	2.15967	2.21435e-06	5.46344e-05	RP11-624A21.1	1.74106	1.70212e-22	9.18889e-21	RP11-160E2.11	3.3558	0.0129344	0.0374855	RP11-439E19.10	1.68503	3.51846e-07	4.1648e-05
GS1-120K12.4	3.39523	3.15e-07	6.68e-06	RP11-640N20.4	2.15967	2.21435e-06	5.46344e-05	RP1-223B1.1	1.74042	3.71066e-09	1.7713e-08	RP11-657O9.1	3.34571	6.24244e-06	0.000630695	RP11-383H13.1	1.679	0.00125048	0.0135186
CTD-2171N6.1	3.38404	0.000141462	0.00129835	RP11-474D1.2	2.15967	2.21435e-06	5.46344e-05	RP11-805J14.5	1.73029	1.12853e-15	1.53146e-14	RP11-699L21.1	3.34359	0.000683021	0.00583723	RP13-631K18.2	1.679	0.00125048	0.0135186
RP11-328K4.1	3.37337	0.000505602	0.00362659	RP11-280K24.4	2.15967	2.21435e-06	5.46344e-05	LINC00240	1.72681	1.27193e-19	3.63328e-18	AC018866.1	3.34158	0.000216351	0.00303932	RP1-20N2.8	1.67835	6.99494e-06	0.000317317
AC007879.7	3.3712	4.2e-05	0.000472503	SC22CB-109E1.1	2.15885	0.000102706	0.00113123	RP5-1059L7.1	1.72273	8.5623e-19	2.08123e-17	AFAP1-AS1	3.33376	0.0156469	0.0428432	AP001187.9	1.67135	3.33242e-05	0.000992482
RP11-445O3.3	3.36084	0.00467506	0.0209976	CTA-929C8.9	2.15167	3.22525e-10	6.60452e-08	RP11-402P6.9	1.70973	8.14753e-12	5.90197e-11	KCNMB2-AS1	3.32721	0.00777319	0.0266249	RP1-12G14.9	1.65771	0.0018379	0.0178363
RP11-785D18.3	3.33095	0.000779546	0.00512628	RP11-981G7.1	2.14478	3.95372e-05	0.000529006	DLX6-AS1	1.69911	2.4465e-19	6.61367e-18	RP11-566K19.6	3.32605	7.40307e-07	0.000406749	MCF2L-AS1	1.65771	0.0018379	0.0178363
RP11-445O3.2	3.30829	0.0090367	0.0348681	WT1-AS	2.14033	3.59569e-09	4.00912e-07	RP11-383H13.1	1.68578	1.18147e-20	4.26496e-19	CTD-2501E16.2	3.31395	4.23928e-05	0.00135237	RP11-716H6.2	1.65663	0.000235391	0.00416904
FLJ39080	3.30682	1.02e-05	0.000140797	CTD-2357A8.3	2.13926	0.000313507	0.00276753	RP11-346D14.1	1.66392	4.64679e-22	2.28302e-20	AC073257.2	3.30139	0.00209429	0.0114724	VENTXP1	1.63282	3.38435e-05	0.00100408
RP11-95M15.1	3.30179	7.56e-05	0.000774965	AC020743.2	2.13523	1.01302e-05	0.000180648	AP000487.5	1.65068	3.00369e-14	3.21544e-13	LINC00880	3.29479	0.000103383	0.0020664	DSG2-AS1	1.63282	3.38435e-05	0.00100408
LINC00355	3.28422	0.00356567	0.0170816	CTB-129P6.7	2.13523	1.01302e-05	0.000180648	MAGI2-AS3	1.63993	8.1445e-24	6.02289e-22	AC073957.15	3.27834	4.43905e-06	0.000585495	RP11-710F7.2	1.6268	0.000829906	0.0102411
RP11-417E7.1	3.26373	0.000627744	0.00431846	AGAP2-AS1	2.1292	1.54752e-06	4.14758e-05	RP11-863P13.1	1.63843	2.79161e-20	9.26449e-19	LINC01021	3.27789	0.00170912	0.0100987	CH17-140K24.4	1.62563	0.00109769	0.0124043
RP11-221N13.3	3.25495	0.00109693	0.006718	RP11-993B23.3	2.12731	0.00021006	0.00200753	RP11-863P13.3	1.63843	2.79161e-20	9.26449e-19	LINC01423	3.25135	0.000131275	0.00234099	FARP1-AS1	1.62286	6.59461e-06	0.00030424
RP11-11N5.1	3.25359	0.00562716	0.0242094	RP11-353N14.2	2.11341	8.92631e-05	0.00101066	RNF139-AS1	1.6073	3.64306e-27	5.9813e-25	RP11-554A11.7	3.25088	0.00274388	0.0136302	RP11-212I21.3	1.59928	9.77162e-06	0.00040268
RP11-600K15.1	3.25053	0.00120651	0.00727769	RP11-526I2.5	2.09599	5.12194e-09	5.26395e-07	LINC01234	1.60622	2.14936e-10	1.24011e-09	RP11-20G13.2	3.24686	0.00934089	0.0300034	CTD-2154I11.2	1.5919	8.31272e-05	0.00193694
BLACAT1	3.23574	5.92e-08	1.5e-06	AGAP11	2.09266	2.21645e-05	0.000335134	RP11-306O13.1	1.60236	4.62036e-23	2.83414e-21	AC007879.4	3.24091	5.28789e-05	0.00149524	AP000688.29	1.59017	6.40455e-05	0.00159381
RP11-445L6.3	3.22436	0.00361917	0.0172689	AC016582.2	2.08304	0.000778826	0.005699	RP11-373L24.1	1.59294	2.25246e-19	6.13781e-18	CTC-508F8.1	3.2363	0.000239471	0.00322391	AC007319.1	1.59017	6.40455e-05	0.00159381
CTD-2015A6.2	3.22388	0.000130843	0.0012191	RP11-107F6.3	2.08304	0.000778826	0.005699	RP5-1065J22.8	1.58503	1.20126e-20	4.32769e-19	ST3GAL4-AS1	3.22027	8.32928e-05	0.00184927	RP11-597D13.9	1.58259	2.45286e-05	0.000798367
RP11-503C24.6	3.2238	0.010662	0.0396442	HAGLROS	2.0649	4.1525e-05	0.000550529	CTA-228A9.4	1.58503	1.20126e-20	4.32769e-19	RP11-74J13.8	3.21075	1.31658e-05	0.000787368	SLC16A1-AS1	1.58259	2.45286e-05	0.000798367
RP11-993B23.3	3.22343	0.0037026	0.017578	OIP5-AS1	2.04693	1.23259e-06	3.42786e-05	WEE2-AS1	1.56116	4.53432e-19	1.16422e-17	AP000695.4	3.19328	0.000571854	0.00527588	RP3-337D23.3	1.57357	2.57957e-05	0.000829074
CTD-2357A8.3	3.21817	1.58e-05	0.000207187	RP11-872J21.3	2.03495	6.30231e-07	2.03052e-05	CTD-2651B20.1	1.55709	5.58632e-26	6.58799e-24	LINC01391	3.17529	2.79971e-06	0.000525902	CTC-548K16.5	1.57357	2.57957e-05	0.000829074
RP11-100E5.2	3.20791	0.00255659	0.0131727	RP11-439A17.4	2.02904	3.19145e-05	0.000445247	CTD-2313J23.1	1.55709	5.58632e-26	6.58799e-24	RP11-404J23.1	3.17121	7.87166e-06	0.000675992	AC009236.2	1.57257	1.56505e-05	0.000563367
RP11-286B14.2	3.1922	0.00451738	0.0204635	RP5-998N21.7	2.02904	3.19145e-05	0.000445247	LINC00470	1.54498	3.83682e-13	3.41696e-12	RP11-87C12.5	3.15691	0.000282966	0.00351893	AC069363.1	1.56803	6.30707e-05	0.00158041
LINC00707	3.19189	0.00238201	0.0125001	RP5-998N21.10	2.02904	3.19145e-05	0.000445247	LINC01096	1.54322	1.60979e-09	8.11403e-09	DAPK1-IT1	3.15488	4.16775e-06	0.000576247	FAM201A	1.56172	4.92056e-06	0.000245637
RP4-781K5.5	3.1782	0.00254855	0.013139	RP11-322E11.2	2.02526	8.69759e-06	0.000160181	CASC20	1.5399	2.43412e-15	3.11595e-14	RP11-527N22.2	3.13297	0.000517705	0.00494409	GS1-293C5.1	1.54668	3.58396e-06	0.000199224
RP11-78C3.1	3.17799	0.00565787	0.0243114	RP1-239B22.5	2.02235	5.63322e-08	3.13929e-06	KDM4A-AS1	1.52892	1.52773e-27	2.76164e-25	RP11-302L19.1	3.09641	8.54189e-05	0.00187541	RP11-582E3.6	1.54584	0.000129312	0.00267934
RP4-660H19.1	3.13064	0.00771432	0.030876	AC108676.1	2.0109	2.35365e-05	0.000351284	FLJ39080	1.52179	3.9964e-17	6.97411e-16	RP11-189E14.3	3.08633	0.0188534	0.0488451	RP11-702H23.6	1.54117	4.40396e-05	0.00123019
RP11-526A4.1	3.12838	0.00193055	0.0105877	RP11-174G17.3	2.00968	4.46493e-07	1.55689e-05	CTD-2313F11.2	1.4997	3.38962e-19	8.96684e-18	RP4-784A16.3	3.07193	2.80853e-05	0.00110273	CTD-2299N12.1	1.54117	4.40396e-05	0.00123019
CCDC144NL-AS1	3.12675	0.000595335	0.00414411	AC008834.1	2.0092	2.44265e-06	5.90938e-05	RP11-542G1.3	1.49917	5.49953e-07	1.86896e-06	LINC00524	3.05183	0.000967406	0.00714956	FLNB-AS1	1.52863	6.86596e-05	0.00168472
LINC00626	3.11759	0.00928401	0.0356089	RP11-319E16.2	2.00683	1.258e-05	0.000214271	CTD-2066L21.1	1.49192	1.30259e-11	9.12374e-11	LINC00954	3.04737	0.000804569	0.00642882	RP11-319E12.1	1.52616	9.14469e-07	7.61227e-05
CTD-2034I21.2	3.1125	0.00438446	0.0199918	RP11-573D15.8	2.00005	0.00110881	0.00751883	RP11-161H23.9	1.49151	2.38873e-23	1.55875e-21	MAST4-IT1	3.04556	6.38225e-07	0.000378808	CTD-2207O23.11	1.51576	9.61974e-06	0.00039889
KB-68A7.2	3.09205	0.0118096	0.0429789	MIR503HG	1.9846	2.79422e-06	6.55682e-05	AL133493.2	1.48752	1.10906e-08	4.91708e-08	HOXA10-AS	3.03848	0.000825339	0.00652413	CTD-2554C21.2	1.50507	1.56374e-05	0.000563367
RP11-554I8.2	3.0916	0.00587099	0.0249953	BLACAT1	1.97673	3.53052e-06	7.85637e-05	CTD-2171N6.1	1.48725	2.60311e-13	2.38288e-12	FTX	3.0354	0.00309969	0.0147438	CTB-46B19.2	1.49781	2.41893e-08	8.47821e-06
RP5-907D15.4	3.09016	0.000214953	0.00183325	RP11-15A1.4	1.97082	1.20957e-06	3.387e-05	LINC00907	1.48364	8.54922e-23	4.91162e-21	RP11-221N13.3	3.02723	1.28032e-06	0.000422174	RP11-97E7.2	1.49781	2.41893e-08	8.47821e-06
LINC00491	3.08433	0.00346675	0.0166986	LINC01484	1.97011	0.00066369	0.00502037	AC129492.6	1.48046	1.78576e-14	1.97913e-13	RP11-394O4.3	3.02086	0.000116779	0.00221108	RP11-6N17.2	1.49781	2.41893e-08	8.47821e-06
AC073957.15	3.07023	0.00170955	0.00959704	LINC00942	1.96311	0.00574916	0.0276388	PCAT7	1.47352	2.44381e-17	4.42432e-16	RP5-1011O1.2	3.00256	0.0011361	0.00787289	RP11-64D22.5	1.49605	0.00157047	0.0159523
RP11-268G12.3	3.07009	0.0134481	0.0473427	RP5-1024G6.7	1.96114	1.97949e-07	8.13751e-06	RUNDC3A-AS1	1.46333	2.99974e-26	3.75408e-24	RP11-104E19.1	2.99051	9.28224e-07	0.000406749	RP11-531A24.3	1.49605	0.00157047	0.0159523
AC091814.3	3.04659	0.0014557	0.00846356	RP11-669E14.4	1.9557	3.79125e-07	1.36104e-05	RP11-360L9.7	1.46103	2.70605e-20	8.99721e-19	RP11-397A16.1	2.98984	5.71365e-07	0.000368603	RP1-142L7.5	1.49568	6.98066e-05	0.00170157
RP11-367F23.2	3.04111	0.00440223	0.0200451	FOXP4-AS1	1.94834	8.58875e-05	0.000981379	LINC00668	1.4602	4.78691e-13	4.19625e-12	THAP9-AS1	2.98791	4.19782e-06	0.000576247	RP11-332K15.1	1.49152	6.22678e-05	0.00156899
RP1-170O19.17	3.03826	0.0137182	0.0480821	RP11-43F13.4	1.93937	5.83412e-06	0.000116416	LINC01235	1.45783	1.59338e-11	1.09938e-10	SNHG15	2.98191	0.00294936	0.0142785	RP11-875O11.2	1.48817	1.49793e-07	2.48842e-05
AC017060.1	3.02582	0.000816098	0.00531894	SACS-AS1	1.93638	5.4711e-06	0.00011095	AC017060.1	1.45722	3.87837e-13	3.45182e-12	HOXA11-AS	2.96508	0.00181667	0.0105042	RP11-25K21.6	1.47916	0.000124479	0.00261811
AC006262.5	3.02261	0.00232078	0.0122494	DAB1-AS1	1.93638	5.4711e-06	0.00011095	RP11-475D10.4	1.44928	1.85673e-25	1.94886e-23	RP11-44F14.5	2.96017	0.000836763	0.00656072	RP11-25K21.1	1.47916	0.000124479	0.00261811
RP11-547D24.1	3.02187	0.00124107	0.00742507	RP11-44F14.7	1.92231	1.0777e-09	1.62324e-07	RP11-1018N14.2	1.44928	1.85673e-25	1.94886e-23	RP11-319E16.2	2.95458	0.00369821	0.0164729	ADAMTS9-AS1	1.47709	8.19856e-05	0.00192119
LINC00540	3.01267	0.00239207	0.0125429	IQCA1-AS1	1.92027	0.00133758	0.00876361	JADRR	1.44928	1.85673e-25	1.94886e-23	FSIP2-AS1	2.94447	2.44827e-05	0.00103549	RP11-316M1.12	1.47308	1.23309e-05	0.000476868
HOXC-AS1	2.96004	2.19e-09	7.85e-08	AC093901.1	1.91435	5.75539e-07	1.88542e-05	AC005037.3	1.44928	1.85673e-25	1.94886e-23	RP11-138J23.1	2.94061	4.83613e-05	0.00143846	RP11-112L6.3	1.47306	1.46246e-07	2.47185e-05
LINC00519	2.93962	0.00262369	0.0134319	IPO9-AS1	1.91052	5.91039e-08	3.23798e-06	LINC00520	1.44601	1.99797e-08	8.54225e-08	CHRM3-AS2	2.93804	0.00238017	0.0124267	RP1-137D17.1	1.47219	0.00344002	0.0280156
RP11-1C8.4	2.93523	0.00630914	0.0264721	RP11-57A19.2	1.90706	3.7615e-09	4.14191e-07	AC006000.5	1.44325	8.19513e-08	3.18601e-07	CTD-2147F2.1	2.93057	9.65152e-05	0.00199137	AC007255.8	1.46816	7.77921e-06	0.000341721
RP11-3J1.1	2.91777	0.00697883	0.0286268	RP11-844P9.2	1.90706	3.7615e-09	4.14191e-07	STARD4-AS1	1.44036	2.81073e-19	7.54984e-18	GS1-600G8.5	2.92842	2.17396e-06	0.000525902	AC007750.5	1.46735	0.00129381	0.0138566
RP11-372M18.2	2.91596	0.0105874	0.0394435	LINC00923	1.90044	0.000390063	0.00329982	LINC00460	1.43513	3.83232e-13	3.4138e-12	RP11-1149O23.3	2.90761	0.00105245	0.00752151	AC005540.3	1.46444	0.000600839	0.00813919
RP11-722P11.4	2.90532	0.00595311	0.0252686	LINC01468	1.89942	0.000975282	0.00679454	AC104088.1	1.43348	3.42319e-19	9.04228e-18	RP11-1149O23.4	2.90761	0.00105245	0.00752151	ITPR1-AS1	1.45882	2.38787e-06	0.000149329
RP11-44K6.2	2.89634	0.0071679	0.0292035	RP11-360L9.7	1.89756	1.48038e-08	1.16796e-06	TEX41	1.41555	8.45001e-23	4.86242e-21	RAB30-AS1	2.90588	0.000928417	0.00697994	RP11-903H12.3	1.4458	0.000675346	0.00884618
HOXD-AS2	2.88866	0.000118253	0.0011216	RP3-394A18.1	1.89756	1.48038e-08	1.16796e-06	LL22NC03-86G7.1	1.41555	8.45001e-23	4.86242e-21	KIRREL-IT1	2.90119	0.00125053	0.00835375	UCKL1-AS1	1.44221	0.00124547	0.0134863
LINC01087	2.86835	0.0112065	0.0411817	CTD-2292P10.4	1.89652	2.03335e-06	5.10439e-05	PVT1	1.41513	1.14933e-26	1.66209e-24	AC091729.7	2.89394	1.57577e-06	0.000467301	RP11-632L2.2	1.44221	0.00124547	0.0134863
RP11-304M2.3	2.84951	0.00530199	0.0231336	RP13-923O23.7	1.89652	2.03335e-06	5.10439e-05	CTD-2313F11.1	1.40844	2.67009e-17	4.79879e-16	LINC00626	2.89345	0.000986043	0.00723048	RP11-284H19.1	1.43863	0.000349497	0.00552836
LINC01511	2.84728	0.0102952	0.0386513	LINC00302	1.87316	0.000224375	0.00211439	RP11-196E1.3	1.40844	2.67009e-17	4.79879e-16	CTB-89H12.4	2.88609	0.00546212	0.0211915	RP11-1100L3.8	1.42828	0.00135697	0.0143607
CTA-384D8.31	2.84519	0.00673554	0.0278539	RP3-340N1.6	1.87145	0.00104727	0.00718891	LINC00346	1.40761	4.2025e-19	1.08643e-17	RP11-625H11.2	2.87891	1.29734e-05	0.000784397	RP11-10A14.3	1.42828	0.00135697	0.0143607
RP11-91K9.1	2.84141	0.0037825	0.0178514	LINC00346	1.87145	0.00104727	0.00718891	RP11-147L13.2	1.40761	4.2025e-19	1.08643e-17	RP3-508I15.9	2.85479	0.00141234	0.00898793	SNHG22	1.42212	6.40028e-06	0.000297995
DLX6-AS1	2.83799	0.00178724	0.00993181	RP11-91N2.3	1.8707	3.82964e-05	0.000515221	NNT-AS1	1.40602	2.99662e-19	8.0071e-18	LINC00431	2.85147	0.000160456	0.00262962	AP000355.2	1.41894	2.55414e-06	0.00015597
AC019117.2	2.83689	0.000700451	0.00472504	MIR205HG	1.85335	0.000260201	0.00238379	C11orf72	1.40602	2.99662e-19	8.0071e-18	ABCA9-AS1	2.84492	0.000264073	0.00339091	CTA-243E7.4	1.41802	0.00111968	0.0125825
RP11-336A10.4	2.82793	0.0140057	0.04887	LINC00614	1.85319	1.14742e-05	0.000198971	KCNIP4-IT1	1.4007	8.46388e-10	4.44453e-09	RP11-1038A11.3	2.84409	0.00223619	0.0119431	LAMTOR5-AS1	1.41337	0.0002579	0.0044484
AC004988.1	2.8178	2.6e-06	4.38e-05	RP3-448I9.1	1.83899	1.08251e-05	0.000189822	AC011288.2	1.4005	1.06921e-06	3.47049e-06	HOXC13-AS	2.83587	4.53975e-05	0.00139062	PCOLCE-AS1	1.40602	0.000553078	0.00767488
FAM83A-AS1	2.80832	0.00276523	0.0140125	AC091132.1	1.83801	1.83194e-07	7.65923e-06	LINC01270	1.39488	5.97454e-19	1.49748e-17	LINC00944	2.835	2.28375e-05	0.000989404	RP5-1180D12.1	1.40189	0.000300702	0.00496898
LUCAT1	2.80243	1.22e-05	0.000166003	SNHG15	1.83801	1.83194e-07	7.65923e-06	RP11-215P8.4	1.39413	2.7515e-09	1.33934e-08	LSAMP-AS1	2.83142	0.00294649	0.0142724	RP11-228B15.4	1.40049	0.00133744	0.0142051
RP11-383J24.1	2.79501	0.000644354	0.00440746	LINC01010	1.83628	0.000102634	0.00113067	LINC01010	1.39184	2.18277e-10	1.25776e-09	CTB-41I6.2	2.82821	6.94951e-06	0.000656462	RP11-497G19.7	1.40049	0.00133744	0.0142051
LINC01338	2.79427	0.00141448	0.00826945	RP11-722P11.4	1.83419	1.57135e-06	4.1991e-05	HECW1-IT1	1.38469	5.56009e-15	6.74142e-14	LINC00911	2.81792	3.70657e-05	0.00127044	AC008440.5	1.39826	0.000162057	0.00314087
RP11-495P10.8	2.78154	0.00123028	0.00737575	DSCAM-AS1	1.82307	0.000640687	0.00488149	CTD-2003C8.2	1.38319	2.19377e-18	4.91054e-17	RP11-381O7.3	2.81131	0.00025767	0.00334165	RP3-495K2.4	1.39244	0.00232227	0.0210693
RP11-390N6.1	2.7665	0.00387981	0.0181857	CTD-2574D22.4	1.81582	0.00036854	0.00315237	DLGAP1-AS2	1.38161	6.78559e-17	1.13676e-15	AC129778.2	2.81131	0.00025767	0.00334165	RP11-707P17.1	1.38995	4.69928e-06	0.000239263
MAFA-AS1	2.76272	0.0012972	0.00770496	RP11-609D21.3	1.80796	5.60559e-07	1.85041e-05	FOXC2-AS1	1.37758	1.49238e-16	2.35933e-15	CTD-2516F10.2	2.80982	0.00011565	0.00220025	RP11-707P17.2	1.38995	4.69928e-06	0.000239263
LINC01146	2.75405	0.00126497	0.00754241	LINC01139	1.80722	0.00511128	0.0251642	RP11-357H14.17	1.3749	3.03503e-14	3.24655e-13	WASIR1	2.80135	0.000322579	0.00378757	RP11-432I5.2	1.38687	6.90669e-07	6.49638e-05
CTC-480C2.1	2.74288	0.00596987	0.0253142	CTD-2010I22.2	1.7981	8.00687e-07	2.43615e-05	CTD-2587H24.5	1.37409	6.38481e-09	2.93451e-08	WASIR2	2.80135	0.000322579	0.00378757	RP3-324O17.8	1.38293	2.41561e-05	0.000788894
RP11-567N4.3	2.73909	0.00811025	0.0321149	CTA-384D8.36	1.79779	9.04695e-09	8.1222e-07	LINC00152	1.36997	3.61375e-25	3.51476e-23	LINC01305	2.79946	2.98059e-06	0.000525902	CCAT2	1.37377	0.000538025	0.0075312
RP11-25I15.3	2.73288	0.00383616	0.0180528	RP4-755D9.1	1.78759	0.000289661	0.00260138	AC009505.4	1.36825	7.16303e-18	1.4363e-16	AC004448.2	2.79485	0.000266214	0.00340166	CTA-941F9.9	1.37036	1.18442e-06	9.23599e-05
LINC00898	2.73167	0.00868644	0.0338332	LINC00621	1.78759	0.000289661	0.00260138	SNAP25-AS1	1.3663	9.95176e-08	3.82018e-07	DNM3OS	2.7872	0.00373713	0.0165881	RP11-465L10.10	1.36999	0.000227262	0.00406398
CTD-2008L17.2	2.72378	0.00192984	0.0105861	RP11-115H18.1	1.78605	0.000248344	0.00229168	CH507-42P11.5	1.36362	3.88159e-12	2.95532e-11	RP11-33B1.3	2.78671	0.000260279	0.00336167	MESTIT1	1.36606	6.04678e-05	0.00153227
RP11-495P10.5	2.72091	0.00397189	0.0185102	RP11-337C18.9	1.78605	0.000248344	0.00229168	LINC00313	1.36362	3.88159e-12	2.95532e-11	LUCAT1	2.78626	1.31369e-05	0.000787368	RP11-2E11.6	1.36606	6.04678e-05	0.00153227
RP11-680H20.2	2.71402	0.000360305	0.00277388	CTC-505O3.2	1.78605	0.000248344	0.00229168	LINC01139	1.36116	1.19201e-05	3.27231e-05	LINC00958	2.78179	7.04235e-05	0.00170144	RP11-26J3.1	1.35552	1.12083e-06	8.92832e-05
RP11-874J12.4	2.70493	0.00240173	0.0125711	RP11-303E16.2	1.78563	6.63823e-10	1.1342e-07	RP11-94M14.3	1.36014	6.82942e-18	1.37248e-16	RP11-367B6.2	2.77815	4.84652e-05	0.00143846	RP11-231N3.1	1.3544	2.80298e-05	0.00087746
AC128709.3	2.70193	0.0120694	0.0436895	LINC01127	1.77837	0.00394454	0.0206398	AC092669.3	1.35856	3.47203e-17	6.11118e-16	AC007128.1	2.77134	0.00130556	0.00857674	RP11-344N10.2	1.3544	2.80298e-05	0.00087746
LINC00162	2.69916	0.0126624	0.0452406	LINC01097	1.77691	1.98491e-06	5.01851e-05	AC128709.3	1.35306	5.3622e-11	3.40019e-10	LINC01060	2.7683	1.24334e-06	0.000421693	RP11-23J9.4	1.3482	7.10227e-06	0.000321005
RP11-492E3.2	2.69496	0.000706664	0.00476042	RP11-2H8.2	1.76725	0.00249052	0.0143745	AP000473.6	1.34983	1.93571e-08	8.2956e-08	RP11-18H7.1	2.75027	0.000207372	0.00298094	LINC00987	1.3482	7.10227e-06	0.000321005
RP11-6F2.5	2.6907	0.000605953	0.00420645	CTD-2311M21.3	1.76342	8.19861e-05	0.000944698	RP11-259O2.3	1.34907	8.50663e-18	1.68308e-16	RP11-562F9.2	2.746	0.000153488	0.00255235	SLC2A1-AS1	1.3482	7.10227e-06	0.000321005
RP11-677M24.1	2.68833	0.00145109	0.0084405	CTA-150C2.13	1.75001	8.57081e-05	0.000979739	CTD-2008L17.2	1.34547	2.48919e-12	1.95423e-11	ENTPD1-AS1	2.74507	1.00511e-06	0.000406749	CTD-2218G20.2	1.34621	2.08257e-06	0.000138134
RP11-161I6.2	2.68083	0.000112948	0.00107748	CTB-131B5.5	1.7479	2.91344e-05	0.000415257	AP003900.6	1.34166	2.63868e-08	1.10654e-07	LINC00565	2.72145	0.000466982	0.00464024	RP11-486F17.1	1.34621	2.08257e-06	0.000138134
CTC-338M12.9	2.67718	0.00714872	0.0291779	PIK3CD-AS2	1.7479	2.91344e-05	0.000415257	LINC00963	1.34133	2.19649e-19	6.00356e-18	RP11-3B12.5	2.71418	5.54855e-06	0.000614878	CTB-129P6.7	1.34094	0.00010513	0.00231011
KC6	2.67238	0.00992032	0.0375279	RP4-694A7.2	1.72956	1.52617e-08	1.19205e-06	RP11-636O21.1	1.34122	2.66243e-08	1.11555e-07	RP11-356I2.4	2.71018	0.0147304	0.0410468	RP11-605F22.2	1.3307	0.00038367	0.00592057
HAGLROS	2.65823	1.83e-05	0.000233805	LINC01094	1.72774	2.39932e-05	0.000356475	AC005538.3	1.34048	2.20097e-19	6.00494e-18	RP11-314N14.1	2.7096	0.00200607	0.011166	MALAT1	1.32976	0.000261212	0.00449023
RP11-456O19.2	2.65703	0.00640103	0.0267922	DGCR12	1.72071	9.39412e-06	0.000169793	RP11-242F24.1	1.33351	1.53008e-23	1.04717e-21	RP4-715N11.2	2.69405	0.00139856	0.00894975	RP11-69I8.3	1.32642	0.00462657	0.0345871
RP11-44K6.4	2.64702	0.00534916	0.0232882	RP5-907D15.3	1.71965	4.74009e-05	0.000612248	OIP5-AS1	1.33229	3.45949e-17	6.0936e-16	RP11-395L14.3	2.69003	0.00613299	0.0227437	RP11-982M15.8	1.32253	5.81406e-05	0.00149524
RP11-306B9.1	2.6424	0.00350422	0.01683	RP11-65I12.1	1.70278	4.15538e-08	2.50227e-06	H19	1.33153	5.28225e-06	1.53947e-05	AC093323.3	2.68943	0.00334619	0.0155041	CTD-2026D20.2	1.32114	2.56818e-05	0.00082701
HOXC-AS2	2.63861	1e-07	2.42e-06	BMS1P4	1.70278	4.15538e-08	2.50227e-06	RP11-430H10.2	1.3307	5.05561e-08	2.02882e-07	LINC00444	2.68748	1.0911e-05	0.000740116	CTC-367F4.1	1.32021	0.000451596	0.00664757
RP11-470P21.2	2.63213	0.000662787	0.00451482	HCG9	1.69747	0.000663352	0.00501851	RP11-727A23.7	1.32929	3.49677e-30	1.25155e-27	RP1-287H17.1	2.68641	1.70746e-05	0.000874907	RP11-528M18.2	1.31039	5.03957e-06	0.000249523
MIR663AHG	2.62211	0.000836138	0.0054148	KRTAP5-AS1	1.69654	0.000382082	0.00324485	RP11-83A24.2	1.32909	6.53304e-18	1.3181e-16	RP11-575F12.1	2.68252	0.0165021	0.0444736	SIRPG-AS1	1.30466	1.35452e-05	0.000510727
CTD-2147F2.1	2.6171	0.00980981	0.03722	PSMB8-AS1	1.69572	2.94077e-06	6.81857e-05	HOXA-AS3	1.32761	4.08555e-11	2.63689e-10	RP11-151N17.1	2.67232	0.000872369	0.0067041	CTA-481E9.4	1.30466	1.35452e-05	0.000510727
RP11-626H12.2	2.58784	0.00185249	0.0102319	AC105760.2	1.68882	3.25044e-06	7.36196e-05	RP11-190J1.3	1.32619	4.75121e-08	1.91376e-07	SGOL1-AS1	2.66508	9.23708e-05	0.00194646	RP1-187B23.1	1.29039	0.00412114	0.0318474
AC133644.2	2.57898	6.86e-10	2.78e-08	LINC00240	1.68615	1.85993e-05	0.00029289	TCL6	1.32547	4.66876e-20	1.47684e-18	AC003092.1	2.66339	0.000214154	0.00303118	A2M-AS1	1.29039	0.00412114	0.0318474
KB-1732A1.1	2.5537	3.56e-08	9.5e-07	DSG2-AS1	1.67741	1.42685e-05	0.00023741	RP11-123K19.1	1.32311	5.046e-17	8.65181e-16	LINC00520	2.65974	1.54426e-06	0.000466559	RP4-614O4.13	1.28416	0.000203654	0.00373406
RP11-495O11.1	2.54365	0.00357605	0.0171158	RP11-85O21.5	1.67674	0.00320197	0.0175243	HAGLR	1.31646	4.68419e-10	2.55905e-09	AP000695.6	2.64544	0.00154863	0.00949874	RP11-203B9.4	1.284	0.000883109	0.0106771
RP11-20G13.1	2.54216	0.00087871	0.00564494	AC005083.1	1.67307	0.0069435	0.0320855	CTB-129P6.7	1.31237	1.82771e-14	2.02123e-13	AC093901.1	2.63461	0.000715867	0.00599705	RP11-1079H9.1	1.27878	7.76826e-06	0.000341721
RP5-839B4.8	2.541	0.0135154	0.0475481	RP5-991G20.1	1.66546	5.12936e-08	2.93945e-06	CTD-2354A18.1	1.30927	2.28433e-07	8.26786e-07	RP11-351M16.3	2.63219	0.0183566	0.0478843	RP4-671O14.7	1.27864	1.46862e-06	0.000107948
RP11-567M16.2	2.53685	0.00791606	0.0315114	RNF217-AS1	1.66344	0.000298999	0.00266771	RP11-542G1.1	1.30469	7.67057e-15	9.08488e-14	CTD-2313J17.5	2.63012	0.00508206	0.0202532	CTC-360P9.1	1.27761	1.55892e-08	6.4884e-06
LINC00114	2.52444	0.0121805	0.0439694	RP5-1042I8.7	1.66344	0.000298999	0.00266771	RP11-61J19.2	1.30368	3.52172e-15	4.39349e-14	RP11-746M1.1	2.63002	0.0176003	0.0464591	RP3-510L9.1	1.2669	0.000387836	0.0059648
AC098973.1	2.52266	0.00213568	0.0114954	CCAT1	1.66344	0.000298999	0.00266771	LINC01419	1.30174	1.03833e-07	3.97391e-07	RP11-430B1.2	2.62311	3.69133e-05	0.00126985	TPT1-AS1	1.26246	1.16178e-08	5.37274e-06
LINC01010	2.5179	0.00233428	0.0123034	RP11-44F14.8	1.65841	0.000108277	0.00118211	RP11-381O7.3	1.29538	2.73996e-21	1.13703e-19	RP11-576I22.2	2.62305	6.49688e-06	0.000642686	RP11-849N15.3	1.2624	0.00456587	0.0342718
RP11-598F7.5	2.51134	1.87e-07	4.21e-06	RP11-44F21.5	1.65833	0.000757606	0.00556899	AC129778.2	1.29538	2.73996e-21	1.13703e-19	RP11-21C17.1	2.62124	5.66101e-05	0.00154568	HLA-F-AS1	1.25655	0.000155165	0.00304093
RP5-1028K7.2	2.48711	3.33e-05	0.000388041	AC007381.2	1.65645	6.74031e-05	0.000804292	RP11-557H15.5	1.29258	4.95721e-10	2.6971e-09	CKMT2-AS1	2.61956	2.64308e-05	0.00107233	RP1-102K2.8	1.25574	0.000110801	0.00239318
RP11-776H12.1	2.4857	5.52e-05	0.000593643	RP11-91H12.3	1.65558	6.56488e-07	2.09292e-05	RP11-598F7.6	1.28244	3.95468e-17	6.90468e-16	DLGAP1-AS2	2.6194	3.56211e-05	0.00124979	RP11-222A5.1	1.25574	0.000110801	0.00239318
RP11-440G5.2	2.48532	2.64e-05	0.000317715	RP11-277P12.20	1.65558	6.56488e-07	2.09292e-05	RP11-129M6.1	1.2802	2.02382e-07	7.40206e-07	AF146191.4	2.61929	0.00125595	0.00837736	RP11-627G18.1	1.2464	0.000693464	0.00900098
RP4-594A5.1	2.48375	8.63e-05	0.000864311	RP11-423H2.5	1.65558	6.56488e-07	2.09292e-05	RP13-735L24.1	1.27474	4.59253e-10	2.51301e-09	MIATNB	2.61127	0.000969504	0.00715448	LINC00661	1.23849	0.000149642	0.00296586
SFTA1P	2.46498	0.00822879	0.0324432	RP11-182N22.9	1.65558	6.56488e-07	2.09292e-05	AC009264.1	1.27469	1.77141e-17	3.29106e-16	RP11-89K21.1	2.60583	0.000226701	0.00312824	LINC01559	1.2356	0.00419407	0.03227
LINC00941	2.46223	0.000505097	0.00362396	FLJ30679	1.63329	2.01457e-05	0.000311576	AC010148.1	1.27436	4.83347e-17	8.31329e-16	RP11-160E2.16	2.60549	5.87319e-05	0.00157497	AC020594.5	1.23207	0.000128144	0.00267176
RP3-340N1.2	2.46053	0.00797626	0.0316937	AC005523.2	1.63329	2.01457e-05	0.000311576	SPATA13	1.2743	6.49639e-15	7.78566e-14	AC007952.4	2.60549	5.87319e-05	0.00157497	RP1-69D17.4	1.22565	6.96304e-05	0.00169977
RP11-78F17.1	2.46041	0.0132207	0.0467544	HOTAIR	1.63174	0.00491076	0.0243954	RP11-148B3.1	1.27122	4.58015e-12	3.45194e-11	RP4-583P15.10	2.60426	4.9869e-06	0.000599639	RP11-90P13.1	1.2203	0.000338219	0.00539869
RP11-276H19.2	2.43586	0.00294128	0.0146986	LINC00944	1.63096	0.00271956	0.0154277	AC093901.1	1.2675	1.68888e-14	1.8802e-13	LINC00460	2.60127	0.0099707	0.0313008	RP11-382J12.1	1.21855	0.000125293	0.0026269
DUXAP8	2.43188	3.12e-05	0.000368049	PRC1-AS1	1.63061	2.81901e-07	1.07682e-05	RP11-52L5.6	1.26624	4.02383e-07	1.39731e-06	FAM87B	2.58573	0.00788182	0.02686	CTD-2587M2.1	1.21203	0.000876296	0.0106295
NAALADL2-AS2	2.42001	0.00783989	0.0312648	LINC00869	1.62034	0.00527594	0.0257832	LINC00944	1.26258	1.55881e-08	6.76933e-08	CTA-833B7.2	2.57827	1.2225e-06	0.000421693	RP11-666F17.1	1.20888	0.00468536	0.0349559
XXbac-BPG55C20.7	2.41814	0.00916934	0.0352614	HCP5	1.62032	1.39025e-05	0.00023231	CTC-308K20.1	1.26192	2.94335e-19	7.87651e-18	AC092415.1	2.57617	0.000354564	0.00396693	CTD-2368P22.1	1.20888	0.00468536	0.0349559
RP11-499F3.2	2.40306	0.00526714	0.0229994	HCP5B	1.62032	1.39025e-05	0.00023231	AC007879.7	1.25951	4.00575e-17	6.98873e-16	LINC01429	2.5739	7.51511e-05	0.00175494	RP11-342K2.1	1.20493	8.8397e-05	0.00202292
RP11-337N6.1	2.39919	0.00352395	0.0169062	LINC00332	1.61925	1.67003e-05	0.000269268	GAS5	1.25846	3.52334e-21	1.42655e-19	RORA-AS1	2.56419	0.000105815	0.00209001	RP11-244F12.3	1.20443	0.00165422	0.0165308
RP11-191L9.4	2.38242	0.00559075	0.0240897	AC093388.3	1.61791	1.61157e-09	2.14909e-07	BAALC-AS1	1.25599	1.82526e-12	1.46037e-11	NPPA-AS1	2.56191	1.31937e-05	0.000787368	RP11-244F12.2	1.20443	0.00165422	0.0165308
RP5-1059L7.1	2.37164	6.16e-05	0.000650534	RP11-252K23.2	1.61485	0.00256969	0.014735	KCNQ5-IT1	1.25422	3.90558e-10	2.16073e-09	AC002480.3	2.55093	0.0010098	0.00733447	RP11-156K23.3	1.2009	6.47895e-06	0.000300459
GK-IT1	2.36077	1.69e-05	0.000219323	RP11-158L12.6	1.61485	0.00256969	0.014735	chr22-38_28785274-29006793.1	1.25088	1.366e-20	4.877e-19	RP11-106E15.1	2.54302	1.06212e-05	0.0007302	OPA1-AS1	1.19792	3.3807e-06	0.000190147
MYO16-AS1	2.35667	0.00483736	0.0215906	RP11-318A15.2	1.60146	0.000549676	0.00433422	RP11-715J22.2	1.25088	1.366e-20	4.877e-19	CTA-384D8.34	2.54045	5.54787e-05	0.00152919	RP11-219B4.3	1.19699	0.000323939	0.00524464
RP11-493L12.3	2.35082	0.00255335	0.0131611	RP11-91I20.3	1.60052	0.00127246	0.00842784	CTB-180A7.6	1.25088	1.366e-20	4.877e-19	CTA-384D8.35	2.54045	5.54787e-05	0.00152919	DUXAP8	1.19687	0.000236753	0.00418871
CTD-2340E1.2	2.3463	0.012818	0.0456298	AC006004.1	1.59295	3.15795e-06	7.21826e-05	LINC00971	1.25088	1.366e-20	4.877e-19	RP11-497E19.2	2.5363	0.000297573	0.00362554	RP11-152K4.2	1.18713	0.000184917	0.00346298
CH17-360D5.2	2.34525	0.000866257	0.00557565	RP11-770E5.1	1.58271	0.00974873	0.0416123	MIAT	1.24539	2.46826e-17	4.46406e-16	RP11-497E19.1	2.5363	0.000297573	0.00362554	FUT8-AS1	1.18555	0.00349708	0.0283329
C2orf48	2.337	6.06e-07	1.2e-05	RP11-95M5.1	1.5825	8.05102e-05	0.00093024	RP11-78C3.1	1.24377	3.18429e-08	1.3176e-07	RP11-556E13.1	2.53532	6.31195e-05	0.00161845	AC138430.4	1.18307	0.00493421	0.0361882
TM4SF19-AS1	2.33177	0.000523985	0.00373108	RP4-620F22.2	1.58094	0.000430584	0.00356214	CTB-105N12.2	1.24294	2.35374e-09	1.15729e-08	RP11-649E7.5	2.52738	1.78314e-05	0.000897229	RP11-556O5.6	1.17984	0.00268816	0.0234007
AC007128.1	2.32301	0.000200289	0.00173225	RP11-118E18.4	1.57796	0.000181737	0.00178362	CHKB-AS1	1.24282	1.11605e-17	2.1534e-16	HOXC-AS3	2.52513	4.00548e-05	0.00131856	RP11-419I17.1	1.17984	0.00268816	0.0234007
LINC01393	2.3217	0.000376533	0.00287253	BX470102.3	1.57638	2.03154e-06	5.10217e-05	LINC00511	1.24263	2.88368e-14	3.09205e-13	KCNQ5-IT1	2.52165	7.22981e-05	0.00172389	CYYR1-AS1	1.17612	0.00108849	0.0123361
LINC00176	2.32004	6.86e-05	0.000714496	RP1-65J11.5	1.57387	5.70066e-09	5.70849e-07	PLS3-AS1	1.23966	7.69712e-09	3.49458e-08	RP11-10J21.4	2.5198	1.05094e-05	0.000728131	AC008079.10	1.17612	0.00108849	0.0123361
LINC00704	2.31843	0.00270814	0.0137841	RP5-1198O20.4	1.57265	0.000221559	0.00209363	RP11-747D18.1	1.23051	2.00908e-16	3.09953e-15	AC093818.1	2.50945	0.000192331	0.00289122	RP11-6B19.2	1.17612	0.00108849	0.0123361
RP11-83M16.6	2.31076	0.00537426	0.0233743	AC007682.1	1.56811	0.000680577	0.0051226	RP11-456O19.2	1.23035	2.84319e-08	1.18619e-07	RP11-247I13.11	2.50931	0.000187519	0.00285381	HIF1A-AS2	1.17215	0.000937292	0.0111183
MIR4435-1HG	2.30946	9.08e-17	1.14e-14	RP11-1103G16.1	1.56707	0.00175669	0.0109033	CASC15	1.22245	2.26404e-18	5.0615e-17	AC127904.2	2.5063	0.00160272	0.00968959	RP11-303E16.2	1.17215	0.000937292	0.0111183
CTD-2008L17.1	2.30531	0.0116743	0.0425628	LINC00460	1.56607	0.0121646	0.0493067	LINC00392	1.21879	1.03375e-07	3.95679e-07	LINC00657	2.49966	0.000773821	0.00628301	RP11-1069G10.1	1.16964	8.42174e-05	0.00195345
RP11-311F12.1	2.30305	0.00763634	0.0306509	AP000251.3	1.55984	0.000933296	0.00657322	ROR1-AS1	1.20951	1.95488e-15	2.54618e-14	CTD-2555K7.2	2.48766	7.04742e-06	0.000659725	LINC01095	1.16964	8.42174e-05	0.00195345
LINC00184	2.30171	0.000831231	0.00539228	AC087499.10	1.55787	0.00314832	0.0173127	CTD-2616J11.10	1.20951	4.16383e-18	8.77949e-17	RP11-299L17.3	2.47356	9.04604e-06	0.000697409	PLCE1-AS1	1.16664	0.00336262	0.0275098
RP11-370A5.2	2.29288	0.00127504	0.00759554	RP4-715N11.2	1.55113	7.0954e-09	6.77035e-07	SGMS1-AS1	1.20951	4.16383e-18	8.77949e-17	RP11-264B17.2	2.46851	3.56799e-05	0.00125062	KIAA0125	1.16664	0.00336262	0.0275098
RP11-616M22.7	2.2899	0.0124684	0.0447106	RP11-202G11.2	1.54896	1.34204e-05	0.000225773	RP11-107F6.3	1.20926	4.80992e-18	9.99862e-17	STX18-AS1	2.46286	8.95907e-06	0.000697409	RP11-342D11.2	1.16342	1.27258e-05	0.000487046
AP001065.15	2.27841	0.0121201	0.0438251	AC005550.3	1.54033	0.000576514	0.00449592	LINC00925	1.20833	6.45824e-13	5.54325e-12	EBLN3	2.45819	0.0107028	0.0329347	XXbac-BPG308K3.6	1.16342	1.27258e-05	0.000487046
RP11-499F3.1	2.27396	0.0141294	0.0492096	RP11-10C24.3	1.53781	0.00253948	0.014597	DDX11-AS1	1.20795	4.05513e-18	8.58062e-17	RP13-463N16.6	2.45149	0.00120711	0.00816821	RP11-582J16.3	1.15264	1.38501e-06	0.000103896
RP11-8L2.1	2.26241	0.00919501	0.0353395	RP11-467L19.14	1.53117	0.00584266	0.02798	SNHG1	1.20113	5.86025e-16	8.34161e-15	RP11-418J17.1	2.44476	0.000116513	0.00221059	AP001046.5	1.15148	0.000120443	0.00255111
RP11-326C3.2	2.25445	0.00181047	0.0100431	RP11-104H15.9	1.52683	5.53674e-05	0.000692568	HOTAIR	1.19922	4.65698e-10	2.54583e-09	GAS5	2.44359	7.12548e-05	0.00171339	RP11-814P5.1	1.1483	7.45316e-05	0.00178667
RP11-218E20.3	2.25115	0.00716341	0.0291934	RP11-758M4.4	1.51856	0.00118958	0.00796869	RP5-968D22.1	1.19884	1.68711e-23	1.14257e-21	RP11-893F2.6	2.42835	1.36383e-05	0.000798825	CTD-2538G9.5	1.14704	0.000343551	0.00546015
LINC01068	2.24811	0.00182758	0.0101152	LINC00608	1.51811	2.25544e-05	0.000339877	CTC-244M17.1	1.19673	8.17524e-17	1.34967e-15	SOX2-OT	2.42383	0.00184366	0.0105863	RP11-53B2.1	1.13484	7.25428e-05	0.00175033
LINC00152	2.22745	5.96e-13	4.4e-11	RP11-432I5.2	1.514	4.20595e-05	0.000555822	RP11-379K22.2	1.19673	8.17524e-17	1.34967e-15	AL022344.7	2.42346	0.000807618	0.00644059	GLIS3-AS1	1.13484	7.25428e-05	0.00175033
LA16c-380H5.4	2.21852	0.0127185	0.0453916	CTD-2024F21.1	1.51068	8.34051e-05	0.000957416	CTA-342B11.3	1.19673	8.17524e-17	1.34967e-15	DEPDC1-AS1	2.42291	0.0108936	0.0333505	RP11-378A12.1	1.13476	1.13722e-05	0.00044812
RP11-277P12.20	2.21724	0.00022697	0.00191776	CH17-302M23.1	1.51062	8.23517e-07	2.47803e-05	RP11-199F11.2	1.19416	5.65314e-16	8.06928e-15	NUTM2B-AS1	2.42251	0.000149094	0.00252474	SPAG5-AS1	1.13305	0.00315371	0.0262326
RP11-54A9.1	2.18277	0.000179492	0.00158087	MIR17HG	1.4997	1.71349e-06	4.47006e-05	RP11-680G24.5	1.19399	8.20043e-23	4.7264e-21	LINC00843	2.41663	2.62504e-05	0.00106838	RP11-661A12.4	1.12986	0.000166218	0.00320102
HOTAIR	2.1789	0.00182792	0.0101152	OVAAL	1.49679	4.74322e-05	0.000612507	CTA-992D9.10	1.18985	8.945e-16	1.23495e-14	RP11-637A17.2	2.41347	0.000841293	0.00657309	KB-1742H10.3	1.12986	0.000166218	0.00320102
RP11-481J2.3	2.17139	0.00146323	0.00849429	RP11-554D20.2	1.49493	0.0112604	0.046539	RP5-1184F4.7	1.18985	8.945e-16	1.23495e-14	RP4-564F22.5	2.40389	2.01782e-06	0.000513276	RP11-661A12.5	1.12986	0.000166218	0.00320102
RP6-114E22.1	2.16744	0.00594866	0.0252567	GS1-24F4.2	1.49442	0.00457146	0.0230747	CTD-2523D13.2	1.18104	1.02907e-09	5.33612e-09	LEF1-AS1	2.39733	1.48994e-05	0.000823248	MAGI1-IT1	1.12986	0.000166218	0.00320102
LINC01460	2.15549	0.00281022	0.0142023	C5orf66-AS2	1.48955	0.0017878	0.0110449	LEF1-AS1	1.18057	9.45349e-14	9.29559e-13	AC009133.12	2.39301	7.05816e-06	0.000659725	RP4-539M6.14	1.11981	1.38411e-05	0.000517828
RP11-803D5.4	2.13798	5.11e-08	1.32e-06	RP11-132F7.2	1.48742	0.0110549	0.0458628	RP11-795F19.1	1.17925	1.24683e-18	2.93693e-17	RP11-18F14.4	2.38905	0.00234429	0.0122916	LINC00854	1.1156	7.25074e-05	0.00175033
AC108676.1	2.1349	0.00464567	0.0208905	RP11-67L14.1	1.48651	0.00199334	0.012068	RP13-104F24.2	1.17741	1.50586e-20	5.318e-19	RP11-517H2.6	2.38436	6.219e-05	0.00160836	CTD-2574D22.4	1.11536	0.00258848	0.0227486
AC104654.2	2.1334	0.00122436	0.00734673	LINC01031	1.48485	0.00821609	0.0364563	CTD-2194D22.3	1.17193	3.50219e-08	1.44015e-07	RP11-582J16.5	2.38195	0.00696238	0.0247498	RP4-753F5.1	1.1148	0.000662007	0.00871716
AC008440.10	2.12922	0.00495174	0.0219748	RP11-638I2.8	1.48034	5.91001e-06	0.00011763	CDKN2B-AS1	1.1716	2.99731e-08	1.2457e-07	RP1-68D18.2	2.38066	0.000171956	0.00271923	RP11-197N18.7	1.11395	0.000322244	0.00522893
CTB-60B18.18	2.12179	0.00158385	0.00905119	RP6-24A23.7	1.47982	0.00910919	0.0394805	HAS2-AS1	1.16434	7.72639e-12	5.6168e-11	RP11-191G24.1	2.37753	0.0102477	0.0319034	CTD-2373J6.2	1.10788	0.00134702	0.014284
PVT1	2.11206	7.2e-09	2.28e-07	MAPT-AS1	1.47798	0.00316283	0.0173692	RP11-25I15.3	1.16386	1.96401e-08	8.40761e-08	AC016582.2	2.37724	0.00246907	0.0126787	HLTF-AS1	1.10685	0.00061533	0.00828828
AC092669.3	2.10838	0.000114353	0.00108813	RP11-408H20.3	1.47777	9.79407e-06	0.000175513	LBX2-AS1	1.16284	2.50233e-21	1.04936e-19	LINC00925	2.37703	7.01305e-05	0.00169845	AC004540.4	1.09916	0.000101303	0.00224274
CTD-2547L24.4	2.09731	0.00184097	0.0101748	RP5-884M6.1	1.47549	5.15866e-05	0.000654864	RP11-191N8.2	1.16234	1.42507e-11	9.90601e-11	AC002066.1	2.36971	0.00129133	0.00852558	RP11-460I13.2	1.09452	0.000234678	0.00416307
PLA2G4E-AS1	2.08807	0.0116739	0.0425628	NUP50-AS1	1.47413	9.56342e-06	0.00017234	AC012494.1	1.15954	2.58815e-08	1.08688e-07	AC008268.1	2.36	0.000349862	0.00395532	RP11-334C17.5	1.09413	0.00034248	0.00545103
AC114730.3	2.08644	0.00576203	0.0246587	RP11-197K6.1	1.47104	0.00425655	0.0218725	DLEU1-AS1	1.15547	1.68426e-20	5.86697e-19	SNHG7	2.356	0.00477401	0.0194189	RP11-907D1.3	1.08956	0.000864189	0.0105248
RP5-875H18.9	2.08041	0.0090619	0.0349245	CTD-2302E22.4	1.47039	0.00567894	0.0273709	RP1-293L8.2	1.15266	6.18961e-18	1.2534e-16	RP11-643M14.1	2.35261	0.000297415	0.00362554	RP11-727A23.7	1.08884	0.00022138	0.00398664
RP11-805J14.3	2.0777	0.00639211	0.0267671	RP11-452L6.5	1.46661	0.00389954	0.0204673	RP11-624M8.1	1.15266	6.18961e-18	1.2534e-16	CTC-297N7.1	2.34387	0.000554787	0.00517607	SLC14A2-AS1	1.0881	4.76171e-06	0.000241325
TEX41	2.07485	0.00868499	0.0338325	CTD-2246P4.1	1.4621	0.00293479	0.0163918	LINC01430	1.1513	4.25654e-18	8.94599e-17	AP000648.5	2.34071	1.49193e-05	0.000823248	RP11-749H17.1	1.0881	4.76171e-06	0.000241325
MFI2-AS1	2.06628	1.81e-06	3.16e-05	RP11-544A12.4	1.4621	0.00293479	0.0163918	LINC01181	1.15	1.08447e-08	4.81522e-08	PIK3IP1-AS1	2.33378	7.38289e-06	0.000672428	RP11-650L12.2	1.07797	0.000572851	0.00784625
RP11-689K5.3	2.0646	0.00298965	0.0149041	LINC01297	1.45957	0.00611507	0.029011	HOXA11-AS	1.14993	1.3672e-13	1.30982e-12	RP11-314O13.1	2.32994	0.000819161	0.00650002	RP11-529K1.4	1.07763	4.31235e-06	0.000227018
NPSR1-AS1	2.05692	0.00716987	0.0292061	LA16c-83F12.6	1.45957	0.00611507	0.029011	AC006050.2	1.14907	2.24378e-11	1.51142e-10	TMEM92-AS1	2.32773	0.00132986	0.00868491	LINC01503	1.07495	0.0052506	0.0377519
AL591893.1	2.05136	0.000359945	0.00277242	CTD-2314B22.1	1.45957	0.00611507	0.029011	RP1-182D15.2	1.14643	3.03068e-22	1.54632e-20	FAM225A	2.32742	4.00074e-06	0.000558815	CTC-523E23.11	1.07179	0.000331185	0.00532728
RP11-575F12.3	2.04825	0.00367761	0.0174814	LINC00895	1.45377	7.42198e-06	0.000141245	LINC00942	1.14466	1.66387e-10	9.77006e-10	AC017002.1	2.32206	0.00133183	0.00869108	CTD-2020K17.3	1.0709	8.3421e-05	0.00194107
RP11-65D17.1	2.04447	0.00928661	0.0356138	RP11-923I11.3	1.45274	0.001691	0.0105688	RP11-57C13.3	1.14014	5.10084e-17	8.73956e-16	HCG23	2.30786	0.000534778	0.00505026	RP11-111I12.1	1.06626	0.00244592	0.0218406
CTD-2523D13.2	2.04372	2.1e-05	0.000263809	AC024619.2	1.44756	0.00273554	0.0155023	AC008079.10	1.14014	5.10084e-17	8.73956e-16	RP11-544L8__B.4	2.30374	1.05438e-05	0.0007291	RP11-766N7.3	1.06626	0.00244592	0.0218406
RP11-57A19.2	2.03118	0.00267467	0.0136426	D21S2088E	1.44513	0.00185259	0.0113758	SNHG17	1.14	8.52552e-15	1.00163e-13	RP11-150O12.6	2.3011	0.0137214	0.0390366	PTPRG-AS1	1.06566	2.05958e-06	0.00013743
MAFG-AS1	2.02757	8.18e-09	2.54e-07	RP11-390F4.3	1.4451	0.00259288	0.0148354	RP11-497E19.2	1.13841	1.14852e-07	4.36295e-07	RP11-345M22.2	2.29778	2.92057e-05	0.00112525	AP003068.23	1.063	0.000264319	0.00452496
LINC01415	2.02735	0.000278459	0.00225622	CTB-60B18.12	1.44498	0.000149806	0.00153053	RP11-497E19.1	1.13841	1.14852e-07	4.36295e-07	ADAM20P1	2.28753	0.000188446	0.00286181	LINC00550	1.05811	0.000400068	0.00607712
HAGLR	2.02123	0.00044019	0.00324917	RP11-696N14.1	1.44361	3.44651e-06	7.71654e-05	RP5-998N21.10	1.13744	1.2305e-18	2.9042e-17	RP11-363G2.4	2.28726	3.05041e-06	0.000525902	MYT1L-AS1	1.0555	7.7646e-06	0.000341721
KB-1615E4.2	2.01462	0.00711207	0.0290739	CTB-79E8.4	1.43583	0.00334205	0.0181229	RP11-680F8.1	1.13641	3.89718e-10	2.15675e-09	LINC01128	2.28703	1.49438e-05	0.000823248	LINC01091	1.0555	7.7646e-06	0.000341721
RP11-286N22.16	1.99849	0.00630893	0.0264721	AC064875.2	1.43271	3.17498e-05	0.000443516	LINC01272	1.13552	1.37278e-14	1.55243e-13	SRP14-AS1	2.2816	0.000316614	0.00374663	RP11-716O23.2	1.0555	7.7646e-06	0.000341721
AC007750.5	1.99752	0.000157679	0.00142148	RP11-25E2.1	1.42815	0.00225666	0.0132856	RP11-231E19.1	1.13521	3.65477e-14	3.8525e-13	RP11-626G11.3	2.27974	4.60607e-06	0.000590856	AC017101.10	1.0551	0.000146479	0.0029278
KB-1460A1.1	1.99349	1.46e-06	2.62e-05	RP11-216L13.18	1.42432	0.000204752	0.00196746	LINC00958	1.13521	3.65477e-14	3.8525e-13	CTD-2002H8.2	2.27191	0.00458342	0.0189286	CASK-AS1	1.0537	1.57611e-06	0.000113374
LINC01546	1.99066	0.00883194	0.0342432	RP11-216L13.19	1.42432	0.000204752	0.00196746	AC008268.1	1.12817	1.32922e-06	4.24952e-06	RP11-308N19.1	2.26728	0.000645865	0.00565124	RP11-562A8.4	1.05369	0.000401818	0.00609537
AC093159.1	1.99066	0.0142335	0.0494808	RP11-149B9.2	1.42387	2.72165e-05	0.000394085	RP11-48B3.3	1.12771	1.23087e-15	1.66121e-14	RP11-4O1.2	2.25893	2.08209e-05	0.000948555	PHEX-AS1	1.05082	1.65262e-05	0.000589787
TTLL11-IT1	1.98838	0.00716033	0.0291932	CTC-457E21.6	1.42093	0.0114534	0.0471722	AC124944.3	1.12771	1.23087e-15	1.66121e-14	RP11-874J12.4	2.24926	4.40905e-05	0.00137182	RP11-57H14.2	1.05082	1.65262e-05	0.000589787
RP11-145A3.1	1.98557	0.0052215	0.022853	LINC00638	1.41798	0.000102432	0.0011289	RP11-107I14.4	1.12771	1.23087e-15	1.66121e-14	RP11-685M7.3	2.248	0.000105714	0.00208918	ZNRD1-AS1	1.05011	3.93868e-05	0.00113252
RP11-108M12.3	1.98086	0.000511543	0.00366323	AP000640.2	1.41798	0.000102432	0.0011289	AC093375.1	1.12741	7.18308e-11	4.46659e-10	RP4-717I23.3	2.24654	3.68092e-06	0.000553409	HCP5	1.05011	3.93868e-05	0.00113252
RNF144A-AS1	1.96895	0.00018939	0.00164879	AFAP1-AS1	1.41708	0.00919691	0.039788	RP11-54O7.1	1.1271	3.24124e-18	7.00124e-17	MAFA-AS1	2.24179	0.0144872	0.0405915	RP11-63D14.1	1.0494	1.40911e-05	0.000523067
RP11-357H14.17	1.96846	0.00394737	0.0184187	FLNB-AS1	1.40735	7.64759e-06	0.000144383	RP11-54O7.2	1.1271	3.24124e-18	7.00124e-17	RP11-462L8.1	2.2416	1.45826e-05	0.00081525	CTD-2313J23.1	1.04798	1.2104e-05	0.000470276
RP11-524H19.2	1.96514	0.00196517	0.0107228	LINC01133	1.40334	0.00487553	0.0242629	RP11-74E22.8	1.12368	1.22474e-17	2.34229e-16	RP11-10J5.1	2.23832	0.000827129	0.00653045	RP4-798P15.3	1.04717	0.0010454	0.0120237
TSPEAR-AS2	1.95627	0.00256288	0.0131975	LINC00836	1.40154	0.00276749	0.0156315	RP11-693J15.5	1.12368	1.22474e-17	2.34229e-16	RP11-526A4.1	2.23794	9.25796e-06	0.000704921	LINC01425	1.04261	0.00245774	0.0219045
DGCR5	1.94934	0.000958775	0.0060545	RP11-688I9.5	1.40154	0.00276749	0.0156315	RASSF8-AS1	1.12368	1.22474e-17	2.34229e-16	LINC01272	2.23456	0.00462684	0.0190289	AC083949.1	1.04253	2.67227e-06	0.000161193
CASC9	1.94404	0.000986004	0.00618649	PPP1R26-AS1	1.40154	0.00276749	0.0156315	HHIP-AS1	1.12283	1.83444e-10	1.0704e-09	LINC01237	2.22154	0.000487346	0.00475881	RP11-693M3.1	1.03715	1.23787e-07	2.21599e-05
AC011997.1	1.93771	2.98e-05	0.00035386	LINC00954	1.40016	2.76088e-05	0.00039867	AC015849.16	1.12227	7.5617e-14	7.5579e-13	AC005220.3	2.21955	0.000243957	0.00325021	RP11-117D22.2	1.03671	0.000552768	0.00767488
HOXC-AS3	1.93584	0.00495852	0.0219938	RP11-304L19.2	1.39682	3.02401e-06	6.96452e-05	CTD-2515O10.5	1.12078	8.95429e-16	1.23575e-14	BBOX1-AS1	2.21878	0.000484638	0.00474566	RP11-386J22.3	1.03642	7.03039e-05	0.00170869
AC015849.16	1.92827	0.000478906	0.00348339	AC009133.12	1.38687	3.77136e-05	0.000508932	LINC01376	1.12072	2.4061e-15	3.0845e-14	BAALC-AS1	2.21034	0.00103235	0.00743009	MIR22HG	1.03345	0.00252246	0.0223557
LL22NC03-N14H11.1	1.92506	0.00159969	0.00912392	AC010975.1	1.38553	5.56549e-06	0.00011212	RP1-287H17.1	1.11988	2.99827e-07	1.06336e-06	RP11-802D6.1	2.2095	3.34528e-05	0.00121298	AC078842.4	1.03015	1.38263e-05	0.000517828
C8orf31	1.92	0.00201416	0.010962	RP11-313A24.1	1.38208	0.000254333	0.00233945	RP11-234K24.3	1.1197	6.44657e-16	9.09661e-15	RP11-680H20.2	2.20846	0.00199131	0.0111047	RP11-536K7.5	1.02676	0.000773041	0.0097647
BX470102.3	1.91805	7.83e-05	0.000798728	RP11-158K1.3	1.38208	0.000254333	0.00233945	RP11-60L3.1	1.11937	5.69008e-14	5.81054e-13	CTD-2168K21.1	2.20831	0.00144317	0.00911775	RP4-815D20.1	1.02337	0.000140056	0.0028332
GS1-24F4.2	1.91014	0.00926976	0.0355698	C6orf99	1.3809	0.00102065	0.00704596	RP11-48F14.1	1.11866	3.27893e-20	1.07423e-18	RP11-161D15.1	2.19865	0.00072293	0.00604059	RP11-544I20.2	1.02142	0.000343873	0.00546015
RP11-626G11.4	1.90328	0.000944644	0.00598064	RP11-314A20.2	1.38022	0.000199856	0.00192855	RP11-314D7.3	1.11692	6.32602e-12	4.66222e-11	RP11-165J3.5	2.19042	0.0028158	0.0138714	C5orf66-AS1	1.01524	0.00210709	0.0196581
RP11-273G15.2	1.9017	3.04e-05	0.000359631	RP11-100L22.1	1.37888	7.06833e-09	6.75631e-07	NPSR1-AS1	1.11636	6.15687e-15	7.40977e-14	RP11-408B11.2	2.18894	4.71835e-05	0.00142398	RP11-380D23.1	1.01408	1.36e-06	0.000102685
CTD-2510F5.4	1.90077	1.16e-07	2.76e-06	RP11-400F19.6	1.37524	3.46804e-06	7.75521e-05	CTD-3252C9.4	1.11624	3.37813e-16	5.02486e-15	STAM-AS1	2.1887	0.00583583	0.0220504	PROX1-AS1	1.00587	5.02963e-05	0.00134515
RP5-1120P11.1	1.88467	0.000356897	0.00275538	LINC01320	1.37361	0.000242254	0.00224472	RNF144A-AS1	1.116	1.09534e-19	3.16036e-18	LA16c-83F12.6	2.18741	0.00137032	0.00882458	SCARNA9	1.00291	0.000394642	0.00602494
CTD-2021H9.3	1.88429	0.00739412	0.029944	PRKAR2A-AS1	1.37361	0.000242254	0.00224472	RN7SL1	1.10676	2.63988e-26	3.37452e-24	RP11-661O13.1	2.18272	0.000705117	0.00594616	AC084219.4	1.00158	1.41185e-06	0.0001047
RP11-462L8.1	1.87965	0.001414	0.00826945	RP11-132A1.4	1.36874	0.000247153	0.00228184	RP11-292E2.1	1.10303	4.24598e-15	5.2341e-14	SCARNA10	2.1797	0.00121449	0.00819604	AC084219.3	1.00158	1.41185e-06	0.0001047
LINC00665	1.87622	0.00505803	0.0223003	RP3-399L15.3	1.36826	0.00151798	0.00969687	RP11-150O12.6	1.10209	1.733e-21	7.48674e-20	WWTR1-AS1	2.17538	0.000490906	0.00477915	RP11-110I1.6	1.00091	7.58553e-05	0.00180991
CASC21	1.87337	0.00397972	0.018538	NOP14-AS1	1.36615	0.00131181	0.00863406	MFI2-AS1	1.09752	5.83798e-10	3.14286e-09	AF212831.2	2.17471	1.49638e-05	0.000823248	DNAJB8-AS1	-1.00889	3.09408e-06	0.000178171
RP11-114M1.1	1.87025	0.0139624	0.0487766	ATP2A1-AS1	1.3654	0.000642186	0.00489155	RP11-115C21.2	1.0955	5.5698e-14	5.69665e-13	AC007620.3	2.16935	0.000525474	0.00498753	MYCBP2-AS1	-1.01305	2.68604e-06	0.000161439
AC012531.25	1.86643	0.000376224	0.00287184	RP11-298I3.3	1.36208	0.0102356	0.0432416	RP11-398G24.2	1.09496	6.36397e-13	5.46823e-12	RP11-498B4.5	2.16543	0.00898419	0.0292027	TOPORS-AS1	-1.01673	5.04586e-05	0.00134841
TYMSOS	1.86552	9.21e-07	1.73e-05	CHKB-AS1	1.36194	7.33442e-09	6.97407e-07	CTB-151G24.1	1.08983	5.65081e-15	6.84561e-14	AJ003147.8	2.16529	0.00142159	0.00903222	CALML3-AS1	-1.01673	5.04586e-05	0.00134841
RP11-598F7.6	1.86534	5.35e-05	0.000579131	RP5-1086K13.1	1.35767	0.00250287	0.0144259	LUCAT1	1.0834	3.18841e-11	2.09567e-10	RP11-360P21.2	2.16361	0.00999101	0.0313287	GS1-72M22.1	-1.01765	0.000841571	0.0103211
RP11-346D19.1	1.86259	0.00225236	0.0119745	AC020956.3	1.35443	0.00698278	0.0322126	LINC00626	1.08264	2.08751e-10	1.20685e-09	RP4-584D14.7	2.16332	0.00805282	0.027268	RP11-388P9.2	-1.01843	4.81408e-07	5.07261e-05
LINC01503	1.86219	0.000199591	0.00172678	RP11-1149O23.2	1.35309	3.65855e-06	8.08861e-05	FAM230B	1.08165	1.0693e-06	3.47063e-06	RP11-110A12.2	2.16224	8.90857e-05	0.00191462	AC102948.2	-1.02811	5.73381e-06	0.000275496
FAM225A	1.85999	5.28e-05	0.000572802	LINC01268	1.35309	3.65855e-06	8.08861e-05	KB-1183D5.13	1.08165	1.0693e-06	3.47063e-06	ASAP1-IT2	2.15448	0.000793931	0.006386	MATN1-AS1	-1.03123	1.20656e-05	0.000469334
RP11-244M2.1	1.85883	0.000507427	0.00363672	PCAT7	1.35248	0.00115185	0.00775925	AC007277.3	1.07999	7.38874e-18	1.47742e-16	SNHG1	2.13964	6.28235e-06	0.000631997	AC073316.2	-1.04405	0.00295554	0.0250983
RP11-174O3.3	1.84075	0.00232427	0.0122629	SNHG16	1.35153	0.000916717	0.00648822	RP11-386G11.10	1.07623	1.43243e-18	3.33894e-17	LINC01001	2.13681	4.51679e-06	0.000586721	NFYC-AS1	-1.04633	0.000149238	0.0029649
CTD-2292P10.4	1.83812	6e-05	0.000637015	RP11-16K12.1	1.35153	0.000916717	0.00648822	FOXD1-AS1	1.07487	6.51978e-07	2.18826e-06	AC138035.2	2.13681	4.51679e-06	0.000586721	MTUS2-AS1	-1.04633	0.000149238	0.0029649
C17orf82	1.83772	9.91e-05	0.00097186	RP5-1120P11.1	1.3485	0.00275442	0.0155834	CTD-2337I7.1	1.07371	4.0322e-10	2.22579e-09	AC017104.6	2.13609	0.00025706	0.00333866	CTD-2006M22.2	-1.04976	0.00139216	0.0146342
CTD-2521M24.5	1.83532	0.00834187	0.0328057	AP001172.3	1.3485	0.00275442	0.0155834	AC097532.2	1.0722	1.90726e-06	5.95523e-06	RP11-182J1.12	2.13429	0.002953	0.0142883	CTC-435M10.6	-1.05777	1.45923e-06	0.000107725
RP11-449J21.5	1.83528	0.00311522	0.0153786	RP11-66N11.8	1.3485	0.00275442	0.0155834	KB-1732A1.1	1.07211	4.18347e-16	6.10415e-15	RP11-33B1.4	2.13407	4.88997e-06	0.000596376	RP11-540O11.1	-1.07274	4.55646e-05	0.0012597
LINC01281	1.83421	0.0113388	0.0416039	RP5-1112D6.8	1.34682	0.0101458	0.0429303	LINC01503	1.06425	4.10209e-08	1.66967e-07	RP11-80H8.4	2.13331	7.4311e-05	0.00174447	LL22NC03-86G7.1	-1.07298	6.56501e-05	0.00162524
RP11-150O12.6	1.83251	0.0110624	0.040775	AF001548.3	1.34682	0.0101458	0.0429303	LA16c-380H5.1	1.06404	1.36297e-19	3.86863e-18	RP11-379B18.5	2.13264	0.00247028	0.0126815	RP11-458F8.4	-1.08779	0.00277522	0.0240142
RP11-242C19.2	1.81261	0.000242522	0.00201817	STAM-AS1	1.34651	0.00184896	0.0113599	RP11-530N7.3	1.06323	1.61068e-17	3.01435e-16	HOXB-AS1	2.12567	0.000217926	0.00305181	RP11-473M20.5	-1.0894	4.41542e-06	0.000230801
DDX11-AS1	1.81051	1.44e-07	3.33e-06	NTRK3-AS1	1.34258	0.000210611	0.00201173	AC009303.2	1.06224	9.40793e-18	1.84813e-16	bP-21264C1.2	2.12501	0.00337631	0.0155737	CTD-2006C1.12	-1.09111	0.00097318	0.0113818
ABCA9-AS1	1.78789	0.00804693	0.0319217	CTB-181H17.1	1.34169	1.55583e-08	1.2066e-06	AC006372.5	1.06175	2.27885e-08	9.65434e-08	GTSCR1	2.12075	0.014045	0.0397275	RP11-66B24.7	-1.09342	1.53572e-07	2.5066e-05
RP11-794G24.1	1.78361	0.00394434	0.0184079	AP001626.2	1.34017	2.47489e-05	0.000364927	RP11-218E20.3	1.05997	1.03265e-13	1.01124e-12	RP4-597A16.2	2.11325	2.51022e-05	0.00104677	RP11-408H20.3	-1.09394	1.51924e-05	0.00055225
RP11-642A1.2	1.78278	3.03e-05	0.000357899	RP11-217B7.2	1.33915	0.000517827	0.00413076	RP11-402P6.11	1.05904	3.16793e-09	1.52956e-08	AC092620.2	2.11135	0.00876528	0.0287079	DSCAS	-1.09394	1.51924e-05	0.00055225
LINC01116	1.77577	0.00363145	0.0173118	CH507-513H4.1	1.33906	0.0107434	0.0448874	CTD-2008L17.1	1.05703	4.33402e-11	2.78924e-10	RP11-147L13.14	2.10968	0.00981562	0.0309861	AP000432.1	-1.09739	2.15169e-07	2.99769e-05
LINC00944	1.77103	0.00369104	0.0175389	CH507-528H12.1	1.33906	0.0107434	0.0448874	RP11-600K15.1	1.0559	3.71426e-11	2.41381e-10	RP11-21K12.2	2.10856	0.000440668	0.00449746	C5orf66	-1.10069	2.0721e-06	0.000137714
RP3-431P23.5	1.76123	0.000616219	0.00425733	RP13-516M14.1	1.33906	0.0107434	0.0448874	RP11-18B16.2	1.05382	5.29695e-11	3.3606e-10	AC007038.7	2.10532	6.16271e-06	0.000628844	DLEU2	-1.10147	0.000255177	0.00441612
LA16c-380H5.1	1.76047	0.00719672	0.0292974	HAGLR	1.33674	0.000191238	0.00186115	RP11-172H24.4	1.05089	2.01261e-11	1.36586e-10	RP11-479G22.8	2.09894	0.00102913	0.00741806	TAB3-AS2	-1.10757	2.74715e-05	0.000869505
RUNDC3A-AS1	1.76026	0.00628332	0.0263805	AL109761.5	1.336	0.000256209	0.00235265	FIRRE	1.05021	2.67737e-14	2.8864e-13	RP11-70C1.1	2.09644	0.0105676	0.0326225	RP11-249C24.11	-1.1095	0.00323314	0.0266932
LINC01272	1.74652	5.43e-06	8.29e-05	RMST	1.33295	8.94091e-06	0.000163767	LINC00408	1.04786	1.64179e-08	7.11374e-08	RP11-350G8.5	2.09583	0.000170375	0.00270262	MMP24-AS1	-1.1095	0.00323314	0.0266932
RP11-43F13.4	1.73995	0.00257457	0.0132421	RP11-57H12.5	1.33157	0.000612115	0.00471305	RP11-304F15.4	1.04449	3.51984e-25	3.43276e-23	RP11-715J22.6	2.09319	2.53636e-05	0.00105151	SLFNL1-AS1	-1.11018	4.57392e-05	0.0012597
AC009299.3	1.7368	0.000437947	0.00323787	RP11-480C22.1	1.32706	0.0112923	0.046629	RP11-521B24.3	1.03889	1.58371e-13	1.50276e-12	RP11-841O20.2	2.09149	0.0121212	0.0359159	RP11-571M6.7	-1.11018	4.57392e-05	0.0012597
LINC00337	1.72613	9.27e-05	0.000918769	CASK-AS1	1.3264	1.06931e-06	3.07372e-05	SMG7-AS1	1.03392	1.04714e-15	1.42942e-14	LINC00265	2.09062	9.84222e-05	0.0020063	RP11-23P13.4	-1.11358	1.93688e-09	2.24291e-06
RP1-102K2.8	1.72423	0.00194546	0.010654	RP11-1376P16.2	1.32455	0.00131108	0.00863033	RP4-665J23.1	1.03022	9.30862e-17	1.52343e-15	LINC-PINT	2.08956	0.00205388	0.0113624	RP11-167P22.3	-1.11836	2.93046e-05	0.000903477
RP5-968D22.1	1.7223	0.00552693	0.0238653	RP3-453C12.15	1.32329	5.10453e-05	0.000649067	LINC01326	1.0279	1.01415e-08	4.52148e-08	HHIP-AS1	2.08902	0.00398244	0.0173018	AC144833.1	-1.11844	5.40261e-05	0.0014187
GK-AS1	1.7212	0.000691839	0.00468011	RP11-17E2.2	1.32329	5.10453e-05	0.000649067	RP11-367G18.1	1.02478	1.08452e-07	4.13805e-07	RP11-108L7.15	2.08522	1.45506e-05	0.000814742	RP11-43F13.3	-1.1295	0.00354999	0.0286
AC002454.1	1.70961	0.0138917	0.048574	RP11-94M14.2	1.32329	5.10453e-05	0.000649067	RP11-63B13.1	1.02473	1.73702e-18	3.96501e-17	CTB-31N19.3	2.08459	3.9482e-06	0.000558815	CTC-490E21.11	-1.1295	0.00354999	0.0286
RP11-245D16.4	1.70838	7.15e-05	0.000739688	RP11-368P15.3	1.32329	5.10453e-05	0.000649067	RP11-486O12.2	1.02473	1.73702e-18	3.96501e-17	RP5-884M6.1	2.0812	0.00233616	0.0122689	RP11-410C4.5	-1.13863	8.25441e-08	1.68618e-05
RP11-575F12.2	1.70782	0.0129842	0.0461094	RP11-231E19.1	1.32325	0.000646739	0.00491509	LINC00911	1.0243	3.903e-07	1.35799e-06	CTD-2587M2.1	2.07937	0.000109165	0.00212552	AC015922.6	-1.13977	0.00253248	0.0224087
RP11-54O7.18	1.70603	0.00464454	0.0208905	AC011893.3	1.32276	0.00031685	0.00279235	RP11-338E21.3	1.02116	7.53208e-17	1.25099e-15	RP11-160O5.1	2.07791	0.000168964	0.00269521	AP001615.9	-1.14074	1.12993e-06	8.96629e-05
RP11-843B15.4	1.69644	2.37e-05	0.000290689	RP11-747D18.1	1.32259	0.00266124	0.0151511	VWA8-AS1	1.01852	3.22432e-08	1.33269e-07	RP11-301L8.2	2.07692	3.53324e-05	0.00124654	RP11-768B22.2	-1.14104	2.6204e-06	0.000158639
RP11-803D5.1	1.69224	5.54e-06	8.44e-05	LINC01192	1.32045	2.21349e-10	4.80248e-08	LINC01242	1.01329	1.17734e-16	1.89689e-15	RP11-329J18.3	2.07671	0.000404623	0.00428662	RP11-104H15.10	-1.14364	0.000216158	0.00391376
RP11-41O4.2	1.68822	0.0142504	0.0495266	CASC2	1.31807	0.00178664	0.011041	AC138430.4	1.01216	4.27941e-09	2.0247e-08	GATA6-AS1	2.07155	0.00464622	0.0190711	RP11-104H15.7	-1.14364	0.000216158	0.00391376
RP13-415G19.2	1.67974	0.00947908	0.0362046	CH17-360D5.2	1.31755	0.00484461	0.0241457	AC007966.1	1.01162	1.17343e-06	3.78219e-06	STARD4-AS1	2.06268	0.00110256	0.00774447	RP11-117L5.1	-1.14532	1.93082e-07	2.79803e-05
RP1-134E15.3	1.67227	0.000531687	0.00377675	LINC01410	1.3172	0.000516227	0.0041198	AC007249.3	1.01128	6.55355e-06	1.87952e-05	RP11-383J24.1	2.06139	0.00142157	0.00903222	TMPO-AS1	-1.15649	7.03892e-05	0.00170952
AGAP2-AS1	1.67187	9.66e-06	0.000135437	RP11-764K9.1	1.3172	0.000516227	0.0041198	RP11-379F12.4	1.00718	5.60666e-09	2.60041e-08	RP11-91I8.3	2.06038	3.79957e-05	0.00128378	CTB-39G8.3	-1.15649	7.03892e-05	0.00170952
ZNF883	1.67129	0.0100798	0.0380158	RP11-27K13.3	1.31475	0.000883365	0.00630265	RP11-269F21.2	1.00661	1.35543e-10	8.06716e-10	RP11-91I8.2	2.06038	3.79957e-05	0.00128378	AC000032.2	-1.16334	2.38594e-05	0.000783172
RP11-510N19.5	1.66813	0.00626104	0.0263038	TMPO-AS1	1.31431	0.00120325	0.00804056	AC006262.5	1.00565	0.000686263	0.00139055	CTD-2083E4.7	2.0581	0.00638462	0.0233543	RP11-133K1.9	-1.16569	6.24127e-10	1.25619e-06
RP11-540A21.2	1.6667	6.42e-05	0.000675656	RP11-231E4.2	1.3113	0.000892392	0.00635141	RP11-80H8.3	1.00555	7.02732e-07	2.34716e-06	RP11-66B24.7	2.05652	0.0176491	0.0465598	RP1-159G19.1	-1.16569	6.24127e-10	1.25619e-06
RP1-90G24.6	1.65598	0.011177	0.0411097	ARHGEF26-AS1	1.3113	0.000892392	0.00635141	TPT1-AS1	1.00411	4.44285e-18	9.2939e-17	RP11-88I18.2	2.05562	0.00241137	0.0125223	RP11-94C24.8	-1.16694	1.34821e-06	0.000102609
DGCR9	1.65294	0.00431892	0.0197304	LINC01588	1.30738	1.90879e-05	0.000299034	AC017002.2	1.00385	1.41925e-12	1.15332e-11	AP000487.5	2.0526	5.42112e-05	0.00151536	AC114812.8	-1.16848	0.00455349	0.0342174
CTD-2540F13.2	1.65267	1.65e-05	0.000214239	CTD-2196E14.9	1.30738	1.90879e-05	0.000299034	AC156455.1	1.00195	2.43137e-08	1.0258e-07	FAM225B	2.05219	0.00066076	0.00573088	RP11-462L8.1	-1.18506	7.63121e-06	0.000337894
RP11-284F21.10	1.64523	0.00838329	0.0329265	RP11-229P13.22	1.30454	1.61286e-05	0.000261749	AL163953.2	1.00147	1.68074e-05	4.51019e-05	RP3-512E2.2	2.05171	0.000501992	0.00484357	RP11-580I16.2	-1.1882	3.15362e-05	0.000952867
AC002331.1	1.64138	0.00393543	0.0183792	CTC-281F24.1	1.30454	1.61286e-05	0.000261749	RP5-1039K5.19	-1.00054	5.64552e-11	3.56658e-10	RP1-16A9.1	2.05128	0.00010905	0.00212445	RP11-452I5.2	-1.18919	2.54875e-06	0.00015597
RP11-93K22.13	1.64093	0.00286659	0.0143962	RP11-154H12.2	1.30191	6.8709e-05	0.000815249	AC005162.5	-1.00121	3.57638e-12	2.73692e-11	RP4-607I7.1	2.04905	0.00109502	0.00770971	RP11-640I15.1	-1.19378	0.000774592	0.00976954
RP1-68D18.4	1.64055	0.00057655	0.00403116	RP11-69L16.4	1.30029	2.04217e-07	8.35121e-06	RP11-428K3.1	-1.00325	6.67552e-15	7.98297e-14	RGS5	2.04464	0.000505661	0.00486705	OXCT1-AS1	-1.2018	0.00146685	0.0151609
RP11-395B7.4	1.63726	0.00478897	0.0214217	FLJ40288	1.29876	0.00250263	0.0144259	AC005944.2	-1.00461	9.96552e-16	1.364e-14	POU6F2-AS2	2.04464	0.00925226	0.0298011	AC005062.2	-1.2018	0.00146685	0.0151609
CTD-2650P22.2	1.63608	0.00048936	0.00353553	RP11-727A23.7	1.29794	2.20031e-08	1.54739e-06	RP11-90K6.1	-1.00549	7.51883e-14	7.51715e-13	RP3-460G2.2	2.04402	5.85069e-05	0.00157286	RP11-582J16.4	-1.20996	0.000788124	0.00987661
LA16c-325D7.1	1.6308	0.00911067	0.0350869	ZRANB2-AS2	1.29765	0.00422322	0.0217332	RP11-834C11.8	-1.00864	3.01996e-12	2.34063e-11	RP11-337C18.8	2.04114	0.000207613	0.00298194	RP11-1020M18.10	-1.22063	8.08771e-06	0.000352233
LINC01410	1.6304	0.00024943	0.00206329	PLBD1-AS1	1.2974	0.00621573	0.0293894	RP1-313I6.12	-1.00907	1.54367e-12	1.24664e-11	RP11-337C18.10	2.04114	0.000207613	0.00298194	PART1	-1.22248	6.16697e-06	0.000289672
PTGES2-AS1	1.61933	0.00108768	0.00667531	HOXB-AS4	1.29495	0.000282551	0.00254872	RP11-10C24.1	-1.01158	1.29479e-10	7.72773e-10	RP11-962G15.1	2.03649	0.000300703	0.00364019	XXbac-BPG252P9.9	-1.22268	2.39038e-06	0.000149329
RP11-79H23.3	1.6179	0.00322989	0.0158263	RP11-293E1.2	1.29416	1.46802e-09	2.02176e-07	AC116609.1	-1.01158	2.39202e-11	1.60343e-10	AP001469.9	2.0344	0.000145413	0.0024813	CTC-518P12.6	-1.23961	0.000118458	0.0025155
CTD-2555C10.3	1.61117	0.00743224	0.0300497	RP11-809F4.3	1.29404	0.00728112	0.0332522	RP11-1136G11.8	-1.01323	1.97703e-15	2.57222e-14	RP11-642D21.1	2.03159	0.00897194	0.0291762	AC022819.3	-1.24212	0.000353969	0.00558029
RP11-126O1.5	1.6059	0.000316463	0.00250475	RP3-414A15.10	1.2935	8.33647e-06	0.000154875	RP11-801F7.1	-1.01408	4.70751e-13	4.1307e-12	RP11-3D4.3	2.02922	0.00562822	0.0215797	RP11-290L1.3	-1.24379	0.00107736	0.0122355
TGFB2-AS1	1.60532	0.00178372	0.00992056	MIR3180-3	1.29299	0.0006181	0.00474586	HYMAI	-1.01449	5.49707e-11	3.47985e-10	ZBED3-AS1	2.02818	0.000471652	0.00466376	RP11-124D2.3	-1.26632	3.29915e-09	2.89084e-06
RP11-54O7.17	1.59642	0.000812453	0.00530042	MIR3180-2	1.29299	0.0006181	0.00474586	RP1-170O19.22	-1.01477	6.19828e-16	8.78262e-15	CTB-131B5.5	2.02183	0.000305905	0.00367045	CTD-2337A12.1	-1.27258	4.6238e-07	4.95044e-05
TMPO-AS1	1.59368	2.83e-06	4.71e-05	MIR3180-4	1.29299	0.0006181	0.00474586	RP3-496C20.1	-1.01534	9.04513e-08	3.49483e-07	LINC00685	2.02132	0.0035737	0.0161458	RP4-678D15.1	-1.27429	0.00244256	0.0218335
RP11-875O11.3	1.5815	0.00186293	0.010281	MIR3180-1	1.29299	0.0006181	0.00474586	AC058791.1	-1.0185	2.06969e-07	7.5544e-07	AC002456.2	2.01947	0.000193615	0.00289365	SERPINB9P1	-1.27454	0.00686874	0.0450924
RP11-560J1.2	1.57817	0.000289666	0.00233253	LINC00925	1.29285	0.00109572	0.00744206	RP11-352M15.2	-1.01853	4.39931e-18	9.21899e-17	RP11-44F21.5	2.01464	0.0131461	0.0378923	RP4-665N4.8	-1.28111	0.000134341	0.00274764
RP11-573D15.2	1.57497	0.00284571	0.0143186	RP11-805J14.5	1.29031	0.000665853	0.0050307	MBNL1-AS1	-1.0189	6.3074e-10	3.37577e-09	RP11-424G14.1	2.01379	0.00925567	0.0298023	LINC00457	-1.28163	0.000127536	0.00266241
AP000695.6	1.57432	0.000924622	0.00588956	RP11-856M7.6	1.28649	0.00444894	0.0226194	RP11-195O1.5	-1.02485	3.11593e-12	2.4059e-11	AC020571.3	2.01119	0.00110229	0.00774406	CTB-189B5.3	-1.29288	0.000216617	0.00391782
RP11-699L21.1	1.57343	0.000701713	0.00473114	RP11-177B4.2	1.28595	0.00221016	0.013078	MIR210HG	-1.0253	9.55395e-08	3.67787e-07	FBXL19-AS1	2.00149	0.000925411	0.00697298	AP006621.9	-1.29521	1.40636e-06	0.0001047
RP11-4C20.4	1.57278	0.00376511	0.0177884	RP11-283C24.1	1.28347	1.26197e-05	0.00021468	AP001340.3	-1.02541	1.35031e-17	2.56735e-16	LINC01122	2.00064	2.10579e-05	0.000949708	RP11-127L20.5	-1.29857	2.96904e-06	0.000173744
RP4-607I7.1	1.57152	0.00439083	0.0200139	AC009158.1	1.28128	0.000135862	0.00141896	LINC00402	-1.02778	4.88497e-09	2.28717e-08	RP11-769O8.2	1.99965	0.00125645	0.00837762	MYLK-AS1	-1.30007	1.40002e-06	0.000104521
AC020571.3	1.56833	0.00625621	0.0262916	RP11-454K7.3	1.27946	0.00182922	0.0112614	LINC00528	-1.02815	1.05005e-08	4.67457e-08	RP11-769O8.3	1.99965	0.00125645	0.00837762	RP11-301L8.2	-1.30415	0.00170094	0.0168708
LINC01270	1.56743	0.000203389	0.00175331	GSN-AS1	1.27662	1.98538e-06	5.01851e-05	RP11-727A23.11	-1.02817	8.02574e-20	2.39781e-18	AC007556.3	1.99942	0.00308067	0.0146984	RP11-418J17.3	-1.30554	8.0573e-07	7.06048e-05
AC073130.1	1.56542	0.0079076	0.031492	DNM1P35	1.27619	1.22258e-06	3.40791e-05	AC011306.1	-1.03028	1.26779e-13	1.22309e-12	RP11-632K5.2	1.99512	0.0018771	0.0107076	CTB-131K11.1	-1.30554	8.0573e-07	7.06048e-05
RP11-559N14.5	1.55926	0.00685718	0.0282243	ALG9-IT1	1.27619	1.22258e-06	3.40791e-05	NR2F2-AS1	-1.03183	2.25549e-11	1.5186e-10	LINC00504	1.99331	0.000132714	0.00235487	RP11-67L3.5	-1.31213	6.88708e-05	0.00168865
RP11-576I22.2	1.55926	0.000337733	0.00264221	AC010761.9	1.27488	0.000844393	0.00607863	LINC00700	-1.0321	4.56426e-06	1.34323e-05	RP11-1094H24.4	1.9909	0.0140659	0.0397742	LL22NC03-22D1.1	-1.31524	2.09587e-05	0.000708488
RP3-439F8.1	1.55653	0.00443087	0.0201511	CTD-2410N18.4	1.27475	0.000533498	0.00423537	PWRN1	-1.03683	1.49888e-09	7.59189e-09	LINC00243	1.99042	0.00341192	0.0156619	RP11-27M24.1	-1.32532	0.000544262	0.00758255
CASC15	1.5519	0.00138244	0.00812718	RP11-295G20.2	1.26818	9.62972e-06	0.000173079	RP11-61A14.1	-1.03779	1.19121e-16	1.91708e-15	AC005037.3	1.98006	0.000126057	0.00229453	CHL1-AS1	-1.33347	0.000243211	0.0042622
RP11-6L6.4	1.54837	0.000718441	0.00481603	RP11-545E17.3	1.26665	6.05048e-08	3.29822e-06	RP11-770E5.3	-1.03788	2.49415e-08	1.05024e-07	RP11-876N24.4	1.97314	0.0164764	0.0444176	ADAMTSL4-AS1	-1.3406	5.00715e-05	0.0013447
RP11-932O9.10	1.54283	6.87e-06	0.000101304	RP11-650L12.2	1.26638	2.82379e-05	0.000405225	RP11-147L13.14	-1.03981	2.2577e-10	1.2978e-09	DLEU7-AS1	1.97295	2.65964e-05	0.00107631	CTD-2311M21.3	-1.34451	2.97685e-06	0.000173895
RP11-802D6.1	1.53905	0.0017528	0.00978778	RP11-304F15.3	1.26524	4.60675e-06	9.68746e-05	RP4-799P18.2	-1.04106	6.09189e-08	2.41436e-07	PTOV1-AS1	1.97186	0.000118933	0.00223743	RP3-340N1.2	-1.35087	9.69085e-06	0.000400343
BBOX1-AS1	1.53611	0.000554164	0.0039028	RP5-1142A6.9	1.2645	0.00273675	0.0155059	TRAF3IP2-AS1	-1.04111	1.1196e-20	4.05596e-19	LINC00355	1.97138	0.00289714	0.0141062	CTD-2626G11.2	-1.35087	9.69085e-06	0.000400343
RP11-172H24.4	1.53241	7.33e-05	0.000755231	LA16c-313D11.12	1.2645	0.00273675	0.0155059	ZNF883	-1.04222	5.61326e-08	2.23668e-07	RP11-213G2.2	1.96903	0.000882625	0.00675742	CTD-2008P7.9	-1.35087	9.69085e-06	0.000400343
RP4-545C24.1	1.53069	0.00339725	0.0164388	CH507-236L23.3	1.26307	0.0121168	0.0491785	AC007403.3	-1.04403	6.47994e-10	3.46087e-09	RP11-389O22.1	1.96443	2.50636e-05	0.00104677	CACNA2D3-AS1	-1.3604	2.32785e-09	2.4222e-06
CYP4A22-AS1	1.52413	0.000148076	0.00134687	CH507-39O4.3	1.26307	0.0121168	0.0491785	RP11-490N5.3	-1.0441	2.10877e-12	1.67355e-11	RP11-461A8.4	1.9609	6.1594e-05	0.00160023	CTD-2017D11.2	-1.3604	2.32785e-09	2.4222e-06
CTC-246B18.8	1.52366	0.00704705	0.0288573	CH507-338C24.3	1.26307	0.0121168	0.0491785	RP11-159H10.3	-1.04411	1.49439e-21	6.5397e-20	RP11-1000B6.3	1.96047	0.00857872	0.0283216	RP11-256L6.2	-1.36844	2.28236e-05	0.000758442
CTA-384D8.36	1.52237	5.47e-05	0.000589772	CTD-2236F14.1	1.26258	2.54058e-05	0.000372903	RP3-473B4.3	-1.04414	5.27479e-12	3.93816e-11	ZBTB20-AS2	1.95655	0.00166357	0.0099325	RP11-665G4.1	-1.37164	4.39676e-07	4.86375e-05
RP11-1399P15.1	1.51787	0.00118472	0.00716589	RP11-22P4.1	1.26196	3.28233e-06	7.41901e-05	RP11-464C19.3	-1.04864	2.81621e-08	1.17562e-07	CTA-445C9.14	1.95233	0.000463072	0.00461931	LINC00342	-1.37186	0.00449708	0.0339146
AC005330.2	1.51457	0.0108722	0.0402363	P3H2-AS1	1.26077	0.000747491	0.00551136	ENTPD3-AS1	-1.04918	9.73847e-18	1.90574e-16	RP4-791M13.3	1.95061	0.00223623	0.0119431	NEBL-AS1	-1.37186	0.00449708	0.0339146
LINC01117	1.51314	0.00839532	0.0329619	RP11-318G21.4	1.26077	0.000747491	0.00551136	CTD-2506J14.1	-1.04962	1.16572e-13	1.13056e-12	RP11-458D21.1	1.95061	0.00223623	0.0119431	RP11-96C23.15	-1.37674	6.31886e-05	0.00158041
RP11-66B24.2	1.51208	0.0122029	0.04404	AC005307.3	1.26077	0.000747491	0.00551136	LINC01034	-1.05037	4.33555e-15	5.33441e-14	RP4-794H19.1	1.95039	0.017558	0.0464081	ADIRF-AS1	-1.37674	6.31886e-05	0.00158041
RP11-132A1.4	1.51198	0.000449005	0.00330046	AC005276.1	1.26077	0.000747491	0.00551136	LYPLAL1-AS1	-1.05283	2.16013e-07	7.86004e-07	ZSCAN16-AS1	1.94246	3.27957e-05	0.00120404	AGAP11	-1.37674	6.31886e-05	0.00158041
RP11-829H16.3	1.50956	0.00851762	0.0333444	RP11-803D5.4	1.26071	3.47755e-05	0.000476887	FTX	-1.05321	1.15902e-13	1.12437e-12	AGPAT4-IT1	1.9402	0.000641943	0.00562937	TUSC7	-1.37912	0.000110957	0.00239318
AC147651.4	1.5079	0.000410984	0.00307579	ZNF883	1.25735	3.37878e-06	7.59913e-05	TTTY15	-1.0559	9.69673e-11	5.89946e-10	RP11-715F3.2	1.9349	0.0029508	0.0142796	RP11-541M12.6	-1.37912	0.000110957	0.00239318
LMO7-AS1	1.50627	0.00403728	0.0187389	ZNF503-AS2	1.25251	0.000174716	0.00172929	RP11-867G23.10	-1.05614	2.12035e-08	9.0315e-08	RP11-956E11.1	1.93477	0.0186759	0.0485286	IL12A-AS1	-1.37912	0.000110957	0.00239318
CTB-193M12.5	1.50282	8.57e-07	1.63e-05	AC135048.13	1.25018	2.94965e-05	0.000419216	LINC00028	-1.05704	1.18004e-13	1.14337e-12	RP11-488C13.6	1.92483	0.000134913	0.00237613	CTD-2012M11.3	-1.38001	5.25874e-09	3.77415e-06
RP5-1158E12.3	1.50255	0.000537205	0.00380571	LINC01586	1.25004	6.81668e-06	0.000132493	RP11-81F13.1	-1.05735	7.22142e-11	4.48848e-10	RP11-474P2.2	1.92023	6.52167e-05	0.00164366	CTD-3128G10.6	-1.42045	0.000147924	0.00294406
TMEM75	1.4997	0.000662978	0.00451495	AP000487.5	1.24705	0.000641745	0.00488887	AP000473.5	-1.05863	4.18274e-18	8.81676e-17	HOXD-AS2	1.91917	0.0160754	0.0436672	CTC-506B8.1	-1.42094	0.000208722	0.00381021
RP11-666A8.9	1.49858	0.0114423	0.0418964	CTD-2553L13.5	1.24661	0.00207683	0.0124613	ITGA9-AS1	-1.06526	8.68429e-17	1.42942e-15	CTD-2066L21.2	1.91819	0.0011124	0.00777676	PAX8-AS1	-1.42986	0.000143834	0.00289205
ALMS1-IT1	1.4917	4.45e-05	0.00049677	AP000962.2	1.24661	0.00207683	0.0124613	RP11-21C4.1	-1.06827	1.90404e-13	1.78262e-12	C1RL-AS1	1.90839	1.01587e-05	0.000720921	TMEM254-AS1	-1.44441	1.19535e-05	0.000465515
LINC01136	1.48547	0.00145721	0.00847047	RP1-20B21.4	1.24099	2.27158e-09	2.80132e-07	CTD-2337A12.1	-1.06903	3.18239e-11	2.0921e-10	LINC00877	1.90623	0.00174939	0.0102483	RP11-369J21.12	-1.44441	1.19535e-05	0.000465515
RP11-386I14.4	1.482	0.000202113	0.0017446	RP11-54G14.1	1.23989	0.00834489	0.036902	AC011525.4	-1.07199	5.28401e-24	4.06721e-22	RP11-439K3.3	1.90338	0.000795726	0.00639237	RP11-597A11.11	-1.44441	1.19535e-05	0.000465515
CMB9-22P13.1	1.47161	0.00121251	0.00730053	GHET1	1.23538	0.00130387	0.00859836	LINC00086	-1.07203	3.20633e-17	5.68827e-16	RP11-567N4.3	1.90282	0.000333316	0.00385582	RP11-823E8.3	-1.44583	1.1932e-05	0.000465221
RP3-510D11.2	1.46631	9.98e-05	0.000977946	LINC01137	1.23123	5.95417e-06	0.000118165	SUCLG2-AS1	-1.0736	5.36496e-16	7.69168e-15	NDUFV2-AS1	1.90062	0.000517892	0.00494455	RP11-23N2.4	-1.44608	1.63571e-08	6.64199e-06
RP11-707G18.1	1.46558	0.00164929	0.00933384	RP3-442L6.4	1.23068	0.00376154	0.0198688	RP4-610C12.3	-1.07575	1.30668e-12	1.06851e-11	RP11-160E2.17	1.89494	0.00180685	0.0104678	RP11-23P13.6	-1.44963	0.000612709	0.00826971
AC002116.7	1.45869	1.35e-06	2.44e-05	INHBA-AS1	1.22964	0.00128923	0.00851722	LINC01133	-1.07693	3.14781e-05	8.07008e-05	RFX3-AS1	1.8844	2.77131e-05	0.00109754	RP11-56B16.4	-1.45059	0.000171543	0.00326765
ST3GAL4-AS1	1.4558	0.000818977	0.00533376	LA16c-312E8.4	1.22955	0.000116301	0.00125271	AC008269.2	-1.07718	3.57098e-11	2.32619e-10	CTD-2135D7.5	1.88392	0.00010032	0.00203334	RP11-56B16.5	-1.45059	0.000171543	0.00326765
RP11-15F12.6	1.45047	0.0118248	0.0430137	NCK1-AS1	1.22928	4.953e-06	0.000102646	AC108448.3	-1.07826	2.03029e-24	1.69389e-22	AC005009.1	1.87547	0.000232117	0.00316832	NCK1-AS1	-1.45065	5.73893e-05	0.00148131
RP11-284F21.7	1.45044	0.0119437	0.0433534	RP11-700H6.1	1.22783	0.00156286	0.0099184	AC006007.1	-1.0805	4.82611e-10	2.63077e-09	LINC01006	1.87405	0.000138077	0.00240678	LINC00521	-1.46278	0.00027165	0.00459208
RP5-1011O1.2	1.438	0.00385814	0.0181177	RP11-91J3.3	1.22742	1.87569e-05	0.000294825	CTD-2576F9.2	-1.08186	1.54111e-22	8.40207e-21	ACTN1-AS1	1.87206	1.53273e-05	0.000828261	RP11-343H19.2	-1.46522	7.75806e-06	0.000341721
FLJ22447	1.4371	0.00498871	0.022098	RP5-1024G6.5	1.2236	1.82792e-05	0.000289098	RP11-255M2.3	-1.08186	1.54111e-22	8.40207e-21	CARD8-AS1	1.86596	0.0148124	0.0412056	RP11-514P8.8	-1.46743	6.96957e-06	0.00031703
EGOT	1.42967	0.0109618	0.0404909	DPP10-AS3	1.21804	8.0648e-07	2.44968e-05	RP11-20I23.13	-1.08379	5.49183e-17	9.35794e-16	CTB-114C7.4	1.86381	0.00938892	0.0300952	POLR2J4	-1.46743	6.96957e-06	0.00031703
CTD-2020K17.3	1.42897	0.000146781	0.00133693	LINC00639	1.21627	0.00167714	0.0105013	AC011747.4	-1.08658	9.24969e-09	4.14583e-08	RP11-115C21.2	1.85611	0.00119247	0.00810958	RP11-794P6.2	-1.48613	3.63304e-05	0.00106394
AP000695.4	1.42797	0.0015002	0.00865369	MIR663AHG	1.21612	7.43531e-06	0.000141449	C3orf35	-1.08706	2.95978e-18	6.45561e-17	RP11-715J22.4	1.85407	0.00529513	0.0207879	RP11-310E22.5	-1.49279	4.27763e-06	0.000226083
CTD-2369P2.8	1.42579	0.00118463	0.00716589	RP11-493L12.3	1.21502	0.000223095	0.00210487	AC113167.1	-1.08869	1.95704e-16	3.02772e-15	UBL7-AS1	1.85271	0.00113787	0.0078775	AC011294.3	-1.49283	0.0002123	0.0038586
RP11-425D17.2	1.41647	0.00622067	0.0261758	RP11-276H19.2	1.21382	0.0113173	0.0467141	CTD-2626G11.2	-1.09083	1.14533e-07	4.35194e-07	ERICH1-AS1	1.85265	0.000138666	0.00241358	RP11-486L19.2	-1.50766	1.02095e-05	0.000415963
RP11-609D21.3	1.41451	0.00250786	0.0129748	RP13-735L24.1	1.21343	0.00043641	0.00360107	CTD-2008P7.9	-1.09083	1.14533e-07	4.35194e-07	RP11-431M7.3	1.85243	0.0129224	0.0374596	RP11-1223D19.1	-1.51213	0.00720962	0.0465862
TFAP2A-AS1	1.41369	0.000356377	0.00275217	LINC00592	1.20741	0.00598327	0.0285167	TMEM51-AS1	-1.09136	1.55421e-17	2.91782e-16	GACAT1	1.8519	0.00255524	0.0129903	EPB41L4A-AS2	-1.52202	1.02794e-07	1.93375e-05
RP11-764K9.1	1.41239	0.0137305	0.0481124	RP11-59H7.3	1.20429	8.79007e-05	0.000997831	RP11-400K9.4	-1.09156	3.52951e-07	1.23803e-06	TMEM44-AS1	1.85001	0.00398208	0.0173018	RP11-1084A12.2	-1.52992	6.48157e-07	6.16619e-05
RP11-661A12.9	1.41065	0.00616897	0.0260039	RP11-62C3.6	1.20369	0.00572327	0.0275385	RP11-400K9.3	-1.09156	3.52951e-07	1.23803e-06	TMC3-AS1	1.84027	4.5759e-05	0.00139399	RP11-464F9.21	-1.53162	3.70092e-05	0.00108001
RP11-806H10.4	1.40916	0.00056788	0.00397751	RP11-466F5.8	1.20206	0.0027372	0.0155068	HOXA-AS2	-1.09662	3.56403e-17	6.26234e-16	AC109333.10	1.83607	0.00921942	0.0297362	BHLHE40-AS1	-1.53518	1.31041e-05	0.000498735
RP11-336A10.5	1.40842	0.0059958	0.0254078	RP11-96C23.13	1.20206	0.0027372	0.0155068	CTD-2647L4.5	-1.09887	3.51177e-22	1.77033e-20	RP11-22P4.1	1.83593	0.000194273	0.00289718	RP11-839G9.1	-1.53644	0.00281705	0.0242877
RP4-798A10.7	1.40335	0.0028439	0.014315	RP11-760D2.1	1.20131	3.95436e-05	0.000529006	CTD-3179P9.1	-1.10011	2.08274e-15	2.69604e-14	RP13-638C3.2	1.83405	0.000392879	0.00421549	CTA-280A3.2	-1.54051	7.53571e-07	6.79991e-05
HOXA10-AS	1.40309	0.00619569	0.0260867	AC005682.5	1.19532	1.22099e-07	5.70831e-06	RP11-174J11.1	-1.10336	7.33252e-17	1.22181e-15	RP11-264L1.4	1.83238	0.00128082	0.0084813	TINCR	-1.54263	1.75403e-07	2.71647e-05
RP11-483F11.7	1.40096	0.0107739	0.0399535	RP11-519M16.1	1.1929	0.000101174	0.00111774	SLC25A25-AS1	-1.1069	3.8454e-14	4.03561e-13	RP4-533D7.5	1.83103	0.00568281	0.0217064	RP11-138I18.1	-1.54639	5.01756e-05	0.00134515
RHPN1-AS1	1.3992	0.00125954	0.00752189	RP11-104H15.10	1.18948	4.29276e-05	0.000565149	LINC00994	-1.10865	1.0329e-17	2.00629e-16	LINC01057	1.82743	0.000494534	0.00479873	RP11-770G2.5	-1.549	0.000239358	0.00421688
SLC2A1-AS1	1.39604	0.00555496	0.023955	RP11-380F14.2	1.18776	4.22397e-06	9.06381e-05	RP11-160N1.10	-1.1096	4.37343e-16	6.36316e-15	RP11-269F20.1	1.82615	0.00412394	0.0176857	AC078852.1	-1.55365	0.000159908	0.00310826
RP11-879F14.2	1.38946	0.0122636	0.0441945	PYCARD-AS1	1.18633	1.91052e-06	4.86302e-05	LINC01387	-1.1099	2.30983e-20	7.79939e-19	FLVCR1-AS1	1.8233	0.000937474	0.00702202	RP11-666A8.9	-1.56373	5.95026e-05	0.00151472
CTD-2341M24.1	1.38779	0.00557049	0.0240102	PSMA3-AS1	1.18595	2.47964e-06	5.98298e-05	RP1-234P15.4	-1.11025	7.56759e-11	4.68695e-10	RP11-495P10.5	1.82318	0.000359364	0.00400074	AC079305.10	-1.56376	5.22656e-09	3.77415e-06
RP11-42I10.1	1.38678	0.000955232	0.00603659	RP11-565A3.2	1.18492	0.000477147	0.0038712	CTC-523E23.14	-1.1104	9.98965e-11	6.06582e-10	WI2-1959D15.1	1.8212	2.81883e-05	0.00110386	C3orf67-AS1	-1.57921	0.000167185	0.00321461
CDKN2B-AS1	1.38471	0.00807754	0.0320046	RP11-699L21.1	1.18096	0.00116759	0.0078425	RP11-862L9.3	-1.11068	1.0191e-17	1.98453e-16	AJ011932.1	1.81642	0.00238243	0.0124312	RP11-159D12.10	-1.58021	2.94177e-09	2.75035e-06
RP1-86C11.7	1.38238	0.0103187	0.0386892	CTD-3193O13.12	1.18044	4.2061e-05	0.000555822	SERPINB9P1	-1.11085	2.42549e-15	3.10601e-14	RP11-192H23.6	1.81607	0.000987387	0.00723664	AC012613.2	-1.58581	2.45616e-06	0.00015145
RP11-626G11.6	1.38161	0.0123024	0.0443082	ALG1L9P	1.17446	8.84789e-08	4.42152e-06	RP11-572C21.1	-1.11283	3.22872e-13	2.90671e-12	AC009410.1	1.8152	0.00221766	0.0118814	CTD-2026K11.4	-1.59719	0.00109027	0.012352
RP11-615I2.2	1.37735	0.00144996	0.00843581	LLNLR-276H7.1	1.17169	0.000398324	0.00335579	RP11-278H7.5	-1.11315	4.7607e-12	3.58048e-11	KCNH1-IT1	1.81456	0.000523698	0.00498261	RP11-31F19.1	-1.60057	4.32206e-08	1.17001e-05
AC074289.1	1.37684	0.00643391	0.026893	RP11-89K21.1	1.17152	0.00395914	0.0207006	STX17-AS1	-1.1135	5.76862e-16	8.22263e-15	RP11-61L19.1	1.8141	0.00220182	0.0118214	RP6-109B7.2	-1.60057	4.32206e-08	1.17001e-05
RP11-370A5.1	1.37434	0.00396376	0.0184822	AC159540.1	1.17133	8.9203e-10	1.42192e-07	RP11-411K7.1	-1.1158	0.000230368	0.000508045	RP11-243J16.7	1.80658	0.0135676	0.0387454	RP11-298J20.4	-1.60391	4.96905e-08	1.29357e-05
DLEU2	1.36776	6.1e-07	1.21e-05	RP13-20L14.1	1.16971	2.16485e-08	1.5253e-06	RP11-482E14.2	-1.11619	8.45089e-19	2.05625e-17	LINC00680	1.80388	9.0514e-05	0.00192889	TFAP2A-AS1	-1.64511	0.00577538	0.0402023
AC009005.2	1.36773	0.00716029	0.0291932	ANO1-AS2	1.16971	2.16485e-08	1.5253e-06	AC090616.2	-1.12237	3.22238e-09	1.55428e-08	AC016747.3	1.80194	0.00148758	0.00925986	RP11-848P1.4	-1.65202	1.65963e-07	2.66105e-05
RP11-426C22.4	1.36767	0.00456807	0.02064	RP11-346C4.3	1.16851	0.00998593	0.0424177	RP11-49G10.3	-1.12287	7.55288e-10	3.99516e-09	RP11-145A3.1	1.79969	0.000447754	0.00453252	CTD-2246P4.1	-1.65202	1.65963e-07	2.66105e-05
RP11-485G7.5	1.36473	0.00228873	0.0121275	LINC01372	1.16851	0.00998593	0.0424177	LINC00475	-1.12618	3.8379e-22	1.92255e-20	RP11-10O17.3	1.79768	0.000489542	0.0047724	MAPT-AS1	-1.66233	1.81877e-06	0.00012428
DLGAP1-AS2	1.363	0.00164993	0.00933384	RP11-706D8.3	1.16851	0.00998593	0.0424177	RP11-553L6.5	-1.12748	3.77144e-16	5.55161e-15	RP11-1C8.6	1.79269	7.12441e-05	0.00171339	RP11-475O23.3	-1.68441	1.01585e-06	8.31071e-05
TBX5-AS1	1.35929	0.0132405	0.0467992	RP11-982M15.8	1.16813	0.00131415	0.00864322	NAMA	-1.12854	1.01255e-17	1.97231e-16	LINC01176	1.7905	0.00965335	0.0306338	RP11-196E1.3	-1.6853	1.46234e-06	0.000107725
RP11-353N14.2	1.35853	0.00441686	0.0200978	RP11-1399P15.1	1.16706	0.00559445	0.0270328	ZNF582-AS1	-1.13566	3.97895e-21	1.58238e-19	RP11-705C15.3	1.78621	0.0045539	0.0188596	RP11-108K14.12	-1.68952	1.24202e-05	0.00047974
VPS9D1-AS1	1.352	0.000223115	0.00189003	KIAA1614-AS1	1.16629	2.73086e-05	0.000395314	LINC00636	-1.1366	1.03356e-07	3.95627e-07	AC005682.5	1.78591	0.000134469	0.002373	CTC-513N18.7	-1.71198	5.83081e-05	0.00149575
CTD-2589H19.6	1.3509	0.0021698	0.0116507	RP11-552M11.8	1.1662	1.52157e-07	6.69821e-06	RP11-56N19.5	-1.1381	1.87186e-20	6.44826e-19	LINC00354	1.78532	0.000480479	0.0047263	CTD-2561J22.5	-1.71198	5.83081e-05	0.00149575
PIK3CD-AS2	1.34929	0.00569887	0.0244438	AP001628.6	1.16366	0.00470627	0.0236221	RP1-172N19.1	-1.14188	1.5513e-17	2.91313e-16	RP11-523H24.3	1.77437	0.000134909	0.00237613	EIF1B-AS1	-1.71494	7.53561e-08	1.62682e-05
RP11-429J17.5	1.34714	0.0134173	0.0472657	CTD-2587H24.5	1.16199	0.00811118	0.0360757	LINC00684	-1.14188	1.5513e-17	2.91313e-16	LINC01473	1.76912	0.00592762	0.0222767	AC093390.1	-1.72923	4.65929e-06	0.000238311
RP11-142E9.1	1.34603	7.54e-06	0.00010946	CTD-2369P2.8	1.1618	0.0018549	0.0113862	RP11-116G8.5	-1.14465	1.09665e-13	1.06836e-12	CTD-2542L18.1	1.7672	0.00322739	0.0151648	RP11-627G23.1	-1.73539	4.79297e-06	0.000242176
RP11-366L20.2	1.34349	0.00758994	0.0304891	ZBED3-AS1	1.15935	0.00220566	0.0130543	RP11-84A14.5	-1.14717	1.20825e-16	1.941e-15	RP11-769N19.2	1.76278	0.00148699	0.00925945	RP11-97N19.2	-1.73855	0.000186013	0.00347764
RP3-337H4.9	1.33788	0.000387482	0.0029357	AC011366.3	1.15891	0.00241846	0.014043	LINC00689	-1.15009	3.07021e-17	5.4644e-16	CTD-2116N20.1	1.7609	0.0108258	0.0332122	RP4-718D20.3	-1.73855	0.000186013	0.00347764
AF064858.11	1.33414	0.0129165	0.0459247	RP11-261C10.1	1.15891	0.0116461	0.0477254	RP11-540H22.2	-1.15237	1.29892e-12	1.06302e-11	AC010468.2	1.75521	0.00952207	0.0303799	AC019118.4	-1.74776	2.17749e-05	0.000729176
RP11-649A18.12	1.33293	2.77e-05	0.000332007	XX-C2158C12.1	1.15891	0.0116461	0.0477254	RP11-482H16.1	-1.15245	2.37247e-12	1.86833e-11	RP11-408E5.5	1.75393	2.71343e-05	0.00108796	AC005281.2	-1.75137	0.0030508	0.0256456
LINC00511	1.33145	4.91e-05	0.0005404	RP5-857K21.5	1.15891	0.0116461	0.0477254	MIR600HG	-1.15287	1.2115e-14	1.3836e-13	RP11-154D6.1	1.75269	0.00129001	0.00851844	GRPEL2-AS1	-1.77586	1.12208e-05	0.000447965
RP1-118J21.25	1.32905	0.00344753	0.0166273	RP11-41O4.2	1.15736	9.72033e-05	0.00108108	GPR158-AS1	-1.15346	2.78316e-18	6.10198e-17	OSMR-AS1	1.75232	0.000485691	0.00475046	LINC01451	-1.81876	1.02614e-07	1.93375e-05
RP11-322D14.2	1.31455	0.00347397	0.0167225	LINC00905	1.15655	0.00538883	0.0262317	AC004947.2	-1.15361	2.065e-14	2.26476e-13	SNHG5	1.75177	0.000201259	0.00294851	AC003958.2	-1.82072	3.97226e-06	0.000214456
RP11-259N19.1	1.31233	0.00102277	0.00637024	CTD-2165H16.4	1.15474	0.000175786	0.00173737	LMO7DN-IT1	-1.16023	3.0474e-16	4.55989e-15	AF131217.1	1.74974	0.0108543	0.033272	ZNF337-AS1	-1.82144	4.67414e-06	0.000238704
RP5-963E22.6	1.31119	0.00343622	0.0165893	CTA-360L10.1	1.15395	0.00248657	0.0143547	CTD-2540L5.6	-1.16442	5.20534e-16	7.48381e-15	TUG1	1.7477	9.28401e-05	0.00195288	RP11-317N12.1	-1.82144	4.67414e-06	0.000238704
AP001610.5	1.30849	0.0128926	0.045858	XIST	1.15353	1.70358e-07	7.22601e-06	LINC00466	-1.16583	1.98251e-08	8.47919e-08	LINC01479	1.74503	0.0147947	0.0411826	RP3-323A16.1	-1.82144	4.67414e-06	0.000238704
RP11-34F20.7	1.29845	0.000269948	0.00219992	TSIX	1.15353	1.70358e-07	7.22601e-06	RP11-25E2.1	-1.16593	3.94732e-14	4.13497e-13	RP11-674P19.2	1.73491	0.00154727	0.00949487	LINC01090	-1.82563	4.08298e-07	4.60851e-05
KB-1254G8.1	1.29752	0.0118747	0.0431563	LINC01356	1.15324	0.00792775	0.0354676	RP11-1070N10.6	-1.1685	5.60637e-11	3.5431e-10	OTUD6B-AS1	1.73063	0.0077275	0.0265066	RP11-376O6.2	-1.8319	0.00554224	0.0391472
RP11-473O4.5	1.29553	0.000173702	0.00153912	RP3-522D1.1	1.15324	0.00792775	0.0354676	AC073257.1	-1.169	3.55445e-16	5.26468e-15	FOXD1-AS1	1.72802	0.00501899	0.0200986	RP11-102L12.2	-1.84495	5.27081e-06	0.000258471
CTA-797E19.1	1.28663	0.0119928	0.0434899	AC009229.5	1.15259	1.75659e-05	0.000280413	RP11-230G5.2	-1.17297	9.88845e-15	1.14837e-13	RP11-10K16.1	1.72724	0.0124335	0.0365151	AF064858.6	-1.84607	8.40686e-05	0.00195341
RP4-620E11.8	1.28631	0.000576665	0.00403116	LINC01460	1.15239	0.00239711	0.0139531	RP11-745L13.2	-1.17961	5.10073e-12	3.81854e-11	AC009495.2	1.72674	3.92242e-05	0.00130182	AL162151.4	-1.84607	8.40686e-05	0.00195341
ATP2A1-AS1	1.28511	0.00182861	0.010117	AC002064.5	1.15064	0.0108129	0.0451089	AC110781.3	-1.17987	2.19407e-16	3.36461e-15	RP11-68I3.10	1.72515	0.00128753	0.00850678	RP11-74C13.4	-1.85213	0.00498551	0.0364059
RP13-735L24.1	1.28445	0.000926561	0.00590048	RP13-104F24.2	1.1492	4.68446e-08	2.7391e-06	RP11-390E23.6	-1.18033	2.83299e-19	7.60394e-18	RFPL1S	1.72511	0.000676584	0.00581394	RP11-363N22.3	-1.86135	2.7678e-06	0.000164865
RP11-168F9.2	1.27546	0.0129966	0.0461224	AC133644.2	1.14823	4.53851e-07	1.57286e-05	LINC01405	-1.18131	4.30859e-11	2.77361e-10	RP11-539G18.3	1.72409	3.82479e-05	0.00128985	AC007246.3	-1.87677	2.30446e-05	0.000762023
RP11-317P15.4	1.27456	0.00987351	0.0374079	AC017002.1	1.14823	4.53851e-07	1.57286e-05	ST7-AS1	-1.18177	4.27264e-22	2.12103e-20	RP11-279F6.1	1.72234	3.58025e-05	0.00125286	AC139100.3	-1.87808	2.70022e-06	0.000161998
RP11-272L14.2	1.27404	0.0110634	0.040775	AC017002.2	1.14823	4.53851e-07	1.57286e-05	MRVI1-AS1	-1.1848	9.69685e-17	1.5819e-15	TRAF3IP2-AS1	1.72219	1.69069e-05	0.000872789	RP11-324E6.6	-1.90172	0.000127397	0.0026612
RP11-396F22.1	1.27334	0.0133785	0.0471734	UCA1	1.14753	0.000167834	0.00167146	RP11-89N17.4	-1.18557	8.49316e-11	5.21687e-10	RP11-320N21.1	1.72127	0.00747261	0.0259497	ENTPD3-AS1	-1.90992	2.40596e-07	3.20445e-05
TNRC6C-AS1	1.27278	6.43e-05	0.00067616	BIRC6-AS2	1.1475	0.00672822	0.0312944	RP13-614K11.2	-1.18716	2.00078e-11	1.35873e-10	AC104653.1	1.72087	0.00610349	0.0226703	SLC9A9-AS2	-1.91081	9.07217e-07	7.57083e-05
RP11-181E10.3	1.27128	0.00279677	0.0141506	AATBC	1.14683	0.000200305	0.00193185	ARHGAP5-AS1	-1.18754	4.2805e-11	2.75578e-10	AC091729.8	1.72031	0.00632497	0.0232115	RP11-532E4.2	-1.92065	3.33192e-05	0.000992482
ZEB1-AS1	1.26977	9.23e-05	0.000916827	CTD-2144E22.6	1.14405	0.0100087	0.0424929	CTD-2547L16.1	-1.1888	1.10551e-16	1.78719e-15	NCK1-AS1	1.71652	6.39392e-05	0.00162739	DIO2-AS1	-1.9404	0.000458917	0.00672856
RP11-429J17.8	1.25693	0.00500587	0.0221406	CTD-2144E22.5	1.14405	0.0100087	0.0424929	TTTY3B	-1.1903	5.73181e-09	2.65416e-08	RP1-102E24.8	1.71625	0.00863559	0.0284329	LINC00964	-1.94639	1.19876e-07	2.15757e-05
CTD-2095E4.5	1.25021	0.00014071	0.00129188	CTD-2008P7.1	1.14369	9.63836e-08	4.71779e-06	TTTY3	-1.1903	5.73181e-09	2.65416e-08	RP11-305O6.3	1.71482	0.00523327	0.0206409	RP13-379O24.2	-1.95085	3.03105e-11	2.52312e-07
LINC01012	1.24682	0.0019599	0.0107072	RP1-228P16.9	1.14369	9.63836e-08	4.71779e-06	RP5-1057I20.2	-1.19463	5.5688e-10	3.0079e-09	RP11-348J24.2	1.70761	2.59704e-05	0.00106198	VLDLR-AS1	-1.9553	1.72659e-08	6.8443e-06
RP11-521I2.3	1.24208	0.00167567	0.00944502	AC005154.6	1.14369	9.63836e-08	4.71779e-06	RP11-348F1.3	-1.19658	1.34652e-10	8.01772e-10	RP11-410E4.1	1.70722	0.000281091	0.00351606	INTS6-AS1	-1.97498	5.38383e-07	5.49894e-05
LEF1-AS1	1.24156	0.00783834	0.0312634	RP11-13K12.2	1.14278	0.00967826	0.0413729	FLJ13224	-1.20463	1.09151e-15	1.48602e-14	LINC01572	1.70661	2.23539e-05	0.000978677	RP11-447M12.3	-1.97512	5.94582e-06	0.00028202
AP000487.5	1.23937	0.00390468	0.01828	ISPD-AS1	1.14278	0.00967826	0.0413729	AC011286.1	-1.20544	5.43637e-12	4.05077e-11	LINC01227	1.70365	0.00171747	0.0101229	XXbac-BPG299F13.17	-1.97719	1.71405e-05	0.000607802
RP11-314A20.2	1.23921	0.00342634	0.0165553	RP11-356K23.2	1.14278	0.00967826	0.0413729	PAX8-AS1	-1.21247	4.20453e-14	4.38423e-13	TNKS2-AS1	1.70047	5.6727e-05	0.00154568	RP11-394B2.1	-2.00475	1.95346e-09	2.24291e-06
RP11-649A18.5	1.23255	0.000433352	0.00321043	RP11-509E10.3	1.14209	0.000818844	0.00593928	RP11-70C1.3	-1.21337	1.86754e-28	4.37307e-26	RP11-150C16.1	1.69963	5.32028e-05	0.00149775	LINC00642	-2.01908	0.000136712	0.00278246
RP3-395M20.12	1.23134	0.00108367	0.00665686	NNT-AS1	1.14209	0.000818844	0.00593928	ZMIZ1-AS1	-1.21518	9.93746e-16	1.36068e-14	RP11-343H5.6	1.6982	0.00203624	0.0112916	CTD-2531D15.4	-2.01908	0.000136712	0.00278246
CHKB-AS1	1.22855	9.96e-05	0.0009756	RAET1E-AS1	1.14187	0.00190862	0.0116427	TTC28-AS1	-1.21533	2.69301e-26	3.42409e-24	AC009133.24	1.69633	7.546e-05	0.00175754	RP5-864K19.7	-2.02953	3.79794e-05	0.00109965
RP11-85I17.2	1.221	0.00053098	0.00377478	LINC00996	1.1409	0.00326879	0.0177956	RP11-166D19.1	-1.2179	5.31836e-10	2.87828e-09	LINC01481	1.69436	0.003827	0.0168797	RP11-158K1.3	-2.0432	1.35492e-06	0.000102685
LINC01235	1.21776	0.0134134	0.0472585	RP3-418C23.2	1.1408	0.00754858	0.034225	MIR143HG	-1.218	4.88999e-17	8.40242e-16	CH17-189H20.1	1.69185	0.000334291	0.00385682	chr22-38_28785274-29006793.1	-2.17261	2.55325e-09	2.56392e-06
RP11-303E16.2	1.21624	7.48e-07	1.44e-05	RP11-368N21.5	1.13648	2.28873e-05	0.000343781	RP11-182L21.5	-1.21871	4.29403e-19	1.10809e-17	RP11-403I13.8	1.69185	0.000334291	0.00385682	UPK1A-AS1	-2.2035	1.82145e-06	0.00012428
RP11-773H22.4	1.21486	9.89e-05	0.000970657	CTD-2288F12.1	1.13648	2.28873e-05	0.000343781	RP11-1100L3.8	-1.22238	1.11071e-05	3.06511e-05	FAM157C	1.68676	0.00265766	0.0133362	LINC00670	-2.20735	2.86057e-05	0.0008854
FAM225B	1.21409	0.0127674	0.0454924	RP11-378A12.1	1.13538	0.00706713	0.0324975	RP11-770G2.5	-1.22456	0.000296619	0.000641427	AP001046.6	1.6862	0.00113562	0.00787113	CTC-260E6.4	-2.20735	2.86057e-05	0.0008854
RP5-908M14.9	1.19935	5.67e-05	0.000607814	RP11-113E21.2	1.13479	0.00258224	0.014796	RP11-834C11.4	-1.22499	1.67315e-19	4.68588e-18	RP11-206L10.5	1.68403	0.00490764	0.0198108	RP11-100L22.4	-2.20735	2.86057e-05	0.0008854
RP11-467L13.7	1.1942	0.00208829	0.0112887	LINC00477	1.13445	1.56928e-07	6.80416e-06	AL133249.1	-1.22578	1.96325e-17	3.60815e-16	LINC01096	1.67523	0.000893285	0.00680609	CTC-459M5.2	-2.22826	1.35808e-06	0.000102685
CTD-3065J16.6	1.19204	0.00573569	0.0245738	RP4-555D20.1	1.13255	1.46335e-08	1.15955e-06	LINC00982	-1.22775	1.10735e-11	7.84062e-11	RP11-98D18.9	1.67056	0.000738806	0.00611063	EPB41L4A-AS1	-2.22826	1.35808e-06	0.000102685
RP1-244F24.1	1.19078	0.00768939	0.0307996	RP11-325I22.3	1.13255	1.46335e-08	1.15955e-06	RP11-244F12.2	-1.22967	1.57244e-09	7.93751e-09	RP1-179N16.6	1.66315	0.00106707	0.00758672	CH17-360D5.2	-2.22952	6.16573e-06	0.000289672
RP11-160H22.5	1.18794	0.00629565	0.0264239	ZNF252P-AS1	1.13025	0.000151135	0.00154109	LINC01336	-1.24172	9.04274e-12	6.50307e-11	RP11-283I3.4	1.66069	0.00528519	0.0207698	RP1-37N7.1	-2.33047	1.14167e-07	2.10023e-05
KB-176G8.1	1.17887	0.00247494	0.0128448	RP1-68D18.4	1.12716	1.34521e-07	6.08572e-06	RP11-295D22.1	-1.2432	1.01391e-13	9.94107e-13	RP11-120D5.1	1.66048	2.2494e-05	0.000981688	AC129492.6	-2.34259	3.45697e-08	1.05602e-05
RP11-739L10.1	1.17493	0.00149259	0.00861921	AP001442.2	1.12651	0.00100936	0.00698389	RP4-625H18.2	-1.24445	9.85313e-10	5.12625e-09	RP11-685N10.1	1.65862	0.0179061	0.047092	SNAI3-AS1	-2.35058	1.15496e-07	2.113e-05
AC069513.4	1.17112	0.00613484	0.0259055	AC090587.2	1.12651	0.00100936	0.00698389	TTTY10	-1.24534	1.44335e-09	7.3277e-09	RP11-403I13.5	1.6585	0.0162812	0.0440581	FGD5-AS1	-2.39408	5.18004e-06	0.000254555
RP11-649A18.4	1.1676	0.00162647	0.00923278	LINC00997	1.12556	1.86427e-05	0.000293364	RP11-554E23.2	-1.24858	5.16522e-17	8.83927e-16	RP5-940J5.6	1.65621	0.000128621	0.002322	RP11-414J4.2	-2.40443	9.71421e-07	8.00507e-05
RP11-61J19.5	1.16701	0.00117925	0.00713933	RP4-647C14.2	1.12266	3.40389e-05	0.000468314	AC099552.4	-1.24867	6.29433e-09	2.89609e-08	CTD-2001C12.1	1.65402	0.00144831	0.0091352	LINC00511	-2.41754	3.69691e-06	0.000202499
RP11-443B20.1	1.16392	6.4e-06	9.54e-05	AL035610.2	1.12213	1.50301e-06	4.04814e-05	RP11-797H7.5	-1.24976	2.20848e-16	3.38527e-15	GNAS-AS1	1.65281	0.00167045	0.00995617	RP11-539E17.5	-2.42557	6.92392e-05	0.0016927
RP11-379F4.4	1.1637	0.00100281	0.00626852	LL22NC03-22D1.1	1.12213	1.50301e-06	4.04814e-05	RP11-15I11.3	-1.25373	6.14624e-12	4.54094e-11	RP11-186F10.2	1.65075	0.00633204	0.0232255	RP11-1123I8.1	-2.44773	5.12555e-10	1.24817e-06
RP11-15N24.4	1.16346	0.00299754	0.0149232	RP11-757F18.5	1.12189	0.000190602	0.00185595	RP11-701H24.4	-1.25916	2.9369e-08	1.2223e-07	RP11-848D3.5	1.6468	0.0010556	0.00753177	RP11-583F2.7	-2.44867	1.07821e-07	2.00648e-05
RP5-967N21.11	1.15985	0.000265121	0.00216929	APCDD1L-AS1	1.12157	2.1484e-05	0.000327717	RP11-310P5.2	-1.25954	4.27357e-17	7.41981e-16	CTD-2213F21.3	1.64555	0.00142118	0.00903222	KCNQ1OT1	-2.44867	1.07821e-07	2.00648e-05
RP3-523K23.2	1.15555	0.00415423	0.0191537	LINC00294	1.12087	6.09743e-05	0.000744145	RP11-388M20.2	-1.26205	3.83677e-10	2.12727e-09	LINC00471	1.64307	0.0107876	0.0331265	LINC01127	-2.48345	2.19704e-10	7.31549e-07
RP11-1094M14.11	1.15389	1.57e-06	2.78e-05	RP1-144F13.3	1.12075	4.49636e-07	1.56358e-05	LINC00950	-1.26225	5.25934e-16	7.55538e-15	RP3-522D1.1	1.6429	0.000243225	0.00324653	RP11-517C16.2	-2.48345	2.19704e-10	7.31549e-07
RP5-1009E24.8	1.15115	0.0136033	0.0477998	SEPT4-AS1	1.12055	0.00470974	0.0236286	LINC00887	-1.26329	5.78266e-08	2.2996e-07	RP11-164J13.1	1.63991	0.0112973	0.0341591	LLNLR-249E10.1	-2.49013	5.11842e-08	1.30098e-05
RP11-423E7.2	1.1502	0.00496792	0.0220281	CTD-2118P12.1	1.11789	0.0040562	0.0210871	LINC00087	-1.26699	1.10538e-17	2.13397e-16	AC114812.8	1.63981	0.000148089	0.00251493	AC005262.3	-2.50953	6.12446e-06	0.000288847
RP11-152L20.3	1.14836	0.0117341	0.0427573	RP11-73B2.7	1.11527	0.000785333	0.00573809	LINC01266	-1.26763	2.02412e-11	1.37315e-10	RP6-114E22.1	1.63962	0.00308736	0.0147145	AC005264.2	-2.50953	6.12446e-06	0.000288847
RP11-485G7.6	1.14702	0.00208632	0.0112803	RP5-905H7.11	1.11527	0.000785333	0.00573809	CASC2	-1.27177	1.93831e-11	1.31906e-10	NR2F2-AS1	1.63612	9.89176e-05	0.00201295	AC006262.10	-2.54652	7.59047e-06	0.000336538
RP4-647C14.2	1.14697	0.0140474	0.0489767	AC005487.2	1.11452	1.52458e-07	6.69988e-06	RP11-65I12.1	-1.27569	5.26217e-11	3.34002e-10	RP11-654G14.1	1.63007	5.71111e-05	0.00155145	RP11-380J14.1	-2.54652	7.59047e-06	0.000336538
RP11-57A1.1	1.14434	0.00610353	0.0257774	RP11-203M5.8	1.11448	0.000403522	0.00338799	LINC01214	-1.27656	9.06138e-07	2.97546e-06	RP11-384K6.8	1.61616	0.0033389	0.0154865	RP1-34M23.5	-2.57187	2.20957e-07	3.03561e-05
RP11-261C10.5	1.14125	0.00299448	0.0149183	CTD-3028N15.1	1.11135	0.00755365	0.034239	RP11-276H7.2	-1.2795	1.33958e-14	1.51969e-13	LINC00174	1.61554	0.00039489	0.00422891	CTC-276P9.4	-2.57678	9.07662e-08	1.74696e-05
RP11-120D5.1	1.13974	7.49e-05	0.000769125	RP4-564F22.5	1.1073	0.00975089	0.0416182	LINC00702	-1.28806	1.37085e-07	5.14449e-07	AP000487.6	1.61431	0.00127755	0.00846757	RAET1E-AS1	-2.60919	2.21537e-07	3.03561e-05
MIR222HG	1.13914	0.00159332	0.00909737	RP11-1060J15.7	1.10514	1.31509e-09	1.90218e-07	WDFY3-AS2	-1.28843	8.08888e-19	1.97555e-17	RP11-1379J22.2	1.6102	0.00109524	0.00770971	RP11-128P10.1	-2.62403	3.36703e-06	0.00019002
RP11-816J6.3	1.1363	0.0123796	0.0445011	RP11-67L3.4	1.10392	0.00425689	0.0218725	LINC01314	-1.28993	3.83195e-11	2.48599e-10	RP11-872J21.3	1.60914	0.00852946	0.0282227	RP5-1142A6.2	-2.63151	1.07866e-07	2.00648e-05
CTD-2382E5.6	1.13521	0.00355974	0.0170594	RP11-67L3.5	1.10392	0.00425689	0.0218725	RP11-240M16.1	-1.29863	2.91015e-09	1.41119e-08	PDXDC2P	1.60781	0.00033975	0.00388784	RP11-706C16.8	-2.63151	1.07866e-07	2.00648e-05
STK24-AS1	1.1304	0.000259391	0.002131	RP4-800O15.1	1.10291	0.00265107	0.0151066	RP11-98L5.5	-1.29941	3.39789e-09	1.63266e-08	RP11-545G3.1	1.60388	0.000921643	0.00695077	RP11-363E6.3	-2.63799	6.91706e-06	0.000315936
RP11-624L4.1	1.12968	0.00909851	0.0350503	LINC00910	1.09789	1.18589e-07	5.60153e-06	AC005546.2	-1.2996	3.32381e-07	1.17052e-06	RP11-396F22.1	1.60344	0.00102994	0.00741871	SIK3-IT1	-2.63799	6.91706e-06	0.000315936
CTD-2529O21.1	1.12759	0.0126956	0.0453224	LINC00462	1.09705	0.0105975	0.0444271	RP11-394O4.5	-1.30016	1.36784e-11	9.549e-11	RP11-367F23.2	1.60151	0.00551976	0.021313	DLX6-AS1	-2.63799	6.91706e-06	0.000315936
RP11-670E13.6	1.12651	0.000786872	0.00516338	RP11-672L10.1	1.09624	0.00989067	0.0421282	RP11-69I8.3	-1.30249	4.18352e-14	4.36486e-13	AC004951.6	1.59776	0.0167437	0.0449273	MIR205HG	-2.70542	3.42545e-08	1.05602e-05
CTD-2047H16.2	1.12639	0.00522071	0.022853	CTD-3105H18.7	1.09616	0.000947767	0.00664945	AC016738.4	-1.30318	1.99262e-16	3.0781e-15	RP11-136K14.1	1.59648	0.00233668	0.0122698	CTC-518B2.9	-2.71919	4.7581e-05	0.00130181
RP11-382D12.2	1.12563	0.0128718	0.0457975	RP5-1074L1.1	1.09616	0.000947767	0.00664945	RP11-358D17.2	-1.30486	1.85749e-13	1.74291e-12	RP5-1061H20.4	1.5943	0.00465118	0.0190775	RP11-498P14.5	-2.75853	3.60131e-08	1.07584e-05
AC016700.5	1.11823	0.00708432	0.0289874	AL591893.1	1.09578	0.00413875	0.0214144	SH3PXD2A-AS1	-1.3059	7.53554e-08	2.94816e-07	BACH1-IT2	1.58708	0.000629448	0.00555536	LINC00588	-2.75853	3.60131e-08	1.07584e-05
CEP83-AS1	1.11204	0.00210628	0.011365	RP11-66N24.4	1.09575	7.69189e-06	0.000144831	LINC00908	-1.30829	8.33562e-15	9.81249e-14	AC010890.1	1.58472	0.000954573	0.00709989	RP11-113D6.6	-2.77696	3.51409e-09	3.00023e-06
RP11-157P1.4	1.10788	3.75e-05	0.000428598	RP11-181E10.3	1.09478	0.00187169	0.0114682	RP11-243M5.1	-1.3169	1.31619e-13	1.26535e-12	RP11-48B3.4	1.58352	0.00149518	0.00928768	CXADRP3	-2.78171	6.66072e-07	6.31858e-05
RP5-823G15.5	1.106	0.00972198	0.0369505	RP11-517H2.6	1.09302	2.28301e-08	1.58406e-06	RP11-243M5.2	-1.3169	1.31619e-13	1.26535e-12	RP11-290M5.2	1.58209	0.000361871	0.00402215	RP11-311F12.2	-2.81767	3.61878e-08	1.07584e-05
RP5-1157M23.2	1.10124	0.000514006	0.00367632	RP5-1185I7.1	1.0915	0.00993623	0.0422543	FGF13-AS1	-1.32217	2.99916e-13	2.72003e-12	RP11-766N7.3	1.57652	0.00340018	0.0156307	RP11-5O23.2	-2.82828	6.54975e-05	0.00162267
AC004471.9	1.10116	0.0053178	0.0231823	RP11-685B13.2	1.0915	0.00993623	0.0422543	RP4-575N6.4	-1.32498	2.59907e-22	1.3482e-20	RP11-1020M18.10	1.57498	0.000585441	0.00533562	ATP13A5-AS1	-2.89342	5.62288e-10	1.24817e-06
RP11-930P14.2	1.0999	0.00546628	0.0236577	AC046143.3	1.09021	2.99062e-07	1.12767e-05	AC087491.2	-1.32602	5.95583e-18	1.21017e-16	ZNF337-AS1	1.5709	7.74023e-05	0.0017795	ATP13A4-AS1	-2.89342	5.62288e-10	1.24817e-06
RP11-191L17.1	1.09038	0.00970431	0.0368887	RP11-280O1.2	1.08852	0.00695634	0.032134	RP11-431K24.3	-1.33031	1.67251e-20	5.84045e-19	RP1-81D8.3	1.56888	0.00039463	0.0042279	RP11-325N19.3	-2.9056	1.24308e-06	9.60346e-05
RP11-49I11.1	1.0869	0.00872849	0.0339319	RP11-297C4.2	1.08584	0.00237696	0.0138573	AF003626.1	-1.33186	1.03402e-18	2.46895e-17	RP11-91J3.3	1.56741	0.0129151	0.0374506	KCNIP2-AS1	-3.03177	0.000366082	0.00571201
RP11-611E13.2	1.08566	0.000780626	0.00513083	KB-1517D11.4	1.08495	0.00280448	0.0157963	AP001615.9	-1.33188	2.08887e-08	8.90324e-08	AC114803.3	1.56476	8.39038e-05	0.00185474	RP11-379K17.4	-3.16325	1.866e-07	2.76456e-05
MIR181A2HG	1.08426	0.00107852	0.0066314	GTF3C2-AS1	1.08368	0.00138279	0.0089887	LINC01047	-1.3388	4.901e-12	3.6775e-11	GS1-57L11.1	1.56452	0.00096647	0.00714806	RP11-909N17.2	-3.23282	6.976e-07	6.51562e-05
CTD-3001H11.2	1.0833	0.000559152	0.00392536	RP11-143E21.6	1.08293	0.00320154	0.0175237	RP11-804H8.6	-1.34273	1.57128e-17	2.94601e-16	RP11-429J17.2	1.56384	0.000820437	0.00650432	RPARP-AS1	-3.23919	4.60683e-06	0.000236718
RP11-977B10.2	1.0824	0.00364736	0.0173634	RP11-109I13.2	1.08173	0.00704605	0.0324306	RP4-781K5.6	-1.34426	1.46368e-12	1.1874e-11	SLC2A1-AS1	1.56332	4.64444e-05	0.00140863	RP1-127D3.4	-3.23919	4.60683e-06	0.000236718
RP1-191J18.66	1.08178	0.000455792	0.00334382	YEATS2-AS1	1.08165	6.71675e-05	0.000801655	CTD-2410N18.4	-1.34956	1.2556e-10	7.51197e-10	LINC00152	1.56267	0.000505459	0.00486705	RP5-933E2.1	-3.23919	4.60683e-06	0.000236718
RP11-398C13.6	1.07952	1.8e-05	0.000231508	PCAT4	1.08153	6.69116e-07	2.12204e-05	RP11-344B5.2	-1.35125	2.68686e-24	2.20823e-22	RP1-290I10.7	1.55009	0.0095265	0.0303868	DSG1-AS1	-3.25095	0.00121379	0.0132553
RP11-429J17.7	1.07937	0.00360889	0.0172292	RP11-643A5.3	1.08117	0.0118357	0.0483174	RP11-454H19.2	-1.35532	2.6386e-08	1.10654e-07	RP11-421L21.3	1.54978	4.25187e-05	0.00135319	RP1-197B17.3	-3.38192	1.38693e-07	2.36823e-05
RP11-506M12.1	1.0788	0.000816447	0.0053199	LINC01339	1.08114	0.00555591	0.0268822	KLF3-AS1	-1.35572	2.8792e-16	4.33358e-15	RP11-46A10.2	1.54875	0.000106439	0.0020943	RP11-473M10.3	-3.38192	1.38693e-07	2.36823e-05
CTD-2256P15.2	1.07679	0.00146125	0.00848837	RP11-285A1.1	1.0808	0.00913996	0.0395841	AF011889.2	-1.35759	8.1863e-23	4.72558e-21	WARS2-IT1	1.54736	0.0175949	0.0464548	IL20RB-AS1	-3.40424	6.38832e-07	6.14775e-05
RP11-126L15.4	1.07631	0.000940901	0.0059659	RP11-21L23.3	1.08023	0.000637568	0.00486329	RP11-420A23.1	-1.37042	6.35555e-16	8.98057e-15	AP000439.1	1.54651	0.0178861	0.0470497	AC019117.2	-3.45223	4.59526e-06	0.000236718
HOTAIRM1	1.07186	0.00233742	0.0123175	RP11-744K17.1	1.08012	0.00314997	0.0173177	AC006296.1	-1.37818	6.22229e-08	2.46277e-07	RP11-356K23.2	1.54562	0.00190912	0.0108174	CTD-2267D19.3	-3.46895	1.39616e-05	0.000519073
AC009303.2	1.07068	0.000320076	0.00252578	CTC-548K16.2	1.07756	3.70473e-05	0.000502247	CTD-2342N23.3	-1.3861	2.91117e-16	4.37709e-15	DTX2P1-UPK3BP1-PMS2P11	1.54499	0.00104319	0.00748085	LINC01363	-3.47477	2.3355e-07	3.13569e-05
RP1-102E24.8	1.06959	0.00219653	0.0117477	RP11-446H18.5	1.07756	3.70473e-05	0.000502247	LINC00900	-1.38777	4.78159e-15	5.84703e-14	LINC01347	1.54219	0.00500439	0.020055	CTB-5E10.3	-3.56239	3.25298e-09	2.89084e-06
RP11-394I13.2	1.06805	0.00236507	0.012431	CTC-312O10.3	1.07756	3.70473e-05	0.000502247	LINC00261	-1.38964	9.8398e-09	4.39272e-08	KDM4A-AS1	1.54051	0.000292006	0.00359451	PITRM1-AS1	-3.56239	3.25298e-09	2.89084e-06
RP11-51F16.1	1.06506	0.00505178	0.0222867	RP11-492E3.2	1.07756	3.70473e-05	0.000502247	RP11-317O24.1	-1.38966	8.24512e-18	1.6336e-16	LINC00957	1.53829	0.00124634	0.00833673	CH17-264L24.1	-3.57668	2.00799e-08	7.8659e-06
SNHG1	1.06436	1.2e-07	2.84e-06	RP11-126K1.6	1.0762	0.000737902	0.0054588	RP11-354E11.2	-1.39716	3.23374e-15	4.05472e-14	AP001596.6	1.53407	0.00192457	0.010879	RP11-327I22.5	-3.60928	0.00108141	0.0122684
RP11-46A10.5	1.06288	0.000741734	0.00493542	RP11-707M3.3	1.07534	1.26153e-05	0.000214672	FAM95B1	-1.40451	3.63608e-16	5.37224e-15	LINC00505	1.53152	0.00104129	0.00747477	CTD-3065J16.6	-3.61099	5.83373e-08	1.39165e-05
RP13-890H12.2	1.06224	0.00393075	0.0183607	SHANK2-AS3	1.07473	0.0109282	0.0454649	RP11-53O19.2	-1.41489	1.17122e-17	2.24955e-16	RP11-354M20.3	1.53056	0.00820649	0.0275829	RP1-239B22.5	-3.61099	5.83373e-08	1.39165e-05
AC093673.5	1.06016	0.00114808	0.0069798	CTB-111H14.1	1.0747	0.0105406	0.0442447	RP11-532F6.3	-1.41727	3.00438e-10	1.69557e-09	RP1-69D17.3	1.52826	0.00310049	0.0147455	RP5-998H6.2	-3.65041	1.56491e-07	2.52945e-05
RP11-114F3.4	1.05811	0.00123032	0.00737575	CTD-3010D24.3	1.07373	0.00170661	0.0106444	RP11-255G12.3	-1.42484	2.43043e-08	1.02546e-07	RP11-567L7.5	1.52637	0.0026637	0.0133568	TPRG1-AS2	-3.66723	4.97274e-08	1.29357e-05
RP11-647K16.1	1.05306	0.00342934	0.016562	RP11-119D9.1	1.06883	0.00396024	0.0207024	CTB-174D11.1	-1.42819	1.66561e-26	2.27975e-24	C6orf99	1.52306	0.00769723	0.0264296	RP11-757O6.1	-3.69726	4.08202e-08	1.14218e-05
CTA-989H11.1	1.05196	0.000995628	0.00623649	RP11-114J13.1	1.06883	0.00396024	0.0207024	RP11-541N10.3	-1.42879	4.95327e-22	2.41207e-20	RP11-557H15.4	1.52244	0.000202365	0.00295595	RP11-146D12.2	-3.69726	4.08202e-08	1.14218e-05
XXbac-B135H6.15	1.04816	0.00298974	0.0149041	COX10-AS1	1.06883	0.00396024	0.0207024	LINC01018	-1.42922	2.39221e-12	1.88304e-11	RP11-805J14.5	1.51866	0.000511016	0.00489728	ALOX12-AS1	-3.75301	3.78309e-07	4.34365e-05
HCP5	1.04776	0.00389871	0.0182594	RP11-1250I15.1	1.06883	0.00396024	0.0207024	DOCK9-AS2	-1.43867	2.93583e-16	4.41231e-15	RP11-85G21.2	1.51826	0.00687355	0.0245149	RP11-589P10.7	-3.75301	3.78309e-07	4.34365e-05
PSMB8-AS1	1.04483	0.000738834	0.00492109	RP11-728E14.3	1.06755	0.000520873	0.00415202	LINC00410	-1.43993	2.14512e-18	4.81367e-17	RP11-314A20.2	1.51647	0.00357269	0.0161448	AC003986.5	-3.75301	3.78309e-07	4.34365e-05
RP11-968A15.2	1.0421	0.000556828	0.00391553	CATIP-AS1	1.06634	0.000528321	0.00420159	AC008154.5	-1.44013	7.98573e-12	5.79121e-11	RP11-264B17.3	1.51564	0.00814773	0.0274646	CTC-251D13.1	-3.77998	9.37994e-08	1.78471e-05
FAM83H-AS1	1.03939	0.00670153	0.027735	RP11-430H10.2	1.06591	6.01845e-05	0.000736809	RP11-60A8.1	-1.44019	1.49046e-22	8.1445e-21	CTB-43P18.1	1.51456	0.00446789	0.0186474	FAM25BP	-3.85037	4.54311e-07	4.89826e-05
SNHG3	1.03623	3.75e-05	0.000428598	PROSER2-AS1	1.06591	6.01845e-05	0.000736809	RP5-887A10.1	-1.44627	1.74483e-09	8.75061e-09	PSMB8-AS1	1.50886	0.00129669	0.00854195	RP11-96C23.14	-3.85037	4.54311e-07	4.89826e-05
RP1-197B17.5	1.03546	0.000497703	0.00358337	RUNDC3A-AS1	1.06591	6.01845e-05	0.000736809	MRGPRF-AS1	-1.44937	2.66161e-11	1.76874e-10	VIM-AS1	1.50457	0.000358852	0.00399732	FLG-AS1	-3.86296	2.30458e-05	0.000762023
YEATS2-AS1	1.03212	7.9e-05	0.000804152	SLC22A18AS	1.064	0.00664642	0.0310115	RP11-262H14.3	-1.45025	8.50255e-16	1.17772e-14	EFCAB6-AS1	1.50452	0.0028844	0.014075	AC019349.5	-3.90403	0.00053356	0.00748077
RP11-88E10.5	1.03147	0.00327813	0.0159973	CASC9	1.06391	0.000412399	0.00345192	RP11-390F4.10	-1.45138	4.12157e-21	1.63275e-19	LINC00630	1.4949	0.000676605	0.00581394	CTA-228A9.4	-3.90403	0.00053356	0.00748077
RP11-434H6.6	1.03027	0.0032405	0.0158665	RP11-246E12.2	1.06382	7.20522e-07	2.24983e-05	AC093609.1	-1.4514	1.86321e-17	3.44018e-16	RP11-22C11.2	1.49209	0.0042823	0.018129	RP11-351J23.1	-3.93047	2.11719e-07	2.97452e-05
USP2-AS1	1.02979	0.00982909	0.0372824	LINC01305	1.06169	0.0022874	0.0134361	RP11-288A5.2	-1.45182	2.64629e-08	1.10947e-07	RP11-310H4.3	1.4907	0.00208251	0.0114448	KCNMB2-AS1	-3.98578	1.47081e-07	2.47342e-05
CTB-58E17.5	1.02749	0.00461456	0.0207966	RP11-317G6.1	1.06096	0.0113774	0.0469017	RP11-463O12.3	-1.45348	3.7724e-22	1.89371e-20	CTA-204B4.2	1.48977	0.000294284	0.00360913	RP11-983P16.4	-4.18098	4.07248e-06	0.00021836
MAN1B1-AS1	1.0179	0.00715416	0.0291794	RP11-199F11.2	1.05758	5.34892e-05	0.000674679	RP11-120J1.1	-1.46068	7.50136e-14	7.50492e-13	LAMTOR5-AS1	1.48948	0.000611054	0.00546206	MIR143HG	-4.18098	4.07248e-06	0.00021836
SNHG17	1.0178	1.13e-05	0.00015503	RP11-70F11.8	1.05725	2.09564e-07	8.50623e-06	RP11-407B7.1	-1.46309	3.38849e-15	4.23762e-14	LINC00618	1.48798	6.86884e-05	0.0016835	WASF3-AS1	-4.19679	1.56548e-06	0.000113071
AC004069.2	1.01699	0.00688608	0.0283211	RP1-118J21.5	1.05669	1.84983e-06	4.74146e-05	LINC00284	-1.47079	2.45825e-11	1.64428e-10	ZNRD1-AS1	1.48776	0.0102465	0.0319024	RP1-199J3.6	-4.20411	0.000235343	0.00416904
RP11-1149O23.3	1.01141	0.000154392	0.00139614	RP11-356K23.1	1.05621	0.0115954	0.0475782	SOX9-AS1	-1.47163	8.42534e-21	3.12012e-19	RP4-647J21.1	1.486	0.00778869	0.0266572	RP11-64K12.8	-4.43773	2.35301e-06	0.000148669
RP11-479G22.8	1.01062	0.0046421	0.0208886	CTD-2047H16.3	1.05613	0.0029489	0.0164555	HOXB-AS2	-1.47168	3.73278e-15	4.63741e-14	LENG8-AS1	1.4844	0.00398125	0.0173018	LINC01016	-4.64735	1.77044e-07	2.71897e-05
RP11-214N9.1	1.00991	0.00263895	0.0134969	RP11-54O7.14	1.0542	3.39058e-07	1.25172e-05	RP11-680F8.4	-1.4789	3.91406e-14	4.10406e-13	EIF1B-AS1	1.48401	0.00993969	0.0312576	LINC01537	-4.64735	1.77044e-07	2.71897e-05
CTD-2619J13.8	1.00621	0.012441	0.0446611	RP11-160E2.11	1.04914	0.00614509	0.0291272	CTC-558O2.2	-1.48184	1.98116e-17	3.63546e-16	XXbac-BPG55C20.7	1.48041	0.000111161	0.00215148	AC114808.2	-4.70908	2.05332e-05	0.000696934
RP11-20I20.4	1.00342	0.0125423	0.0449026	RP11-160E2.19	1.04914	0.00614509	0.0291272	ZNF667-AS1	-1.48267	1.89397e-13	1.77451e-12	RP11-263K19.4	1.47967	0.000142692	0.00245842	CYP4F35P	-4.71379	5.31701e-08	1.32105e-05
RP11-333I13.1	-1.00036	0.000130422	0.0012169	RP11-32B5.8	1.04859	0.00414153	0.0214227	DNM1P41	-1.48899	6.18151e-19	1.54395e-17	LINC00467	1.4781	0.00134451	0.00872464	FAM95C	-4.71379	5.31701e-08	1.32105e-05
RP11-713P17.3	-1.00318	0.00739954	0.0299614	AL050303.10	1.04859	0.00414153	0.0214227	LINC00473	-1.49701	1.0881e-12	9.0047e-12	RP11-61O1.2	1.47762	0.0132102	0.0380364	SCEL-AS1	-4.72502	9.56671e-06	0.000397185
RP4-639F20.1	-1.00351	0.00363526	0.0173238	CTD-2003C8.2	1.04753	0.00127373	0.00843519	RP11-1336O20.2	-1.49789	5.18654e-18	1.07119e-16	LAMA5-AS1	1.47717	0.00647346	0.0235815	AP000253.1	-4.72502	9.56671e-06	0.000397185
RP11-973N13.4	-1.00538	7.04e-05	0.000730963	CACNA1C-IT3	1.04745	0.00516378	0.0253506	LINC00298	-1.49889	4.48784e-13	3.95248e-12	PVT1	1.47637	6.94979e-05	0.00169391	KRT73-AS1	-4.83083	2.79874e-08	9.47882e-06
NEXN-AS1	-1.00546	0.000268225	0.00218926	LINC01342	1.04714	5.46088e-09	5.51831e-07	C8orf87	-1.50347	4.58382e-14	4.75203e-13	RP11-94I2.4	1.47513	0.0189246	0.0489748	RP11-25C19.3	-5.04185	7.04088e-06	0.000318966
RP11-298I3.1	-1.01128	8.43e-05	0.000849538	LL22NC03-27C5.1	1.04646	4.62477e-05	0.000601187	RP11-328D5.1	-1.50472	1.78226e-17	3.30865e-16	RP11-799N11.1	1.47511	0.000316859	0.00374759	NUTM2B-AS1	-5.15594	6.40792e-06	0.000297995
LINC00896	-1.01133	0.00985024	0.0373573	RP11-1081M5.1	1.04646	4.62477e-05	0.000601187	LINC01540	-1.50685	6.17534e-22	2.91978e-20	RP11-542G1.1	1.47308	0.000184988	0.00284086	NUTM2A-AS1	-5.15594	6.40792e-06	0.000297995
TMEM51-AS1	-1.01459	0.00876067	0.0340269	AC005042.4	1.04552	2.54397e-06	6.09783e-05	AC007009.1	-1.50747	1.24295e-14	1.4168e-13	RP11-90B9.3	1.46835	0.00110526	0.00775424	RP11-573D15.8	-5.15594	6.40792e-06	0.000297995
RP11-306G20.1	-1.01664	0.00659719	0.0274207	AP002856.5	1.04243	1.54903e-05	0.000253648	RP11-305P22.9	-1.50873	7.90843e-11	4.88242e-10	NRIR	1.46786	0.00168575	0.0100109
RP11-585P4.6	-1.02099	0.000574624	0.00402115	AC009299.3	1.04042	0.00348713	0.018714	U73166.2	-1.52605	7.55664e-21	2.8203e-19	RP11-159H22.2	1.46642	0.0167056	0.0448591
AC016738.4	-1.02163	0.00425534	0.0194905	CTD-2001C12.1	1.03813	4.10627e-07	1.45691e-05	LINC01354	-1.52635	1.00879e-14	1.16982e-13	CDKN2B-AS1	1.46533	0.00598447	0.0224164
CTD-2621I17.3	-1.02286	0.00039994	0.00301365	RP4-621B10.8	1.03813	4.10627e-07	1.45691e-05	RP11-432J24.3	-1.55043	7.33723e-11	4.55532e-10	MFI2-AS1	1.45744	0.00287813	0.0140579
RP11-690I21.2	-1.02433	0.000218488	0.0018562	RP11-352B15.2	1.037	0.00667037	0.0310871	RP11-669N7.2	-1.55365	1.59199e-16	2.50464e-15	EPB41L4A-AS1	1.45275	0.00358273	0.0161644
RP11-93B14.10	-1.02468	0.00725087	0.0294588	AC002550.5	1.03641	2.50933e-08	1.71069e-06	RP11-276H7.3	-1.55982	2.18231e-14	2.38429e-13	RP11-727A23.5	1.45134	0.000249075	0.00328416
RP11-508N22.12	-1.02665	0.00132522	0.00785018	RP5-892K4.1	1.03604	0.000222156	0.0020971	VLDLR-AS1	-1.56122	6.25152e-15	7.51359e-14	HAS2-AS1	1.44935	6.19419e-05	0.0016053
RP4-568C11.4	-1.0284	0.00336133	0.0162979	CTD-2342J14.6	1.03604	0.000222156	0.0020971	CH17-80A12.1	-1.56507	1.7929e-18	4.08215e-17	RP11-473I1.6	1.44872	0.00336987	0.015565
CTD-2666L21.1	-1.03087	0.000431692	0.00320083	RP11-147K16.3	1.03546	0.000858808	0.00616293	RP1-251M9.2	-1.57187	2.55891e-18	5.65537e-17	RP11-192H23.8	1.44681	0.000149094	0.00252474
SRP14-AS1	-1.03326	2.83e-05	0.000338546	GPR123-AS1	1.03534	0.00495797	0.0245875	RP11-23D24.2	-1.57381	1.00353e-07	3.84811e-07	PCOLCE-AS1	1.44562	0.00820204	0.027574
CTC-425O23.5	-1.03352	3.79e-06	6.08e-05	CTC-444N24.7	1.03348	0.0094922	0.0407656	LINC01098	-1.57647	1.4781e-13	1.40721e-12	SND1-IT1	1.44392	0.00158754	0.0096444
CTD-3088G3.6	-1.03421	0.0103144	0.0386892	NR2F1-AS1	1.03346	0.000545674	0.00431262	AL035610.1	-1.57705	6.12363e-11	3.85061e-10	CTC-338M12.4	1.4426	0.00284595	0.0139678
UGDH-AS1	-1.03787	1.39e-08	4.11e-07	AC074011.2	1.03346	0.000545674	0.00431262	AC011298.2	-1.58113	1.68313e-22	9.09321e-21	RP11-705O24.1	1.44211	0.00856081	0.0282914
CTC-559E9.1	-1.03806	1.1e-05	0.000150708	HMGA1P4	1.03336	0.00108501	0.00738675	CTD-2562J17.6	-1.58129	1.75559e-14	1.94901e-13	LA16c-321D4.2	1.43945	9.4169e-05	0.00196114
CTD-2542L18.1	-1.04044	0.00196525	0.0107228	AC016735.2	1.03185	0.00885893	0.0386562	CTD-2562J17.7	-1.58129	1.75559e-14	1.94901e-13	AL132709.8	1.43514	0.000877924	0.00673662
CACNA1C-AS1	-1.04221	0.00357908	0.0171271	RP11-481J2.2	1.03185	0.00885893	0.0386562	RP11-161M6.5	-1.58836	2.14544e-22	1.13762e-20	AC008103.3	1.43241	0.000818	0.00649617
ZNF790-AS1	-1.04331	0.013154	0.0465743	SNHG3	1.03164	5.53185e-06	0.000111772	SSTR5-AS1	-1.58836	2.14544e-22	1.13762e-20	RP11-158I13.2	1.42998	0.0042305	0.0179816
RP11-332H18.3	-1.04511	0.00108819	0.00667686	RP11-638L3.1	1.03163	0.00803268	0.0358081	CTD-2130O13.1	-1.59356	3.30052e-14	3.50957e-13	DLX6-AS1	1.42936	0.00147355	0.00920747
RP4-751H13.7	-1.04594	0.00485484	0.0216517	RP11-227G15.3	1.02906	0.00177195	0.0109793	DKFZP434K028	-1.59461	5.83402e-22	2.77859e-20	RP11-589M4.1	1.42904	0.00453272	0.0188091
RP4-635A23.6	-1.04662	0.00030674	0.00244466	RP11-463J7.2	1.02505	2.22212e-08	1.55563e-06	GMDS-AS1	-1.59567	8.18303e-24	6.04514e-22	LINC01235	1.42894	0.0171785	0.045707
RP11-539G18.3	-1.04897	0.000158873	0.00142982	Z83844.1	1.02479	0.000967555	0.00675275	AP001347.6	-1.59717	4.10059e-16	5.99177e-15	AC009264.1	1.42828	0.000415704	0.00435926
RP11-513M16.8	-1.05086	2.39e-06	4.06e-05	RP11-433A10.3	1.0236	0.000193391	0.00187709	RP11-510N19.5	-1.59949	9.65751e-07	3.15774e-06	RP11-80F22.15	1.42663	0.00911701	0.0294945
RP11-506K6.4	-1.05099	0.00184071	0.0101748	AC012613.2	1.0236	0.000193391	0.00187709	KIRREL3-AS3	-1.60687	3.63001e-24	2.90023e-22	RP11-351I21.11	1.42388	0.00521676	0.0205941
BDNF-AS	-1.0523	0.000246185	0.00204157	TEX41	1.023	0.00145146	0.00935943	RP11-348F1.2	-1.61907	7.903e-09	3.58033e-08	RP11-627G23.1	1.41866	0.0172882	0.045885
RP11-547D13.1	-1.0561	0.000188308	0.00164154	RP4-669P10.16	1.02037	0.00819412	0.03639	LINC00330	-1.6206	1.37388e-23	9.58557e-22	RP1-148H17.1	1.41476	0.00892105	0.0290798
AC144831.1	-1.05656	0.0108344	0.0401437	RP4-669P10.20	1.02037	0.00819412	0.03639	RP11-665G4.1	-1.62141	1.87932e-11	1.28208e-10	RP11-445F12.1	1.41361	0.000457789	0.00459143
CTA-292E10.9	-1.05811	3.27e-06	5.33e-05	AC002044.4	1.01814	5.69672e-06	0.000114258	RP11-308D13.3	-1.62321	1.66307e-09	8.3643e-09	CTC-525D6.5	1.40544	0.00243072	0.0125781
RP11-553L6.5	-1.06053	4.78e-05	0.000526897	CTD-2554C21.2	1.01518	0.0045251	0.0228998	RP11-275I14.4	-1.63113	3.46402e-17	6.10008e-16	RP11-196I18.4	1.40465	0.000340448	0.0038884
RP11-933H2.4	-1.06292	0.00320356	0.0157177	LINC00521	1.01276	0.00881093	0.0385133	LINC01239	-1.64067	2.7617e-10	1.56813e-09	RP11-585P4.5	1.40367	0.00157823	0.00961616
RP11-436I24.1	-1.06546	0.00897815	0.0347048	CTA-373H7.7	1.01196	2.55007e-05	0.000373994	AL928768.3	-1.64266	2.8057e-10	1.59134e-09	GS1-120K12.4	1.39877	0.00451675	0.0187697
RAB11B-AS1	-1.06566	1.07e-08	3.28e-07	MIAT	1.01196	2.55007e-05	0.000373994	RP11-426C22.4	-1.65158	1.47521e-11	1.02317e-10	RP11-87H9.5	1.39428	0.00172258	0.010142
MAGI1-IT1	-1.06642	0.000545207	0.00385206	CTD-2256P15.4	1.00909	3.05037e-07	1.14732e-05	STXBP5-AS1	-1.65369	1.62173e-17	3.03186e-16	RP5-1172A22.1	1.39126	0.00671328	0.0241387
RP11-23J9.5	-1.06699	0.00566658	0.0243449	AL928742.12	1.00874	0.00102533	0.00706846	SOX21-AS1	-1.65791	2.86054e-09	1.38883e-08	RP11-433J20.2	1.3893	0.0151741	0.041902
RP11-1072C15.6	-1.07068	0.000996542	0.00624074	XXbac-B476C20.9	1.00867	0.00527488	0.0257803	LINC01088	-1.66641	1.90813e-13	1.78527e-12	AC091729.9	1.38574	0.00137112	0.0088281
RP11-774O3.3	-1.07214	0.000723621	0.00484241	CDKN2B-AS1	1.007	8.77239e-05	0.000997153	TRHDE-AS1	-1.67189	1.80017e-12	1.4411e-11	RP5-916O11.2	1.38539	0.0137399	0.0390629
RP11-690D19.3	-1.07272	3.54e-06	5.74e-05	RP11-1008C21.1	1.00314	1.0901e-05	0.000190602	SRD5A3-AS1	-1.6726	1.17798e-24	1.03339e-22	RP11-541P9.3	1.38422	0.0146479	0.0409003
AC093609.1	-1.07453	0.0102491	0.0384995	CTB-191D16.1	1.00204	5.41736e-08	3.04803e-06	RP11-205M5.3	-1.67565	9.83727e-15	1.14317e-13	HCG2040054	1.38256	0.000173851	0.00273704
RP1-257C22.2	-1.0795	0.0142322	0.0494808	RP11-20B24.4	1.00141	3.35981e-05	0.000463298	PCBP1-AS1	-1.68504	9.33552e-27	1.37505e-24	RP13-516M14.1	1.37733	0.000405843	0.00429123
CTD-2006C1.12	-1.08053	5.47e-05	0.000589772	RP11-386J22.3	-1.00304	4.11015e-08	2.49138e-06	SLCO4A1-AS1	-1.69286	7.61652e-14	7.60738e-13	AC007566.10	1.37712	0.00198901	0.011097
RP11-787I22.3	-1.08162	0.000308294	0.00245186	KCNQ1OT1	-1.00304	4.11015e-08	2.49138e-06	LINC01197	-1.70865	9.97605e-20	2.91837e-18	RP11-35J23.1	1.37665	0.00489305	0.0197689
RP11-23N2.4	-1.08221	1.72e-05	0.00022226	CTD-2524L6.3	-1.0051	5.34133e-09	5.44649e-07	IL12A-AS1	-1.7179	1.25525e-23	8.81805e-22	PCAT29	1.37171	0.0077937	0.0266644
RP4-742C19.13	-1.08583	8.41e-05	0.000847448	EPB41L4A-AS1	-1.0054	3.62544e-09	4.01257e-07	RP11-12C17.2	-1.7182	2.60503e-21	1.08734e-19	RP11-108K3.2	1.36651	0.000522788	0.00497529
RP11-305K5.1	-1.08835	3.86e-05	0.000439897	RP6-201G10.2	-1.00688	0.00776744	0.0349736	RMST	-1.72306	1.16889e-14	1.33793e-13	RP11-384K6.6	1.36517	0.000106907	0.00209964
LINC00886	-1.08886	0.00158256	0.00904576	HLA-F-AS1	-1.0082	0.000374446	0.00319507	RP11-266O8.1	-1.72684	5.15999e-15	6.28398e-14	RP11-4C20.4	1.36369	0.0139452	0.0395018
EIF1B-AS1	-1.08971	6.99e-07	1.36e-05	PTGES2-AS1	-1.00896	0.000307432	0.00272694	AP000344.3	-1.73423	1.73282e-07	6.40646e-07	RP11-46A10.5	1.35748	0.00420258	0.0178979
RP11-875O11.1	-1.09007	7.36e-06	0.00010712	CTD-2270P14.1	-1.00896	0.000307432	0.00272694	MIR99AHG	-1.73529	5.74851e-21	2.19937e-19	RP11-798G7.6	1.35504	0.00154409	0.00949079
SH3BP5-AS1	-1.09014	1.01e-05	0.000139686	CTC-505O3.3	-1.01294	3.98609e-06	8.65869e-05	LINC00113	-1.74252	5.71594e-23	3.42688e-21	RP11-723O4.9	1.35423	0.00529191	0.0207825
RP11-890B15.3	-1.09154	1.39e-07	3.24e-06	PVT1	-1.01294	3.98609e-06	8.65869e-05	RP11-146D12.2	-1.75792	5.65684e-23	3.39714e-21	RP11-326C3.7	1.35315	0.00953806	0.0304076
GMDS-AS1	-1.09542	1.07e-06	1.98e-05	RP11-369K17.1	-1.01365	1.19718e-06	3.36187e-05	RP11-465L10.10	-1.7629	2.95391e-10	1.6684e-09	AC004895.4	1.35282	0.0167905	0.0450088
AP000640.10	-1.0966	0.000793354	0.00519508	RP11-620J15.3	-1.01406	0.000802954	0.00584185	AC017048.1	-1.76482	4.86627e-14	5.02448e-13	MTUS2-AS1	1.35038	0.0139371	0.0394851
CTC-429P9.5	-1.0979	1.89e-07	4.26e-06	TINCR	-1.01578	7.55022e-06	0.00014289	AP000696.2	-1.77129	1.46114e-17	2.75885e-16	RP1-228H13.5	1.3496	0.00627965	0.0230785
CTD-2378E12.1	-1.09912	0.00320116	0.015709	INAFM2	-1.01663	3.06859e-05	0.000431632	RP1-197B17.3	-1.77168	4.68678e-22	2.30109e-20	RP1-32B1.4	1.3448	0.0126486	0.0369334
RP11-426J5.3	-1.09913	0.000143649	0.00131521	RP11-80P20.3	-1.01744	0.00922543	0.0398641	DSG1-AS1	-1.77414	1.07236e-08	4.76557e-08	RP5-864K19.4	1.34367	0.00409007	0.0175989
AC074212.6	-1.09914	4.73e-06	7.39e-05	LINC00086	-1.02108	0.00075529	0.00555794	UG0898H09	-1.77439	1.36208e-15	1.82385e-14	XXyac-YX65C7_A.3	1.34099	0.0154342	0.0424232
RP11-317J10.2	-1.10269	0.00472694	0.0211765	LINC00087	-1.02108	0.00075529	0.00555794	RP11-321G12.1	-1.78034	1.92168e-19	5.32359e-18	AC019117.2	1.33945	0.00547457	0.021219
RP11-545I5.3	-1.1067	3.61e-07	7.53e-06	C8orf17	-1.02302	3.24761e-08	2.06468e-06	EMX2OS	-1.79455	3.35268e-13	3.01089e-12	C21orf91-OT1	1.33927	0.0194203	0.0498375
RP11-843P14.1	-1.10729	4.11e-06	6.54e-05	RP1-153G14.4	-1.02637	0.000399348	0.00336224	TDRG1	-1.80085	1.77545e-15	2.32645e-14	RP11-20I23.6	1.334	0.00262118	0.0132157
RP1-102K2.9	-1.12442	0.00662785	0.0275136	RP5-898I4.1	-1.02653	0.00570393	0.0274648	ADAMTSL4-AS1	-1.80126	3.24208e-19	8.59877e-18	RP11-584P21.2	1.33309	0.00158585	0.00963907
AC010525.4	-1.12482	3.47e-05	0.000402006	RP11-111H3.3	-1.02766	0.000216048	0.00205041	TSIX	-1.81563	1.90428e-14	2.09943e-13	RP11-15F12.1	1.33075	0.00214274	0.0116216
HEXA-AS1	-1.12571	8.23e-05	0.000833958	LINC00683	-1.02766	0.000216048	0.00205041	XIST	-1.81563	1.90428e-14	2.09943e-13	RP11-575F12.2	1.3272	0.0025167	0.0128464
RP11-156K13.1	-1.1305	0.00270688	0.0137817	HNF1A-AS1	-1.03255	0.00271309	0.0153989	RP11-307P5.1	-1.82154	5.85019e-15	7.06682e-14	RP4-543J13.1	1.32677	0.00027751	0.00349377
RP3-331H24.7	-1.13454	0.0114987	0.0420503	RP11-510C10.3	-1.03255	0.00271309	0.0153989	LINC01315	-1.82544	4.88008e-18	1.01345e-16	BDNF-AS	1.32624	0.00722755	0.0253409
AC083843.4	-1.13701	0.000331703	0.00260352	RP11-359E10.1	-1.03348	0.00411872	0.021333	AC007880.1	-1.82822	2.24772e-07	8.14813e-07	RP11-402P6.11	1.32464	0.00010286	0.00205924
GSN-AS1	-1.13788	2.76e-06	4.61e-05	AP001046.6	-1.03615	3.78193e-05	0.000510183	RP11-577G20.1	-1.82959	2.7468e-13	2.5064e-12	RP11-327P2.5	1.32263	0.00116146	0.0079726
PCCA-AS1	-1.13795	0.000941667	0.00596932	RP11-160N1.10	-1.03716	0.00454054	0.0229567	C20orf166-AS1	-1.83331	3.72676e-15	4.63154e-14	TAPT1-AS1	1.32186	0.0188342	0.0488119
ZNF667-AS1	-1.14108	0.00298008	0.01487	RP4-610C12.3	-1.03716	0.00454054	0.0229567	RP11-178C3.2	-1.83557	2.38026e-17	4.31582e-16	RP11-152N13.5	1.31952	0.00247479	0.01269
CTA-212A2.3	-1.14184	0.00669247	0.0277148	RP11-374M1.5	-1.03716	0.00454054	0.0229567	ADAMTS9-AS2	-1.83746	1.83411e-22	9.84204e-21	GS1-204I12.4	1.31811	0.0154352	0.0424232
RP11-93B14.9	-1.14394	0.0013907	0.00816664	RP11-420L9.5	-1.03747	0.00703814	0.0324051	RP3-428L16.1	-1.8397	4.59718e-18	9.58312e-17	RP11-162G10.5	1.31673	0.00383633	0.0169044
RP11-1134I14.8	-1.14712	0.00966664	0.0367667	CAPN10-AS1	-1.03747	0.00703814	0.0324051	RP11-263K4.3	-1.84157	4.72963e-22	2.31894e-20	RP11-252E2.1	1.31487	0.000685652	0.00584429
MEG3	-1.15299	0.0032332	0.0158346	RP11-762L8.6	-1.03816	1.19486e-05	0.00020581	RP13-348B13.2	-1.84645	2.33321e-11	1.56665e-10	LINC00987	1.31054	0.000498921	0.00483023
RP11-507K2.2	-1.15508	9.49e-05	0.000938791	RP11-437J2.3	-1.03816	1.19486e-05	0.00020581	RP11-15K3.1	-1.84933	3.33013e-22	1.68511e-20	RP3-467L1.4	1.31054	0.0100818	0.0315293
RP3-453C12.15	-1.15616	0.0105053	0.0392329	RP11-819C21.1	-1.03922	0.00103619	0.00712626	RP5-1185I7.1	-1.85641	3.58089e-16	5.30164e-15	RP11-524C21.2	1.31039	0.00470633	0.019216
RP11-867G23.8	-1.15924	0.00385719	0.0181171	RP11-91P24.6	-1.03958	4.53726e-05	0.000592064	LINC00891	-1.86064	4.29341e-17	7.45066e-16	PAXBP1-AS1	1.30918	0.000666804	0.00576785
FAM13A-AS1	-1.16025	5.52e-06	8.42e-05	CTD-3162L10.1	-1.0437	0.010893	0.0453528	RP11-361L15.3	-1.87124	4.1221e-20	1.32381e-18	AP001258.4	1.30717	0.00888735	0.0290044
CTB-47B11.3	-1.16287	0.000237649	0.00198827	CTD-3220F14.1	-1.0437	0.010893	0.0453528	SLC8A1-AS1	-1.87962	7.72827e-22	3.5784e-20	RP11-485G7.5	1.30517	0.0147895	0.0411761
RP5-1184F4.7	-1.16659	0.0075401	0.030354	CH507-154B10.1	-1.04518	0.000476116	0.00386566	AC003991.3	-1.88192	8.74591e-13	7.34562e-12	RP11-702B10.1	1.30237	0.00426029	0.0180659
RP11-147L13.14	-1.17909	0.00659333	0.0274118	SRD5A3-AS1	-1.04518	0.000476116	0.00386566	RP11-1260E13.4	-1.89011	2.19339e-19	5.99739e-18	AP000473.5	1.29759	0.0167141	0.0448615
AC020951.1	-1.17963	0.00227697	0.0120786	CTD-2547L16.1	-1.04575	1.07427e-05	0.000188739	RP5-1142A6.10	-1.89885	1.26623e-21	5.62644e-20	RP11-325K4.2	1.29717	0.0151526	0.0418696
RP5-1101C3.1	-1.17975	0.000744409	0.00494872	AC000403.4	-1.0463	0.0114385	0.0471252	RP11-757O6.1	-1.90435	2.43065e-20	8.16882e-19	KB-1460A1.5	1.29319	6.77914e-05	0.0016783
CSE1L-AS1	-1.18659	0.0025897	0.0132992	C17orf77	-1.04764	0.00710432	0.0326328	RP11-114H23.1	-1.93013	2.81979e-12	2.19237e-11	RP11-844P9.2	1.29198	0.0045089	0.0187592
RP1-197B17.3	-1.1867	2.43e-05	0.000296803	CTD-2031P19.5	-1.04912	8.26886e-05	0.000950588	RP11-175K6.1	-1.93992	1.44261e-22	7.89507e-21	CTC-523E23.1	1.2905	0.00872418	0.0286221
RP13-580F15.2	-1.19243	0.00591949	0.0251531	BACH1-IT2	-1.04931	3.22967e-05	0.000449547	KIAA0087	-1.97376	1.22928e-15	1.65937e-14	CTD-2561B21.11	1.28831	0.000669982	0.00578279
TP73-AS1	-1.19286	5.89e-05	0.000627523	RP11-180M15.6	-1.05058	0.00755466	0.034239	RP11-13K12.1	-1.98915	5.59818e-15	6.7853e-14	LINC01024	1.28717	0.0133437	0.0383003
AC009133.17	-1.19611	0.00954554	0.0364163	U91328.19	-1.05204	1.72286e-05	0.000275592	RP11-989E6.10	-1.99331	1.04469e-19	3.03748e-18	RP1-151F17.1	1.28062	0.00237568	0.0124094
SCOC-AS1	-1.19711	0.000159583	0.00143424	RP11-544M22.1	-1.05204	1.72286e-05	0.000275592	BMS1P20	-1.99903	5.09072e-24	3.94388e-22	RP11-147L13.13	1.27952	0.00310357	0.0147582
RP11-352D13.6	-1.1976	0.0126591	0.0452347	RP11-600F24.7	-1.05204	1.72286e-05	0.000275592	LIFR-AS1	-2.00269	1.67603e-21	7.25813e-20	RP11-755O11.2	1.27848	0.00151015	0.00934447
ZNF793-AS1	-1.20083	0.0112054	0.0411817	RP11-15E1.5	-1.05225	0.000883409	0.00630265	LINC01091	-2.00747	7.53806e-17	1.25169e-15	RP11-108O10.2	1.27759	0.000182621	0.00282098
RP11-689P11.2	-1.20099	6.1e-05	0.000645984	RP11-459O16.8	-1.05225	0.000883409	0.00630265	PWAR5	-2.00836	1.30478e-15	1.75368e-14	LINC00869	1.27704	0.00165351	0.0098883
RP5-1021I20.1	-1.20934	2e-05	0.000253033	CTC-241N9.1	-1.055	5.08692e-05	0.000647559	RP11-199F6.4	-2.01372	1.4991e-24	1.28363e-22	RP11-495P10.1	1.27704	0.00165351	0.0098883
RP11-57H14.4	-1.21218	3.41e-11	1.8e-09	RP11-540K16.1	-1.05734	0.00303225	0.0168274	EPB41L4A-AS1	-2.01683	7.91151e-31	3.11174e-28	RP5-1121A15.3	1.27637	0.00498962	0.0200192
RP11-359E3.4	-1.21337	8.82e-08	2.16e-06	RP4-548D19.3	-1.05871	0.000761304	0.00559177	LINC00390	-2.02493	5.03541e-10	2.73715e-09	LINC01410	1.27618	0.00499981	0.0200488
INAFM2	-1.21405	2e-09	7.25e-08	LINC01138	-1.05917	0.0039099	0.0205098	CADM3-AS1	-2.02516	4.51558e-30	1.56156e-27	RP11-764K9.1	1.27618	0.00499981	0.0200488
RP11-677M14.3	-1.21415	0.000504651	0.00362174	RP11-446J8.1	-1.06148	0.00127897	0.00845967	MAMDC2-AS1	-2.02981	6.27185e-24	4.77056e-22	P3H2-AS1	1.26243	0.0173881	0.0460906
LINC01359	-1.2158	0.000867815	0.00558295	RP11-489D6.2	-1.06343	1.01531e-05	0.000180879	AC022007.5	-2.04037	4.61338e-23	2.83228e-21	RP11-401P9.1	1.26178	0.00661775	0.023909
RP11-66H6.3	-1.21813	0.000778413	0.00512266	RP13-436F16.1	-1.0641	0.00628721	0.0296492	RP11-107M16.2	-2.0408	6.8507e-14	6.89443e-13	AC093390.1	1.25506	0.000403011	0.00427781
RP11-407G23.7	-1.22314	4.02e-06	6.41e-05	RP11-1094H24.4	-1.0644	0.00828726	0.0367006	PWAR6	-2.04378	2.10064e-15	2.71535e-14	AC004854.4	1.25321	0.000977442	0.00719141
SLC25A21-AS1	-1.22316	0.000783707	0.00514723	FLJ16779	-1.06759	0.000195868	0.00189675	RP11-1038A11.2	-2.05058	5.57088e-20	1.72784e-18	RP11-568N6.1	1.25225	0.00405427	0.0175007
AC025165.8	-1.22592	0.00170817	0.00959134	CTD-2308N23.2	-1.06801	0.00297656	0.0165824	LINC01497	-2.05732	1.98506e-22	1.05807e-20	CTD-2023M8.1	1.25135	0.00954132	0.0304113
RP5-1042K10.10	-1.22647	0.000110962	0.00106314	RP11-489G11.3	-1.06897	4.66744e-06	9.78499e-05	RP11-62F24.2	-2.05762	1.02338e-17	1.99016e-16	RP11-298I3.4	1.24945	0.0118984	0.0354819
RP11-240D10.4	-1.22935	0.00117039	0.00710034	RP11-244O19.1	-1.07005	8.97019e-06	0.000164217	LINC00892	-2.06889	4.56976e-18	9.53151e-17	RP3-368A4.5	1.24619	0.00446817	0.0186474
RP1-72A23.4	-1.2295	0.00747788	0.0301629	GNG12-AS1	-1.07224	1.85449e-05	0.00029237	RP11-785F11.1	-2.06906	1.89339e-20	6.51303e-19	RP4-545K15.5	1.24589	0.000110996	0.00215148
RP5-1024N4.4	-1.23556	0.00671268	0.0277768	PRKAG2-AS1	-1.07375	0.00237436	0.0138465	WFDC21P	-2.07537	1.32973e-09	6.79037e-09	DLGAP4-AS1	1.24545	0.00316639	0.0149519
CTD-2619J13.17	-1.23893	2.43e-06	4.11e-05	FGF14-AS2	-1.07656	0.000148009	0.00151628	MEF2C-AS1	-2.09057	1.54757e-28	3.68129e-26	TGFB2-AS1	1.24355	0.00951879	0.0303764
RP11-1000B6.3	-1.24181	1.22e-05	0.000166256	RP11-936I5.1	-1.08103	0.00285818	0.0160419	RP11-371F15.3	-2.09489	1.06366e-19	3.08139e-18	AC062029.1	1.24217	0.000104602	0.00207641
RP11-331F4.5	-1.24182	4.89e-07	9.96e-06	LINC00927	-1.08427	7.03862e-05	0.000831539	DLX2-AS1	-2.10314	4.94901e-22	2.41164e-20	RP11-666A20.4	1.23958	0.000182735	0.00282098
RP1-309I22.2	-1.24239	0.00193718	0.0106175	RP11-774O3.3	-1.08514	0.00304186	0.0168658	RP11-799N11.1	-2.10364	5.87081e-19	1.47478e-17	RP11-404P21.5	1.23922	0.000352474	0.00396381
AC007405.6	-1.24335	0.00153923	0.0088344	RP11-506O24.2	-1.08627	0.000409086	0.00342896	TTTY14	-2.10635	2.22783e-16	3.41268e-15	MYCNOS	1.23583	0.000517484	0.00494331
AC007246.3	-1.25084	1.02e-11	6e-10	AP000679.2	-1.08648	6.53939e-09	6.35064e-07	STX18-AS1	-2.11409	1.89364e-32	1.18907e-29	RP5-1112D6.4	1.23579	0.0144996	0.0406135
LINC00968	-1.25234	0.0022042	0.011773	AC073283.4	-1.08653	0.00113544	0.00766517	PCBP3-OT1	-2.11627	1.45943e-21	6.41717e-20	AC017002.2	1.23476	0.00260905	0.0131755
RP11-25K19.1	-1.2573	0.000806835	0.00527029	LINC00575	-1.08801	0.000384968	0.0032658	RP11-407A16.3	-2.1188	4.40438e-22	2.17737e-20	TRHDE-AS1	1.23329	0.0120998	0.0358753
EPB41L4A-AS2	-1.25814	5.01e-05	0.000549944	AC007308.6	-1.08827	1.17497e-06	3.32168e-05	RP1-257I9.2	-2.1325	1.90577e-19	5.28566e-18	RP11-489G11.3	1.23311	0.000836304	0.00656002
RP11-456K23.1	-1.26014	0.000519337	0.00370498	RP3-522J7.7	-1.08827	1.17497e-06	3.32168e-05	AC096579.13	-2.13946	1.47676e-14	1.66126e-13	SLC16A1-AS1	1.2316	0.00436755	0.0183827
SUCLG2-AS1	-1.26123	5.94e-06	8.95e-05	GABPB1-AS1	-1.08827	1.17497e-06	3.32168e-05	AC078941.1	-2.15721	5.54692e-20	1.7219e-18	RP11-61E11.1	1.23117	0.000599061	0.00540232
FLJ40194	-1.26305	0.00620051	0.0260951	CTD-3128G10.7	-1.09477	0.00247374	0.0142927	RP11-359E10.1	-2.16431	1.53605e-25	1.65348e-23	LARGE-AS1	1.22955	0.00136514	0.00880556
RP11-582J16.4	-1.27618	2.73e-09	9.57e-08	RP11-517I3.2	-1.09487	1.66036e-05	0.000267946	AC019118.4	-2.21962	8.2706e-19	2.01649e-17	RP11-730G20.1	1.22898	0.00330912	0.0154122
DCTN1-AS1	-1.27876	0.000448753	0.00329952	RP11-501O2.5	-1.09678	0.0116213	0.0476593	RP11-1437A8.5	-2.22237	5.04029e-13	4.40381e-12	AC005562.1	1.22617	0.015356	0.042274
MIR497HG	-1.2884	2.11e-06	3.63e-05	LINC01194	-1.09678	0.0116213	0.0476593	RP11-586K12.10	-2.22237	5.04029e-13	4.40381e-12	RP11-15E18.1	1.22299	0.00812446	0.0274089
RP11-360N9.2	-1.2901	3.53e-05	0.000408286	N4BP2L2-IT2	-1.0989	0.00107614	0.00734467	RP11-56L13.1	-2.22237	5.04029e-13	4.40381e-12	CNTFR-AS1	1.22127	0.000214548	0.00303259
RP11-325K4.3	-1.29412	2.2e-05	0.000273249	RBPMS-AS1	-1.10024	0.00924015	0.0399119	RP11-1437A8.4	-2.22237	5.04029e-13	4.40381e-12	GRTP1-AS1	1.21944	0.0141907	0.0400057
RP11-541N10.3	-1.2976	8.78e-09	2.71e-07	CTC-559E9.5	-1.10063	0.00701095	0.0323071	ZNF503-AS1	-2.24487	5.20428e-22	2.50702e-20	RP11-720L2.4	1.21942	0.00209577	0.0114783
RP11-531A24.5	-1.30026	2.87e-07	6.17e-06	C1orf132	-1.10271	3.88449e-05	0.000521189	FENDRR	-2.24908	9.27144e-19	2.23689e-17	RP11-403P17.3	1.21498	0.0128264	0.0372816
RP11-641D5.2	-1.3022	0.00542062	0.0235063	RP11-612B6.2	-1.10399	0.00136833	0.008917	RP4-639F20.1	-2.28002	1.94269e-29	5.96848e-27	RP11-292E2.1	1.21359	0.000605799	0.00543282
RP11-677M14.7	-1.30657	4.69e-06	7.35e-05	RP4-568B10.1	-1.10715	0.0058886	0.0281674	C1orf132	-2.30368	2.18856e-28	5.03748e-26	RP11-296O14.3	1.211	0.00391484	0.0171251
LINC00087	-1.30859	0.000106996	0.00103415	LLNLF-158E9.1	-1.10726	4.6701e-06	9.7868e-05	EPB41L4A-AS2	-2.31373	3.61773e-29	1.05273e-26	AC123886.2	1.21087	0.00549206	0.0212578
RP11-7F17.3	-1.30875	0.000151521	0.001373	AC145110.1	-1.10887	2.05919e-05	0.000317234	RP11-510M2.2	-2.34581	3.43757e-20	1.12056e-18	SRGAP3-AS1	1.21001	0.0012857	0.00850413
CTB-174D11.1	-1.30983	0.00253815	0.0130982	CTA-992D9.6	-1.10887	2.05919e-05	0.000317234	PGM5P2	-2.34949	2.24932e-28	5.16075e-26	RP11-173C1.1	1.20949	0.00129245	0.00852817
CTD-3064M3.3	-1.31037	0.000128989	0.0012077	RP4-614O4.12	-1.11051	1.37364e-07	6.15604e-06	TARID	-2.36739	2.49562e-26	3.2305e-24	RP11-2O17.2	1.20857	0.00594227	0.0223177
TPTEP1	-1.31311	0.0102988	0.0386586	LINC00682	-1.11051	1.37364e-07	6.15604e-06	RP11-208N14.4	-2.37701	9.78874e-20	2.86826e-18	RP5-1126H10.2	1.20786	0.00720403	0.0252989
C21orf62-AS1	-1.31871	3.62e-05	0.000416957	RP5-1014D13.2	-1.11051	1.37364e-07	6.15604e-06	AC003090.1	-2.39133	4.13999e-18	8.74468e-17	RP5-1086K13.1	1.20426	0.000774479	0.00628601
RP11-250B2.3	-1.32378	6.92e-06	0.000101837	LINC00963	-1.11051	1.37364e-07	6.15604e-06	LINC01141	-2.39754	1.56833e-24	1.33691e-22	RP11-73M7.9	1.20397	0.00243584	0.0125809
CH507-513H4.3	-1.32556	0.00437667	0.0199631	NUTM2B-AS1	-1.11155	0.000205506	0.00197365	LINC01395	-2.40098	3.07921e-18	6.68148e-17	RP11-318C24.2	1.20248	0.00415861	0.0177808
MIR4697HG	-1.32575	0.00586521	0.0249747	RP11-96A15.1	-1.11155	0.000205506	0.00197365	RP11-93B14.6	-2.45285	3.8786e-17	6.78509e-16	RP11-500C11.3	1.20037	0.00429949	0.0181814
RP11-69I8.3	-1.33016	0.000245833	0.00203929	U91319.1	-1.11326	0.012034	0.0489187	CTD-2527I21.4	-2.4955	2.31257e-32	1.35691e-29	AC005154.6	1.19713	0.0070158	0.0248653
RP11-424G14.1	-1.3308	0.0121817	0.0439694	CTD-2562J17.6	-1.11347	8.25851e-06	0.000153688	MIR4697HG	-2.49897	5.96465e-18	1.21162e-16	DLG3-AS1	1.19484	0.0013522	0.00875219
CTD-3060P21.1	-1.33135	0.000121742	0.00114891	CTD-2562J17.7	-1.11347	8.25851e-06	0.000153688	RP5-1177I5.3	-2.51315	1.09208e-20	3.96412e-19	RP11-347D21.2	1.19285	0.00808794	0.0273323
RP4-742J24.2	-1.33223	1.38e-05	0.00018373	AC021218.2	-1.11355	0.0119484	0.0486576	ADIRF-AS1	-2.5151	1.58645e-22	8.62297e-21	AC073321.4	1.19235	0.00824219	0.0276463
AC007036.4	-1.3323	7.25e-06	0.000106004	RP11-767N6.7	-1.11419	3.21817e-07	1.20023e-05	RP11-22C11.2	-2.52659	3.03824e-16	4.54809e-15	SVIL-AS1	1.19183	0.0010271	0.00741329
AL132709.8	-1.33276	0.0114762	0.0419914	RP11-693L9.2	-1.11419	3.21817e-07	1.20023e-05	AC009403.2	-2.54677	3.70783e-19	9.69399e-18	LINC01568	1.19144	0.000199676	0.00293834
RP11-16E12.1	-1.33399	2.05e-07	4.57e-06	CTD-2587M2.1	-1.11486	0.00162915	0.010256	DGCR5	-2.55197	9.31506e-21	3.41863e-19	OR2A1-AS1	1.18991	0.000849813	0.00661124
RP11-691H4.4	-1.33547	0.000711444	0.00478453	RP11-473I1.9	-1.11582	0.000988018	0.00686752	UPK1A-AS1	-2.56842	2.30457e-22	1.21035e-20	LINC01436	1.18804	0.0158508	0.0432468
RP11-250B2.5	-1.33593	8.95e-06	0.000126659	RP11-732A19.2	-1.11667	1.09398e-05	0.000191219	FALEC	-2.58103	1.24683e-22	6.89746e-21	RP11-809N8.4	1.18752	0.00110503	0.00775418
CTD-2033D15.2	-1.33704	0.000548436	0.00387087	C8orf49	-1.11719	0.000137784	0.00143402	RP5-1097F14.3	-2.59741	2.41292e-23	1.5731e-21	RP11-355O1.11	1.18714	0.0149553	0.0414884
RP11-342I1.2	-1.34177	7.46e-07	1.44e-05	LINC00907	-1.11719	0.000137784	0.00143402	LINC00320	-2.60215	9.52406e-20	2.79988e-18	RP11-517B11.4	1.18642	0.00053798	0.00507646
RP11-54O7.3	-1.34862	0.00397167	0.0185102	RP4-635E18.8	-1.11862	3.20283e-08	2.04812e-06	RP11-753H16.3	-2.60913	1.72098e-24	1.45277e-22	SCOC-AS1	1.18557	0.00177753	0.0103603
RP11-196B3.2	-1.35117	4.6e-05	0.000509359	RP11-319G6.1	-1.12012	0.000142159	0.00146873	PART1	-2.62561	1.78691e-11	1.22383e-10	RP5-857K21.15	1.1838	0.0118251	0.035311
PP14571	-1.35473	0.0104894	0.0391846	CTD-2560E9.3	-1.12028	0.00153684	0.0097899	RP11-188C12.3	-2.63662	4.67545e-20	1.4783e-18	RP5-857K21.1	1.1838	0.0118251	0.035311
CTD-2536I1.2	-1.35779	0.00100288	0.00626852	ASMTL-AS1	-1.12447	3.43602e-08	2.15688e-06	AC074289.1	-2.66389	3.93517e-19	1.0236e-17	RP11-132A1.4	1.18313	0.00786444	0.0268265
RP1-120G22.11	-1.36034	1.01e-05	0.000140671	EXTL3-AS1	-1.12891	5.4129e-08	3.04803e-06	PP14571	-2.69721	3.52762e-21	1.42748e-19	AC009120.6	1.18297	0.00581821	0.0220057
CTD-2245F17.3	-1.3611	0.00201798	0.0109738	TTTY10	-1.12943	0.00372237	0.0196981	LL22NC03-102D1.18	-2.72666	5.27539e-17	9.01739e-16	RP11-557C18.3	1.18009	0.00365173	0.0163456
RP11-102K13.5	-1.36478	0.00845831	0.0331599	RP11-434B12.1	-1.13239	7.31946e-05	0.000857676	PGM5P4-AS1	-2.72754	3.43298e-37	5.99382e-34	CTD-2013N24.2	1.17878	0.0024559	0.012635
RP5-1057B20.3	-1.3656	0.000812294	0.00530042	CTD-2525I3.6	-1.13246	4.36412e-05	0.000572476	PGM5P3-AS1	-2.72754	3.43298e-37	5.99382e-34	RP1-50J22.4	1.17851	0.0111272	0.0338338
RP11-834C11.11	-1.36949	1.06e-05	0.00014645	CTC-453G23.4	-1.13246	4.36412e-05	0.000572476	PGM5-AS1	-2.72754	3.43298e-37	5.99382e-34	CTD-2033D15.1	1.17831	0.011252	0.0340649
RP11-613D13.8	-1.36973	0.00121775	0.0073225	RP11-3B7.1	-1.13264	0.000136987	0.00142716	FLG-AS1	-2.74511	1.96625e-23	1.31176e-21	RP11-696N14.1	1.17788	0.00405319	0.0175003
RP11-325K4.2	-1.37501	7.2e-06	0.000105358	ITPR1-AS1	-1.13352	0.00393134	0.0205887	LINC01082	-2.75867	8.27875e-28	1.58456e-25	RP11-196G18.23	1.1744	0.00151551	0.00936632
RP11-23P13.6	-1.37542	0.00152556	0.00877885	RP11-709D24.5	-1.13744	1.47371e-05	0.00024321	RP11-379K17.4	-2.76267	1.07755e-23	7.71985e-22	RP5-890O3.9	1.17125	0.000228833	0.00314156
CYB561D2	-1.37583	6.98e-07	1.36e-05	RP11-293K20.3	-1.13747	0.0101267	0.0428642	FLJ40288	-2.79907	2.04999e-18	4.61758e-17	RP11-63N8.3	1.16745	0.000555805	0.00518421
AC024592.9	-1.37711	0.0110534	0.040755	CTD-3193K9.11	-1.14076	0.000390685	0.00330355	DLGAP1-AS5	-2.8449	4.69825e-23	2.87453e-21	LINC00921	1.16624	0.00965413	0.0306338
RP11-566K19.6	-1.38545	0.0136337	0.0478812	HNRNPU-AS1	-1.14138	9.32857e-07	2.76444e-05	KB-1448A5.1	-2.96891	2.97101e-28	6.52383e-26	RP11-267M23.4	1.16422	0.00367312	0.016396
CTB-193M12.4	-1.38723	1.31e-07	3.07e-06	C21orf62-AS1	-1.14252	0.00662104	0.0309142	GACAT3	-2.97245	7.2693e-22	3.39e-20	RP11-620J15.3	1.16391	0.000394961	0.00422891
RP11-713M15.1	-1.38974	0.00599916	0.0254179	RP11-381O7.3	-1.14317	0.00308597	0.0170533	RP11-96C23.14	-3.0121	1.10322e-14	1.26925e-13	RP1-65P5.3	1.16264	0.0168241	0.0450514
RP11-53B2.1	-1.39184	0.000902546	0.00577122	AC129778.2	-1.14317	0.00308597	0.0170533	C5orf66-AS1	-3.01322	1.06294e-17	2.05982e-16	LL22NC01-116C6.1	1.16066	0.0158359	0.0432176
RP11-3K16.2	-1.39729	0.00222443	0.011857	RP11-635N19.1	-1.14512	0.00930264	0.0401279	AC097662.2	-3.12582	1.63911e-27	2.93335e-25	RP3-439F8.1	1.15982	0.0064894	0.0236125
RP11-1069G10.1	-1.39906	0.000467317	0.00340848	MTUS2-AS2	-1.14655	0.000622201	0.00477055	RP11-989E6.3	-3.23925	2.31663e-18	5.16132e-17	LINC01527	1.15856	0.00806666	0.0272833
RP11-378A13.1	-1.40702	4.83e-13	3.64e-11	ARHGEF7-AS2	-1.14755	0.00807512	0.0359519	RP1-128O3.4	-3.37199	6.0875e-18	1.23517e-16	RP11-488L18.10	1.15837	0.00840641	0.027994
TTC39A-AS1	-1.40729	0.00286854	0.0144033	LINC00924	-1.14839	0.00212645	0.0126773	LINC01021	-3.42807	1.86601e-18	4.23246e-17	RP4-665J23.1	1.15763	0.0110419	0.0336779
RP11-170N16.3	-1.40884	4e-06	6.38e-05	CTB-127C13.1	-1.15088	1.40839e-06	3.83674e-05	RP11-875H7.5	-3.44746	9.51798e-18	1.86718e-16	RP11-802E16.3	1.15699	0.00527788	0.0207556
RP11-111E14.1	-1.40999	0.000169597	0.0015078	RP11-1000B6.7	-1.15112	0.00608404	0.0288804	RP11-677M14.3	-3.4567	9.85421e-31	3.83371e-28	LINC00581	1.15636	0.00464027	0.0190595
RP11-96D1.6	-1.41001	4.53e-06	7.12e-05	BZRAP1-AS1	-1.15156	2.32852e-06	5.68863e-05	AC005532.5	-3.49512	2.56537e-22	1.33362e-20	RP11-611E13.2	1.15264	0.0106649	0.032852
AC131097.4	-1.41097	0.00670089	0.027735	PCOLCE-AS1	-1.15415	0.00620567	0.0293559	RP11-369C8.1	-3.59387	5.1782e-21	1.99825e-19	RP11-95H3.1	1.1524	0.000379793	0.00412353
ZRANB2-AS2	-1.41105	2.04e-07	4.55e-06	RP11-732A19.5	-1.15617	0.000624377	0.00478389	RP11-1123I8.1	-3.60026	2.93776e-23	1.87597e-21	HOTTIP	1.14888	0.00101409	0.00735507
AP001046.6	-1.4111	0.0119336	0.0433345	RP11-348N5.7	-1.15702	1.89578e-05	0.000297349	CTD-2071N1.1	-3.62185	4.72012e-23	2.88298e-21	CTD-2532D12.5	1.1454	0.0161791	0.0438648
TMEM161B-AS1	-1.41427	1.58e-13	1.26e-11	RP11-380L11.4	-1.15796	0.000281724	0.00254263	HCG22	-3.68387	1.6584e-27	2.96048e-25	SEPSECS-AS1	1.14268	0.000744304	0.00613426
CTD-2509G16.5	-1.41635	0.00230982	0.0122013	RP11-6N17.4	-1.15796	0.000281724	0.00254263	ADAMTS9-AS1	-3.76501	1.6021e-25	1.70662e-23	RP11-356J5.12	1.13543	0.0148065	0.0412023
LINC01124	-1.41638	0.0105193	0.039274	LINC00689	-1.16245	0.00303246	0.0168274	RP3-337D23.3	-3.96783	2.27666e-27	3.94606e-25	LINC00616	1.13407	0.00248939	0.0127447
RP11-588L15.2	-1.42429	2.74e-05	0.000328256	ID2-AS1	-1.16401	4.13353e-05	0.000548545	RP11-351J23.1	-4.27611	1.12411e-23	8.00677e-22	AC008154.4	1.13403	0.0170025	0.045396
DNMBP-AS1	-1.42557	0.000638825	0.0043818	CTD-2553L13.9	-1.16681	0.00130507	0.00860524	LINC00675	-4.37083	1.68081e-22	9.08754e-21	RP11-655M14.13	1.13338	0.00574539	0.0218502
RP11-94C24.8	-1.42624	2.96e-07	6.34e-06	AC091878.1	-1.16681	0.00130507	0.00860524	AC079630.2	-4.45999	4.38259e-27	6.98715e-25	RPARP-AS1	1.13268	0.00305924	0.0146295
THRB-IT1	-1.43149	0.000956183	0.00604102	AC093802.1	-1.16681	0.00130507	0.00860524	PIK3CD-AS2	-4.50406	6.12453e-26	7.17542e-24	C10orf95	1.13268	0.00305924	0.0146295
RP11-757G1.6	-1.43333	0.0034712	0.0167139	RP11-92G19.2	-1.16681	0.00130507	0.00860524	CYP4F35P	-4.51507	3.42142e-26	4.21547e-24	RP11-109G23.3	1.13261	0.00701472	0.024864
RP11-61I13.3	-1.43371	2.63e-07	5.7e-06	AC007246.3	-1.17117	6.62031e-07	2.10439e-05					RP11-91P24.7	1.12013	0.000871839	0.00670148
AC010136.2	-1.43553	0.00518613	0.0227321	RP11-366L20.2	-1.17246	1.00149e-06	2.90949e-05					RP11-37B2.1	1.11894	0.000282145	0.00351725
RP11-1090M7.3	-1.43579	0.00274623	0.0139376	LINC01278	-1.17309	0.000597876	0.00462884					RP11-510J16.5	1.11404	0.00641563	0.0234297
RP3-331H24.6	-1.43737	0.00041559	0.00310499	LINC00893	-1.174	0.00111955	0.00757283					AC019118.3	1.11264	0.00105527	0.00753177
RP11-806O11.1	-1.43785	0.000109718	0.00105466	RP11-48B3.4	-1.1749	0.010396	0.043784					DGCR5	1.11177	0.015066	0.0417047
RP11-863P13.4	-1.44508	0.000257636	0.00212119	AP000223.42	-1.176	0.000665975	0.0050307					RP11-513D5.5	1.10706	0.000590769	0.00536696
RP1-136B1.1	-1.4478	0.000105857	0.00102577	RP11-43D4.3	-1.17688	3.46704e-07	1.27222e-05					RP11-503C24.6	1.10489	0.00721602	0.0253111
SNX29P2	-1.44867	5.49e-06	8.38e-05	ITGA9-AS1	-1.18049	0.00014455	0.00148781					RP11-347C18.3	1.10346	0.011092	0.0337744
AC144831.3	-1.4495	1.96e-05	0.000248486	RP11-554D20.1	-1.18465	0.00217344	0.0128928					XXbac-BPG300A18.13	1.10319	0.00296241	0.0143183
KCNMA1-AS1	-1.45087	0.00241935	0.0126358	RP11-413H22.3	-1.1852	0.000786658	0.00574316					RP11-158I23.1	1.10163	0.00484878	0.0196467
CTA-212A2.4	-1.45286	0.000531575	0.00377675	RP11-883G14.2	-1.18614	5.35395e-05	0.000674941					FOXP4-AS1	1.0992	0.00111339	0.00777886
AC004947.2	-1.45459	0.0101253	0.0381351	RP4-784A16.5	-1.18665	0.00710777	0.0326432					TM4SF19-AS1	1.0936	0.00953534	0.0304076
LINC00304	-1.45568	0.00108037	0.00664124	LA16c-60D12.2	-1.18694	0.00463833	0.0233496					RP11-344P13.4	1.09351	0.00512019	0.0203525
RP11-139I14.2	-1.4593	0.000357101	0.00275615	CTD-2231E14.2	-1.18977	0.00515701	0.0253263					HOXB-AS3	1.09303	0.00720331	0.0252989
RP11-71L14.3	-1.4648	0.00878291	0.0340882	AC003991.3	-1.19079	6.69118e-08	3.5657e-06					RP11-1090M7.3	1.09216	0.00212914	0.0115884
MBNL1-AS1	-1.4654	9.17e-05	0.000911276	RP11-6O2.4	-1.19079	6.69118e-08	3.5657e-06					LINC00899	1.09189	0.00799549	0.0271202
CTB-36H16.2	-1.47534	4.76e-08	1.24e-06	ZNF667-AS1	-1.19079	6.69118e-08	3.5657e-06					RP11-512N4.2	1.08958	0.000295542	0.00361928
RP5-1039K5.19	-1.48191	3.4e-09	1.16e-07	RP11-482M8.1	-1.19275	0.00305349	0.0169181					RP11-44M6.7	1.0886	0.00519709	0.0205369
RP11-90K6.1	-1.48203	0.00298008	0.01487	AL035610.1	-1.19352	0.00290657	0.0162658					RP11-553L6.5	1.08754	0.00136242	0.00879278
RP11-864N7.4	-1.48534	0.00219658	0.0117477	RP11-793H13.3	-1.19374	0.0112176	0.0463972					LINC00441	1.08473	0.00262346	0.0132183
RP13-514E23.1	-1.48544	0.0007801	0.00512865	AC000032.2	-1.19643	0.00220436	0.0130493					AC079354.5	1.08273	0.00320556	0.0150899
LINC00086	-1.48762	0.00112237	0.00684841	RP3-326I13.1	-1.19732	1.71296e-06	4.47006e-05					RP3-393E18.2	1.08155	0.0021553	0.0116666
AC013463.2	-1.48897	0.00419239	0.0192758	CTB-92J24.3	-1.19862	8.29077e-05	0.000952306					RP11-480I12.10	1.07743	0.0185031	0.0481923
RP11-622C24.2	-1.4907	8e-05	0.00081287	CTC-513N18.7	-1.19862	8.29077e-05	0.000952306					CTD-2194D22.1	1.07504	0.00952681	0.0303868
RP11-166D19.1	-1.5091	0.000243717	0.00202589	RP11-798K3.2	-1.20584	0.00527393	0.025778					CITF22-92A6.1	1.07407	0.0013459	0.00872885
RP3-414A15.12	-1.51858	1.55e-08	4.54e-07	AC141928.1	-1.2068	2.76182e-06	6.50033e-05					LINC00959	1.07256	0.0180415	0.0473328
RP11-805I24.1	-1.51861	0.00305616	0.0151312	SLC25A21-AS1	-1.20837	0.000626234	0.00479476					RP11-950C14.3	1.07159	0.00220744	0.0118425
LINC01252	-1.52428	1.42e-05	0.000188747	RP11-894J14.2	-1.20889	1.64881e-05	0.000266633					CERS6-AS1	1.06989	0.00275513	0.0136652
LA16c-380A1.1	-1.52675	0.000172311	0.00152833	RP11-471B22.3	-1.2095	0.00282715	0.0159011					TLR8-AS1	1.06975	0.0027035	0.0134936
ZBED3-AS1	-1.52747	3.47e-07	7.32e-06	RP11-105C19.2	-1.21318	0.00468804	0.0235457					RP11-232C2.1	1.06907	0.00822923	0.0276237
LINC01504	-1.53131	6.1e-05	0.000646058	RP11-645C24.5	-1.21318	0.00468804	0.0235457					GS1-433O24.1	1.06355	0.0175993	0.0464591
LINC00472	-1.53486	0.000148736	0.00135147	RP11-142C4.6	-1.21983	0.00733931	0.0334611					RP11-263C24.1	1.06334	0.000492185	0.00478376
AC005082.12	-1.55351	0.00161439	0.00918394	AC104134.2	-1.22198	0.00455826	0.0230272					CTD-2547L24.4	1.06185	0.000205829	0.00297254
LA16c-380A1.2	-1.55386	4.02e-05	0.000454611	AC006129.2	-1.22249	0.00234392	0.0137077					RP11-93K22.13	1.06159	0.0172887	0.045885
LINC00032	-1.55992	0.000368785	0.00282485	RP11-680F20.12	-1.2226	6.95333e-06	0.00013467					TTTY7	1.06048	0.0126933	0.0370065
LINC01482	-1.56375	4.62e-05	0.000511794	RP11-326I11.5	-1.22485	0.00274748	0.0155522					TTTY7B	1.06048	0.0126933	0.0370065
MAGI2-AS3	-1.5682	1.26e-06	2.29e-05	RP11-401P9.5	-1.22572	0.00791343	0.0354181					LINC00294	1.05834	0.0168795	0.0451625
RP11-305O6.3	-1.57328	5.48e-06	8.38e-05	RP11-158H5.7	-1.22664	0.00583658	0.0279607					RP11-284J1.1	1.05757	0.00164042	0.00983798
RP11-188C12.3	-1.5839	0.0144179	0.0499746	MALAT1	-1.22802	3.41974e-05	0.000470138					RP11-542K23.7	1.05744	0.000594337	0.00537976
RP11-766N7.3	-1.58423	0.00109456	0.00670813	RP11-739P6.2	-1.22896	0.00692323	0.0320216					AC010761.10	1.05595	0.00748486	0.0259806
RP11-701H24.8	-1.59155	0.00357241	0.0171045	RP11-119F7.5	-1.23098	0.000438807	0.00361758					ANKRD34C-AS1	1.05491	0.00346583	0.0158414
RP4-794H19.1	-1.5977	9.93e-08	2.4e-06	CTD-3193K9.3	-1.23151	0.00216665	0.0128623					LINC01431	1.05428	0.015805	0.0431631
COLCA1	-1.60124	0.00214901	0.0115507	RP11-358D17.2	-1.23252	0.000117009	0.00125836					RP11-119B16.2	1.05393	0.0123163	0.0362771
ACTA2-AS1	-1.60352	6.23e-06	9.33e-05	RP11-996F15.2	-1.234	2.91862e-05	0.000415778					RP5-973N23.4	1.04706	0.00455012	0.0188505
LINC00930	-1.60386	0.00574727	0.024615	RP11-93I21.3	-1.23426	0.00141239	0.00915175					AC097724.3	1.04508	0.0134999	0.038612
RP11-348N5.7	-1.61096	7.17e-14	6.1e-12	SCARNA2	-1.236	4.113e-05	0.000545954					RP11-712B9.2	1.04272	0.000583476	0.00532613
LINC00694	-1.61114	0.00415509	0.0191543	RP11-629N8.5	-1.23637	4.64525e-06	9.74968e-05					RP11-685M7.5	1.04004	0.0142708	0.0401558
AC011239.2	-1.6118	9.7e-05	0.00095623	SH3BP5-AS1	-1.23644	1.37142e-07	6.15458e-06					RP11-407N17.4	1.03899	0.00577727	0.0219152
ZNF582-AS1	-1.61297	1.1e-05	0.000151395	RP11-799B12.4	-1.23895	6.92774e-08	3.66674e-06					DDX11-AS1	1.03797	0.00125089	0.00835456
RP11-367J11.3	-1.61753	6.29e-08	1.59e-06	AC009505.2	-1.23895	6.92774e-08	3.66674e-06					GMDS-AS1	1.03794	0.00852515	0.0282227
CTD-2651B20.3	-1.61866	6.11e-05	0.000646424	RAP2C-AS1	-1.23984	8.47807e-06	0.000157078					AP000442.1	1.03704	0.000981042	0.00721009
RP11-384P7.7	-1.62287	0.00418246	0.0192335	GRIK1-AS1	-1.24163	0.000485038	0.00392184					RP11-254F7.2	1.03617	0.016358	0.0441955
RP11-431M7.3	-1.62561	0.000786978	0.00516338	RP11-15B24.5	-1.24163	0.000485038	0.00392184					RP5-943J3.1	1.03143	0.00423628	0.0180003
KB-1471A8.1	-1.62814	3.02e-05	0.00035747	RP11-497H16.9	-1.24401	2.40137e-06	5.83016e-05					RP11-517P14.2	1.02998	0.0153756	0.0423114
RP5-1057J7.7	-1.62823	7.04e-08	1.76e-06	AC132217.4	-1.24597	8.37973e-08	4.24617e-06					NKX2-1-AS1	1.02844	0.011225	0.0340127
AC108488.4	-1.63068	2.2e-14	2.01e-12	RP11-304F15.4	-1.24734	0.00985461	0.0420019					NAV2-AS1	1.02812	0.0052203	0.0206058
CTB-131B5.2	-1.63398	7.17e-05	0.000741417	RP5-1021I20.1	-1.24965	0.00839893	0.037087					AC087294.2	1.02646	0.00818479	0.027542
GNG12-AS1	-1.63597	4.94e-13	3.72e-11	OSER1-AS1	-1.25003	0.000344191	0.00298519					RP11-90P5.2	1.02424	0.00902062	0.0292838
LINC01586	-1.63751	0.00280665	0.0141897	RP11-449P15.1	-1.2507	0.000152857	0.00155487					AC008088.4	1.02368	0.00122674	0.00823846
RP11-6O2.4	-1.63927	0.000255237	0.00210342	RP11-389G6.3	-1.25078	0.000136005	0.00141937					RP5-1157M23.2	1.02228	0.0027589	0.0136819
RP11-789C17.1	-1.64061	7.04e-07	1.37e-05	RP11-903H12.3	-1.25101	3.13428e-08	2.01608e-06					RP11-665C14.2	1.02218	0.0149237	0.0414266
AC002451.3	-1.64075	0.000657779	0.00448533	LINC00940	-1.25545	0.0121946	0.0493793					RP11-1081L13.4	1.02064	0.00695812	0.0247408
WDFY3-AS2	-1.64251	1.33e-13	1.06e-11	RP11-715C4.1	-1.25698	2.23511e-05	0.000337488					RP5-1158E12.3	1.01411	0.00284329	0.0139605
RP11-728G15.1	-1.64613	0.00433601	0.0197948	LINC00957	-1.26605	0.00393685	0.0206102					MALAT1	1.01382	0.000464298	0.00462635
MEG9	-1.64992	0.000143391	0.0013133	LINC00242	-1.2713	0.00853158	0.0375243					RP11-441O15.3	1.01335	0.0112625	0.0340824
RP11-380L11.4	-1.65452	2.63e-07	5.7e-06	RP11-114G22.1	-1.27139	1.66445e-06	4.3942e-05					JMJD1C-AS1	1.00906	0.00446375	0.0186445
CTB-92J24.3	-1.6556	0.000606378	0.00420708	CEP83-AS1	-1.27159	0.009947	0.0422869					CTC-347C20.2	1.00902	0.00462222	0.0190143
AL035610.2	-1.6602	0.000839569	0.00543301	RP11-46O21.2	-1.27231	2.41455e-06	5.85953e-05					RP11-283I3.6	1.00849	0.00241879	0.0125438
RP11-112L6.2	-1.67439	0.00172287	0.00965744	LINC01426	-1.27231	2.41455e-06	5.85953e-05					FAM222A-AS1	1.00731	0.0116021	0.0348406
AP001189.4	-1.69076	2.16e-06	3.71e-05	KCNMA1-AS1	-1.27231	2.41455e-06	5.85953e-05					CTC-205M6.5	1.00695	0.0175896	0.0464516
RP11-15I11.3	-1.70334	0.000132533	0.00123268	RP3-414A15.12	-1.27247	0.00660168	0.0308449					SEPT4-AS1	1.00497	0.00129324	0.00852971
RP11-138I1.2	-1.70507	0.000635069	0.00436251	LINC00982	-1.27256	0.00131025	0.00862901					RP4-676L2.1	1.00325	0.00109283	0.007705
RP11-867G23.10	-1.70574	0.000786331	0.0051619	RP11-523O18.5	-1.27256	0.00131025	0.00862901					RP11-477D19.2	1.00126	0.00995736	0.0312774
RP1-8B1.4	-1.7071	0.00236053	0.0124096	AC007319.1	-1.2726	0.00042194	0.00350601					LINC00593	1.00068	0.00619946	0.0228901
C20orf203	-1.70718	0.000154932	0.00140055	RP11-541N10.3	-1.27286	9.32493e-06	0.000168933					AC024619.2	-1.00078	0.000902137	0.00685101
RP3-400B16.1	-1.70785	5.59e-09	1.82e-07	RP11-177F15.1	-1.27352	6.99714e-05	0.00082807					TSPEAR-AS1	-1.00223	0.0155911	0.0427537
BVES-AS1	-1.72135	0.000408975	0.00306685	RP11-82L7.4	-1.27352	6.99714e-05	0.00082807					RP11-489D6.2	-1.00251	0.00490907	0.019813
RP11-936I5.1	-1.73053	7.9e-09	2.47e-07	RP11-156P1.3	-1.27898	0.000755122	0.00555745					SNHG19	-1.00262	0.000981943	0.00721009
RP11-6O2.3	-1.74196	1.05e-07	2.53e-06	RP11-5P4.2	-1.28404	5.88472e-07	1.91559e-05					LINC00906	-1.00265	0.0182042	0.0476251
LINC00675	-1.74442	0.00764255	0.0306645	AE000658.22	-1.28498	0.000134044	0.00140319					RP11-77P6.2	-1.00322	0.000554615	0.00517607
RP11-545A16.1	-1.74789	0.0020493	0.0111104	GAS6-AS1	-1.29341	0.0017472	0.010858					RP11-983P16.4	-1.00384	0.000302497	0.00365222
CTD-2135D7.5	-1.75	7.05e-05	0.000731382	LINC01315	-1.29736	0.000503127	0.0040412					FBXO3-AS1	-1.00398	0.00334774	0.0155093
RP11-94C24.13	-1.75152	2.37e-06	4.03e-05	SNHG12	-1.30706	0.000317783	0.00279697					RP11-159F24.3	-1.00406	0.00178888	0.0104077
UBXN10-AS1	-1.75537	0.000182852	0.00160511	RP1-170O19.22	-1.30745	6.16695e-07	1.99632e-05					RP13-452N2.1	-1.0048	0.000738536	0.00611063
RP11-180N14.1	-1.75733	0.000241623	0.00201324	HOXA-AS2	-1.30745	6.16695e-07	1.99632e-05					LINC01534	-1.00552	0.00661586	0.0239067
RP11-13K12.1	-1.76127	0.000407164	0.00305587	CTD-2144E22.9	-1.3104	0.000653917	0.00495801					RP11-701H24.3	-1.00569	0.00217761	0.0117392
RP11-139H15.6	-1.77205	6.45e-14	5.53e-12	LINC-PINT	-1.31128	2.24188e-08	1.56345e-06					TRBV11-2	-1.00572	0.00179225	0.0104205
PP7080	-1.77226	2.24e-06	3.82e-05	RP11-18J9.3	-1.3145	0.00634735	0.0298916					RP5-944M2.3	-1.00707	0.00235281	0.0123218
RP1-148H17.1	-1.80377	0.00079216	0.00519211	CFLAR-AS1	-1.31464	0.00121466	0.00809896					RP11-402G3.3	-1.00836	0.00515453	0.0204439
SOCS2-AS1	-1.80728	4.08e-08	1.08e-06	RP11-330O11.3	-1.31516	0.00370766	0.0196456					RP11-70J12.1	-1.00944	0.000551018	0.00515563
AC016995.3	-1.80797	1.34e-05	0.000179219	TMEM108-AS1	-1.31679	0.00110844	0.00751813					LINC00308	-1.011	0.00351686	0.015985
RPL34-AS1	-1.80879	7.78e-08	1.92e-06	RP11-789C17.5	-1.3216	0.000260799	0.00238843					RP11-34P13.13	-1.01129	0.0150339	0.0416444
RP11-680C21.1	-1.82722	0.00172701	0.00967654	RP11-717F1.2	-1.32715	0.00315922	0.0173536					RP11-206L10.3	-1.01129	0.0150339	0.0416444
AC141928.1	-1.82808	0.000688685	0.00466165	CH507-338C24.1	-1.32715	0.00315922	0.0173536					RP11-712L6.7	-1.01412	0.00229933	0.0121489
RP11-234K24.6	-1.83633	2.45e-07	5.38e-06	RP3-341O5.3	-1.32917	2.40917e-07	9.53122e-06					MKNK1-AS1	-1.01415	0.0190938	0.0492873
SLC26A4-AS1	-1.84081	7.49e-06	0.000108881	WEE2-AS1	-1.32917	2.40917e-07	9.53122e-06					RP11-498C9.13	-1.01424	0.00512673	0.0203696
RP11-262A16.1	-1.84273	1.53e-05	0.000201272	RP11-384P7.7	-1.33303	0.00885792	0.0386549					RP11-700N1.1	-1.01493	0.00476099	0.0193902
LINC00689	-1.8578	0.0047685	0.0213374	RP11-17A1.3	-1.33376	0.000144792	0.00148863					LINC01497	-1.01662	0.0011727	0.00802968
CTD-2373N4.3	-1.85996	2.33e-08	6.47e-07	LINC01314	-1.33405	0.000165359	0.00165072					RP11-566J3.2	-1.01668	0.00114738	0.00791699
ENOX1-AS1	-1.86562	2.51e-06	4.23e-05	MIR99AHG	-1.33629	0.00242702	0.0140793					RP11-789C17.5	-1.01773	0.000377848	0.00411151
RP11-276H19.1	-1.87061	4.42e-05	0.000494635	RP11-161D15.3	-1.33844	4.68267e-08	2.7391e-06					LINC00607	-1.01807	0.000355533	0.00397246
LINC01082	-1.87967	3.22e-05	0.000378249	RP5-965G21.3	-1.3405	0.000474264	0.0038541					PCAT18	-1.01824	0.00539563	0.0210298
CH507-513H4.5	-1.88321	4.78e-08	1.24e-06	RP11-492A10.1	-1.34373	0.00996252	0.0423389					AC010971.1	-1.01909	0.000377383	0.00411115
AC100830.3	-1.88602	2.67e-14	2.39e-12	RP11-320H14.1	-1.34592	0.010213	0.043165					TTC28-AS1	-1.0193	0.000330012	0.00383814
CTC-518B2.9	-1.89187	0.00132161	0.0078323	NPSR1-AS1	-1.34717	0.00237331	0.0138465					AE000658.31	-1.0203	0.00024695	0.00326928
CYP1B1-AS1	-1.89886	1.79e-07	4.06e-06	RP11-491F9.8	-1.35549	0.000293809	0.00263129					LINC01144	-1.02049	0.00364044	0.0163176
RP5-1159O4.1	-1.90021	6.39e-07	1.26e-05	AC007126.1	-1.35606	0.00323178	0.0176362					RP11-202D1.3	-1.02175	0.00130341	0.00856721
RP11-701H24.7	-1.90372	6.26e-06	9.35e-05	RP11-403I13.7	-1.35606	0.00323178	0.0176362					LINC00517	-1.02219	0.00105663	0.00753476
CTD-2626G11.2	-1.90926	0.004135	0.019088	RP11-81H14.2	-1.35606	0.00323178	0.0176362					LINC00707	-1.02234	0.0161913	0.0438782
RP11-1018N14.2	-1.91579	0.0017916	0.00994971	RP11-403I13.8	-1.35606	0.00323178	0.0176362					KCNIP4-IT1	-1.02256	0.00339951	0.0156307
MAMDC2-AS1	-1.93065	2.71e-11	1.45e-09	RP11-166B2.7	-1.35782	7.73141e-05	0.000897864					RP11-50D9.3	-1.02458	0.00672578	0.0241694
TTTY14	-1.93701	0.00042303	0.00314898	RP11-182J23.1	-1.36076	0.00893606	0.0389213					RP11-727A23.7	-1.02576	0.00103821	0.00746023
LINC01354	-1.93705	2.24e-05	0.000277465	NAV2-AS5	-1.36097	0.000505265	0.00405361					RP1-28O10.1	-1.02624	0.000741817	0.00612369
LINC00950	-1.94203	2.19e-06	3.76e-05	RP11-1055B8.4	-1.3624	0.00109004	0.00741104					AC005614.5	-1.02669	0.00050944	0.00488876
TEX26-AS1	-1.95136	5.25e-06	8.07e-05	RP11-276H19.1	-1.36543	6.63436e-05	0.000793901					AC009970.1	-1.02789	0.00254872	0.0129655
RP11-13K12.5	-1.95277	0.000158533	0.0014282	RP11-124O11.1	-1.36948	0.0032089	0.0175534					CTD-2236F14.1	-1.02969	0.0112333	0.0340257
SNHG14	-1.96308	5.4e-07	1.09e-05	CTB-12O2.1	-1.37065	0.00452803	0.0229083					AC025165.8	-1.03015	0.000738863	0.00611063
AC053503.12	-1.96763	0.00315678	0.015546	AC004156.3	-1.37327	0.00146995	0.00945858					RP1-56K13.5	-1.03074	0.000340279	0.0038884
RP11-193J6.1	-1.96818	0.000499804	0.00359256	RP11-390E23.6	-1.37352	0.000427609	0.00354074					CTD-2373J6.1	-1.03237	0.00939107	0.0300978
MEF2C-AS1	-1.97269	7.45e-07	1.44e-05	CYB561D2	-1.37726	0.00179257	0.0110682					CYP17A1-AS1	-1.03244	0.00274776	0.0136455
C14orf132	-1.98127	1.58e-08	4.61e-07	RP5-1021I20.5	-1.37765	0.00415668	0.0214726					CTD-2306M5.1	-1.03268	0.00167588	0.00998019
CTD-2566J3.1	-1.98144	0.00169498	0.00952333	RP11-142E9.1	-1.37911	0.00084923	0.00610702					RP11-96O20.2	-1.03374	0.0148286	0.0412335
RP11-693M3.1	-1.98582	2.53e-08	6.98e-07	RP11-522B15.7	-1.38741	0.00232193	0.0136004					TMEM254-AS1	-1.03481	0.00201189	0.0111914
RP5-1039K5.12	-1.99247	3.75e-10	1.61e-08	SERHL	-1.38837	6.28693e-05	0.000761831					LINC00934	-1.03591	0.00562545	0.0215737
RP11-242F24.1	-1.9961	0.000411431	0.00307827	RP11-386G11.10	-1.38853	4.60638e-06	9.68746e-05					RP11-434I12.3	-1.03623	0.00534997	0.0209389
RP11-627G23.1	-1.99974	0.0133888	0.0472033	THAP7-AS1	-1.38853	4.60638e-06	9.68746e-05					RP11-677M14.2	-1.03645	0.0101918	0.0317944
RMST	-2.00197	0.00170372	0.00956839	RP11-161H23.5	-1.38853	4.60638e-06	9.68746e-05					SLC7A11-AS1	-1.03787	0.00358354	0.0161644
LINC00935	-2.01155	0.000696435	0.00470517	RP11-232C2.3	-1.3894	0.0032987	0.0179245					RP11-626H12.3	-1.03902	0.0183382	0.0478598
CTD-2562J17.6	-2.01733	3.42e-09	1.16e-07	PXN-AS1	-1.39378	0.000378271	0.00321898					RP11-122C21.1	-1.03937	0.00288048	0.0140636
RP1-297M16.2	-2.03149	0.00109444	0.00670813	RP11-345M22.2	-1.3969	5.15925e-10	9.34045e-08					CTD-2555C10.3	-1.03964	0.000322098	0.00378365
RP11-664D7.4	-2.03397	0.000195008	0.00169213	AC012360.4	-1.3969	5.15925e-10	9.34045e-08					RP11-304L19.8	-1.04014	0.00027095	0.00343995
C8orf49	-2.03418	0.00282547	0.0142478	RP11-326C3.14	-1.3981	0.000557118	0.00437488					AC008937.2	-1.04024	0.00511785	0.020348
CTD-2006M22.2	-2.03512	5.29e-06	8.12e-05	RP11-326C3.10	-1.3981	0.000557118	0.00437488					RP11-69E11.4	-1.04123	0.000442416	0.0045039
LINC01336	-2.04079	8.8e-10	3.49e-08	bP-21201H5.2	-1.40232	0.00111542	0.00755052					RP11-354P11.4	-1.04315	0.00829696	0.0277647
AP000892.6	-2.04932	3.03e-08	8.18e-07	AP001627.1	-1.40244	2.25499e-07	9.03899e-06					NALCN-AS1	-1.04396	0.00163519	0.00981667
RP11-760D2.11	-2.05328	0.0125697	0.0449824	RP3-331H24.6	-1.40556	1.16322e-05	0.000201199					APOBEC3B-AS1	-1.04471	0.00706856	0.0249901
RP1-140K8.5	-2.05847	0.000483328	0.003503	RP3-425C14.4	-1.40578	3.029e-08	1.96246e-06					SNHG9	-1.04526	0.00465338	0.0190775
RP11-348N5.9	-2.07442	4.78e-20	8.36e-18	CTD-3035K23.7	-1.41128	6.08098e-09	5.96908e-07					ALDH1L1-AS1	-1.0454	0.00723073	0.0253471
RP11-60L3.3	-2.07878	0.000559752	0.00392854	RP4-724E13.2	-1.4191	0.00378007	0.0199474					RP5-991C6.4	-1.0457	0.00130228	0.00856607
AF001548.4	-2.08467	5.85e-07	1.17e-05	CTA-228A9.4	-1.42115	1.6247e-06	4.31216e-05					HCCAT5	-1.04607	0.00437901	0.0183984
RRS1-AS1	-2.08656	4.1e-09	1.37e-07	AC007620.3	-1.42115	1.6247e-06	4.31216e-05					AY269186.2	-1.04647	0.00410992	0.0176489
RP11-84D1.2	-2.08997	0.000618958	0.00427	LINC01333	-1.42284	7.13012e-05	0.00083999					AP000302.58	-1.04806	0.000491611	0.0047834
LINC00092	-2.09338	1.28e-07	3.01e-06	LINC01332	-1.42284	7.13012e-05	0.00083999					CTC-261N6.3	-1.04902	0.00344865	0.0157858
RP11-855A2.5	-2.10018	1.03e-06	1.91e-05	RP11-545A16.1	-1.42538	0.00127843	0.00845818					LINC00929	-1.0507	0.000886642	0.0067741
RP11-968O1.5	-2.1017	1.97e-09	7.13e-08	LINC01513	-1.42538	0.00127843	0.00845818					RP11-855O10.3	-1.05097	0.000818132	0.00649617
RP11-360N9.3	-2.10589	5.2e-12	3.24e-10	RP1-76B20.11	-1.42747	0.00314595	0.017306					RP11-933H2.4	-1.05237	0.000547862	0.00513433
LIFR-AS1	-2.10938	2.73e-09	9.57e-08	RP11-412D9.4	-1.4295	0.00247579	0.0143015					SPTY2D1-AS1	-1.05249	0.00526627	0.0207321
RP11-109I13.2	-2.11427	1.25e-06	2.28e-05	LINC01249	-1.42995	0.00378183	0.0199529					RSF1-IT2	-1.05261	0.00098971	0.0072462
AL928768.3	-2.12111	0.000640908	0.00439071	RP11-588K22.2	-1.43237	0.00149834	0.00960393					RP11-351A20.2	-1.05305	0.0130364	0.037685
RP11-627G18.2	-2.1232	0.000182036	0.00159954	OTX2-AS1	-1.43642	7.51048e-05	0.000875742					RP11-363E7.4	-1.05337	0.00252549	0.0128758
CTB-51J22.1	-2.13697	3.6e-07	7.52e-06	CTD-2555O16.4	-1.43658	0.000243939	0.00225602					CTC-558O2.2	-1.05342	0.000722511	0.00603992
PCA3	-2.14298	0.000382255	0.00290443	RP11-728F11.4	-1.43687	5.72594e-08	3.17262e-06					UBE2R2-AS1	-1.05358	0.00934501	0.0300112
FENDRR	-2.14403	1.84e-08	5.28e-07	CTD-2309O5.3	-1.43796	6.36631e-07	2.04391e-05					LINC00508	-1.05554	0.00298506	0.0143907
UG0898H09	-2.16468	0.000184813	0.00161873	RP11-385E5.5	-1.43913	0.00200344	0.0121184					FRMD6-AS2	-1.05606	0.0060869	0.0226303
RP11-354M20.3	-2.17005	3.9e-14	3.42e-12	CTB-36H16.2	-1.44047	0.000109442	0.0011934					RP11-444D13.1	-1.05685	0.0096085	0.0305461
TRG-AS1	-2.18047	1.16e-11	6.78e-10	RP4-639F20.1	-1.44049	1.80269e-06	4.65575e-05					RP11-162J8.3	-1.05688	0.000746806	0.00614777
RP11-358D17.2	-2.19437	1.82e-05	0.000233187	AC009948.5	-1.44228	0.00545977	0.0264992					RP11-862G15.2	-1.05773	0.000700061	0.00592167
RP11-12A2.3	-2.20232	0.0012311	0.00737875	RP11-327F22.2	-1.44315	0.000884645	0.00630663					RP11-535A19.2	-1.05796	0.000962678	0.00713362
BARX1-AS1	-2.20512	4.25e-05	0.000477999	RP5-906A24.2	-1.44413	0.00057929	0.00451242					AF230666.2	-1.05858	0.00130842	0.00858558
AC019181.2	-2.20812	7.91e-08	1.95e-06	RP11-397A16.3	-1.44423	0.00234607	0.0137145					ACVR2B-AS1	-1.05895	0.000342156	0.00389734
RP11-301L8.2	-2.2087	6.93e-07	1.35e-05	LINC01128	-1.44582	1.60205e-06	4.2624e-05					SNAP47-AS1	-1.059	0.000311652	0.00371065
RP11-203J24.8	-2.2105	1.45e-09	5.48e-08	RP11-16E12.1	-1.44594	0.00023462	0.00219071					RP11-574F11.3	-1.05954	0.000676512	0.00581394
RP3-525N10.2	-2.22482	7.19e-06	0.0001053	RP11-118K6.3	-1.44775	8.76255e-05	0.000996242					RP11-475I24.3	-1.05967	0.0066457	0.0239784
ROR1-AS1	-2.22766	2.3e-09	8.22e-08	RP11-25K19.1	-1.45041	0.00773747	0.0348559					RP11-624L4.1	-1.06159	0.000670692	0.00578602
AC093627.8	-2.23003	7.72e-06	0.000111652	LINC00333	-1.45301	0.00671437	0.0312482					RP11-34P13.3	-1.06159	0.00274351	0.0136302
AF001548.6	-2.24665	8.79e-06	0.000124756	RP11-169K16.4	-1.45301	0.00671437	0.0312482					XXyac-YRM2039.3	-1.06159	0.00274351	0.0136302
RP11-461O7.1	-2.25035	1.22e-06	2.22e-05	C2orf48	-1.45301	0.00671437	0.0312482					RP11-293A10.3	-1.0627	0.00063006	0.00555573
CTA-796E4.5	-2.25425	4.53e-06	7.12e-05	RP11-112J3.16	-1.46172	0.00582986	0.0279407					AC073342.12	-1.06289	0.000232777	0.00317369
CTD-2589M5.4	-2.26594	0.00150562	0.00867735	LINC00314	-1.46388	0.0074921	0.0340196					RP11-38C18.3	-1.06415	0.00448804	0.0187009
CHRM3-AS2	-2.2706	1.7e-15	1.77e-13	CTC-575N7.1	-1.46589	0.00254781	0.0146371					RP11-304F15.6	-1.06432	0.00499191	0.0200261
PWAR5	-2.27192	5.35e-08	1.37e-06	CTC-564N23.2	-1.46657	0.00251547	0.0144858					CTB-127C13.1	-1.06519	0.000736105	0.006102
RP11-394O4.5	-2.27213	2.81e-09	9.79e-08	RP11-94B19.5	-1.47213	0.0030207	0.0167774					RP11-956J14.1	-1.06581	0.000604378	0.00542554
RP11-363E7.4	-2.28255	2.28e-12	1.53e-10	SNHG24	-1.47349	0.0110204	0.0457567					RP11-61D3.1	-1.06784	0.00814949	0.0274647
CADM2-AS1	-2.2928	0.00782351	0.0312231	KB-1674E1.1	-1.47694	0.000627217	0.00480161					CTBP1-AS2	-1.06977	0.000678966	0.00581705
RP11-131H24.4	-2.30186	2.68e-08	7.36e-07	RP11-379P15.1	-1.47694	0.000627217	0.00480161					RP11-554E23.2	-1.07013	0.0158131	0.0431787
AC013275.2	-2.30548	0.00500682	0.0221411	RORA-AS1	-1.47912	3.20196e-09	3.67017e-07					RP11-286H14.8	-1.07096	0.00526972	0.0207411
HAND2-AS1	-2.30751	0.000207874	0.00178382	RP11-124N14.3	-1.48458	0.000111673	0.00121145					RP11-74K11.2	-1.07127	0.000273179	0.00345971
LINC00163	-2.30847	0.000206571	0.00177583	RP3-416H24.1	-1.48458	0.000111673	0.00121145					CTB-120L21.1	-1.07137	0.012268	0.0361842
LL22NC03-75H12.2	-2.32183	0.00027993	0.00226657	RP11-427L15.2	-1.49112	0.000906662	0.00643205					RP1-69D17.4	-1.07234	0.000544348	0.00511224
C9orf106	-2.33235	4.58e-09	1.52e-07	RP11-626K17.3	-1.49175	0.000425045	0.00352552					RP11-387H17.4	-1.07235	0.01006	0.0314702
RP11-332K15.1	-2.33559	0.00052131	0.00371503	AC004053.1	-1.49934	0.000152754	0.00155411					RP4-677H15.4	-1.07405	0.00745414	0.025918
RP5-875O13.1	-2.33867	3.62e-07	7.56e-06	RP11-588H23.3	-1.49946	1.06706e-05	0.000187955					LINC00176	-1.07449	0.000424298	0.00439848
AC003090.1	-2.38286	3.29e-08	8.84e-07	SLC2A1-AS1	-1.50036	8.46443e-07	2.53307e-05					RP11-158L12.5	-1.07476	0.000372338	0.00408482
RP11-307B6.3	-2.3901	1.27e-07	3e-06	LINC00672	-1.5043	2.2472e-05	0.000338846					LINC01007	-1.07476	0.00709498	0.0250462
AC103563.9	-2.39359	0.0102374	0.0384664	AC103563.8	-1.50456	0.00315745	0.0173466					RP11-662I13.3	-1.07563	0.00202915	0.0112611
RP11-760H22.2	-2.39549	2.74e-10	1.22e-08	RP1-142L7.8	-1.51055	1.71352e-05	0.000274661					RP11-552M11.4	-1.07585	0.00047172	0.00466376
RP11-887P2.5	-2.40109	8.87e-14	7.36e-12	FLJ33581	-1.51099	4.97297e-08	2.87114e-06					CTC-369A16.2	-1.07594	0.000353814	0.0039667
RP11-327J17.7	-2.40149	8.1e-09	2.52e-07	RP11-835E18.5	-1.51099	4.97297e-08	2.87114e-06					SPATA3-AS1	-1.07612	0.000304919	0.00366479
RP11-120M18.5	-2.42315	2.56e-09	9.06e-08	FENDRR	-1.5132	3.29424e-08	2.08259e-06					HCG18	-1.07694	0.000398261	0.00424764
IL12A-AS1	-2.44368	6.38e-07	1.26e-05	RP11-127B20.2	-1.51357	1.01416e-05	0.000180793					AC016995.3	-1.07709	0.0030164	0.0144888
C1orf132	-2.46524	2.02e-16	2.43e-14	LINC00937	-1.51522	0.00012724	0.00134681					RP11-91P17.1	-1.07743	0.00409086	0.0175989
CTD-2008P7.9	-2.46538	1.86e-11	1.03e-09	RP11-545I5.3	-1.51549	4.9167e-07	1.67385e-05					RP11-22P4.2	-1.07746	0.000456079	0.00458632
AF001548.3	-2.47393	3.58e-07	7.49e-06	RP11-734K2.4	-1.51692	0.00073942	0.00546691					RP11-141O15.1	-1.07799	0.014842	0.0412643
AC104809.2	-2.48168	2.73e-05	0.000327748	RP11-350G8.9	-1.51773	2.67169e-06	6.3373e-05					RP11-367G18.1	-1.07804	0.00769032	0.0264275
RP5-998N21.10	-2.49026	3.58e-06	5.8e-05	RP11-648L3.2	-1.52251	0.00107522	0.00734023					RP11-449H15.2	-1.07897	0.000691976	0.0058771
RP11-678G14.3	-2.51243	4.78e-05	0.000526266	CTC-242N15.1	-1.52251	0.00107522	0.00734023					AC007680.2	-1.07941	0.00120356	0.00815291
AC090044.2	-2.52507	1.71e-07	3.89e-06	RP11-1260E13.4	-1.52343	0.00872687	0.0381953					RP11-340I6.7	-1.08202	0.000211753	0.00301037
CTD-2314G24.2	-2.52934	1.87e-05	0.000238935	CTD-2541M15.1	-1.52355	0.00498294	0.0246822					RP11-2N5.1	-1.08284	0.00687343	0.0245149
RP11-64C12.1	-2.53799	1.14e-07	2.73e-06	NANOGP11	-1.52621	0.00110928	0.00752104					RP11-582J16.3	-1.08336	0.000448691	0.00453556
RP11-672L10.2	-2.5417	2.24e-07	4.96e-06	TRHDE-AS1	-1.52852	0.00999778	0.0424566					RP11-1379J22.5	-1.0834	0.000470546	0.00465733
RP5-1159O4.2	-2.54669	5.14e-12	3.2e-10	RP1-101A2.1	-1.53299	0.00909397	0.0394457					RP3-394A18.1	-1.08359	0.00724656	0.0253925
RP11-357D18.1	-2.54939	0.000175736	0.00155401	RP11-401P9.4	-1.53376	0.00011932	0.00127868					TMEM161B-AS1	-1.08379	0.00018548	0.0028459
RP11-522B15.3	-2.55874	1.77e-11	9.87e-10	RP11-266K4.14	-1.53716	3.65582e-06	8.08861e-05					XXbac-BPG299F13.14	-1.08597	0.015801	0.0431589
RP11-648L3.2	-2.56954	9.83e-06	0.000137303	CECR7	-1.53716	3.65582e-06	8.08861e-05					RP11-598F7.6	-1.08695	0.000822262	0.00650968
RP11-736K20.5	-2.58084	1.02e-18	1.57e-16	RP11-351I21.11	-1.53716	3.65582e-06	8.08861e-05					LINC00315	-1.08848	0.0105551	0.0325981
ADAMTS9-AS2	-2.58551	8.85e-14	7.36e-12	RP11-244B22.10	-1.53716	3.65582e-06	8.08861e-05					LINC01094	-1.08873	0.00210237	0.0114989
RP11-759A24.1	-2.58561	1.39e-11	8e-10	HAR1A	-1.53749	0.00169856	0.0106027					CTD-2315E11.1	-1.08915	0.000287208	0.00355635
TMEM220-AS1	-2.59078	4.67e-15	4.63e-13	RP11-1109F11.5	-1.54169	0.000166142	0.00165703					RP11-96L7.2	-1.08964	0.00180034	0.0104403
LINC01266	-2.59244	2.47e-07	5.41e-06	RP3-332B22.1	-1.54223	0.002465	0.0142531					RP3-395M20.8	-1.09105	0.000206601	0.0029767
MIR143HG	-2.59643	2.36e-11	1.28e-09	RP11-632P5.1	-1.54704	0.000171476	0.00170246					RP11-757G1.5	-1.09143	0.000950951	0.0070887
RP11-999E24.3	-2.59754	1.3e-15	1.38e-13	ZNF529-AS1	-1.54776	0.00459291	0.0231572					EMX2OS	-1.09229	0.00605942	0.0225807
RP11-107I14.4	-2.59852	0.000486792	0.00351941	RP11-286O18.1	-1.55299	0.000443447	0.00364758					RP11-755B10.2	-1.09237	0.00588655	0.0221813
CTC-296K1.4	-2.60274	6.07e-08	1.54e-06	RP11-92C4.3	-1.55887	5.96068e-05	0.000732092					LINC00691	-1.0925	0.000310341	0.00370487
NR2F2-AS1	-2.60585	9.84e-14	8.12e-12	RP11-736E3.3	-1.56797	0.00104172	0.00715618					RP11-80H5.6	-1.09261	0.00858916	0.0283403
CTC-296K1.3	-2.61305	2.6e-09	9.18e-08	LINC00208	-1.56797	0.00104172	0.00715618					RP11-329L6.2	-1.0934	0.00284991	0.0139718
CADM3-AS1	-2.62488	2.41e-07	5.28e-06	RP11-999E24.3	-1.57404	6.59514e-05	0.00079042					RP11-403P17.4	-1.09348	0.0024449	0.0126091
RP11-438B23.2	-2.65447	6.03e-06	9.07e-05	A2M-AS1	-1.57614	1.84834e-06	4.74007e-05					CTD-2540B15.7	-1.09377	0.00792599	0.0269435
RP1-302G2.5	-2.65841	1e-09	3.92e-08	RP11-547I7.1	-1.58178	0.00765787	0.0345657					GS1-421I3.2	-1.0951	0.0138044	0.0391892
CTD-2033D15.3	-2.6652	7.76e-14	6.54e-12	INTS6-AS1	-1.58201	0.000130344	0.00137313					LINC01569	-1.09614	0.000611781	0.00546458
RP11-500B12.1	-2.67757	0.00162506	0.0092287	FAM53B-AS1	-1.58231	1.79229e-05	0.000284894					RP11-394G3.2	-1.09772	0.000673483	0.00580306
RP11-546K22.1	-2.68927	7.91e-13	5.63e-11	RP13-514E23.1	-1.58583	0.000718324	0.00534709					RP1-45I4.3	-1.09836	0.00750637	0.0260416
LINC01554	-2.70382	1.45e-11	8.26e-10	LINC01579	-1.58653	0.000591315	0.00458454					RP11-77P16.4	-1.09937	0.000997245	0.00727445
RP11-736K20.4	-2.70755	3.11e-17	4.19e-15	CTC-497E21.5	-1.58653	0.000591315	0.00458454					ALMS1-IT1	-1.10033	0.00256592	0.0130238
AC007193.10	-2.71328	2.09e-07	4.66e-06	RP11-448G15.3	-1.58701	7.08988e-06	0.000136782					RP11-211N8.2	-1.10095	0.00626286	0.0230479
ADAMTS9-AS1	-2.72475	4.86e-09	1.59e-07	RP11-490M8.1	-1.58707	6.05962e-08	3.2999e-06					CTD-2303H24.2	-1.10132	0.00500241	0.0200547
RP11-701H24.3	-2.73834	6.5e-13	4.75e-11	C14orf132	-1.58767	5.45639e-06	0.000110738					KB-1568E2.1	-1.10265	0.000424095	0.00439804
AC103563.8	-2.74785	0.000119862	0.00113482	RP11-690D19.3	-1.59031	3.52749e-05	0.000482525					RP11-600F24.7	-1.10439	0.0179661	0.0471974
RP11-834C11.4	-2.75293	9.16e-15	8.79e-13	LINC01140	-1.59074	1.70074e-05	0.000273023					RP11-200A1.1	-1.10452	0.00686933	0.0245072
RP11-753H16.3	-2.76126	3.04e-12	1.95e-10	ITPK1-AS1	-1.59229	0.00396809	0.0207296					CTD-3096P4.1	-1.10506	0.00371572	0.0165178
PWAR6	-2.77875	5.99e-13	4.42e-11	RP11-862G15.1	-1.59278	0.000171634	0.00170372					RP11-430H10.1	-1.10565	0.000315928	0.00374155
RP11-108M9.3	-2.80607	3.68e-10	1.59e-08	CTD-2012K14.3	-1.59405	0.000449887	0.00369					TPRG1-AS1	-1.10615	0.000606587	0.00543851
LA16c-312E8.4	-2.80959	2.31e-08	6.43e-07	RP11-325O24.6	-1.59667	0.00314783	0.0173127					LL22NC03-104C7.1	-1.10631	0.0027659	0.0137071
CTC-297N7.9	-2.82138	8.56e-16	9.34e-14	RP11-627J17.1	-1.59687	1.90421e-08	1.40693e-06					RP11-382A20.7	-1.10752	0.00245389	0.0126319
AC007405.4	-2.82397	4.7e-12	2.95e-10	RP11-75C10.9	-1.60404	1.56945e-05	0.000256257					DPYD-AS1	-1.10811	0.000237285	0.00320434
RP11-167N24.6	-2.82624	0.00385734	0.0181171	RP11-456K23.1	-1.60827	0.000178628	0.00175941					CTD-2547L16.1	-1.10955	0.000162345	0.00264597
C20orf166-AS1	-2.82624	5.04e-09	1.65e-07	RP11-1100L3.8	-1.60937	0.000760762	0.00558918					RP11-659O3.1	-1.10956	0.000426054	0.00441065
RP11-236L14.2	-2.8461	1.29e-14	1.22e-12	RP11-305K5.1	-1.60947	2.79948e-06	6.56103e-05					RP1-56K13.3	-1.10987	0.000977494	0.00719141
DPP10-AS1	-2.89299	0.000140625	0.00129188	RP11-563N12.2	-1.61267	0.000554371	0.00436181					AC072062.1	-1.11138	0.00141766	0.00901206
RP11-844P9.2	-2.89458	4.84e-10	2.04e-08	RP11-88E10.5	-1.61267	0.000554371	0.00436181					RP11-148M9.1	-1.11241	0.000190738	0.00288274
AC053503.6	-2.90435	3.93e-06	6.29e-05	CTD-2135D7.2	-1.61363	0.000117389	0.00126194					CTD-2560E9.5	-1.11359	0.00474399	0.0193365
SLC8A1-AS1	-2.9091	4.48e-22	9.23e-20	RP11-295P9.12	-1.61363	0.000117389	0.00126194					RP11-344J7.2	-1.11371	0.00434554	0.0183205
RP11-254F19.4	-2.93675	8.58e-15	8.39e-13	RP11-727F15.13	-1.61761	4.97414e-05	0.00063663					C17orf82	-1.11479	0.000633622	0.00557838
RP11-701H24.4	-2.97349	1.09e-13	8.84e-12	IGF2-AS	-1.62281	0.00151755	0.00969584					SMIM2-IT1	-1.11612	0.00438909	0.0184212
SEMA3B-AS1	-2.99271	1.39e-23	3.03e-21	RP11-753H16.3	-1.62287	0.000633451	0.00483714					RP11-222N13.1	-1.11684	0.00152386	0.00940389
RP11-834C11.6	-3.0026	3.16e-15	3.2e-13	CTC-338M12.4	-1.62304	0.000951513	0.00666889					RP11-161M6.5	-1.11714	0.00211877	0.0115549
RP11-277P12.10	-3.00265	3.32e-08	8.92e-07	TRIM52-AS1	-1.62304	0.000951513	0.00666889					SSTR5-AS1	-1.11714	0.00211877	0.0115549
RP11-422N16.3	-3.00333	1.66e-08	4.82e-07	RP11-160E2.6	-1.62485	0.000411556	0.00344803					TTN-AS1	-1.11739	0.000428371	0.00442135
RP11-327J17.2	-3.02839	2.12e-12	1.42e-10	AP000569.9	-1.62772	0.000712319	0.00531469					RP11-347E10.1	-1.11758	0.000338406	0.00387851
RP11-208N14.4	-3.03264	0.0005586	0.00392376	RP11-130L8.1	-1.63552	0.000655894	0.00496965					RP4-614C15.3	-1.11788	0.0155039	0.0425546
RGMB-AS1	-3.04394	8.13e-32	3.7e-29	RP3-449H6.1	-1.63558	0.000340967	0.00296229					RP4-584D14.5	-1.11901	0.000172721	0.00272649
RP11-805I24.3	-3.05927	1.7e-13	1.34e-11	ZNF790-AS1	-1.63847	6.92228e-05	0.000820454					EVX1-AS	-1.11918	0.00646567	0.023558
LINC00261	-3.08223	3.25e-05	0.000380271	AC079630.4	-1.64085	6.17977e-05	0.000751845					RP11-158I9.5	-1.11984	0.000474245	0.00468093
RP11-552E20.1	-3.1091	0.00213074	0.0114758	RP11-574K11.32	-1.6434	0.000646306	0.00491471					CTA-407F11.8	-1.12227	0.00506512	0.0202038
RP4-735C1.4	-3.11242	1.24e-12	8.6e-11	NUTM2A-AS1	-1.64371	0.0119665	0.0487204					CTD-3065J16.6	-1.12268	0.0130216	0.0376524
RP11-705O24.1	-3.12534	4.94e-07	1e-05	RP11-506M13.3	-1.64371	0.0119665	0.0487204					LINC01154	-1.12307	0.00144924	0.00913943
RP11-441F2.5	-3.14118	3e-12	1.93e-10	RP11-524F11.3	-1.64788	0.000448884	0.00368399					RP11-245P10.4	-1.12338	0.00155764	0.00952448
LINC00365	-3.16232	1.26e-12	8.72e-11	SPATA41	-1.65042	9.25778e-05	0.00104043					RP11-111F5.4	-1.12351	0.00322808	0.015166
RP11-700H6.4	-3.18222	1.02e-10	4.9e-09	RP11-87C12.5	-1.65042	9.25778e-05	0.00104043					AC006150.1	-1.12353	0.00103139	0.0074262
RP11-528G1.2	-3.1905	6.87e-09	2.19e-07	RP13-1039J1.2	-1.66475	0.00635689	0.0299185					RP11-394I13.1	-1.12369	0.00668974	0.0240909
FAM167A-AS1	-3.19206	4.61e-09	1.53e-07	RP11-1223D19.1	-1.66475	0.00635689	0.0299185					RP11-108K3.4	-1.12509	0.000611768	0.00546458
CTD-2089N3.1	-3.21935	7.44e-07	1.44e-05	RP11-285G1.15	-1.66491	0.000555948	0.00437012					CTC-430J12.2	-1.12795	0.00391392	0.0171251
RP11-617F23.1	-3.22485	1.42e-37	1.25e-34	RP11-354P11.8	-1.67237	0.00263204	0.01502					GS1-594A7.3	-1.12951	0.0180019	0.0472497
RP11-439A17.9	-3.2296	3.45e-13	2.65e-11	DNAJC9-AS1	-1.67354	0.000682316	0.00513215					CTD-2015A6.1	-1.13019	0.000672331	0.00579661
RP11-99J16__A.2	-3.23116	3.39e-09	1.16e-07	AC007743.1	-1.67477	7.31884e-12	3.73979e-09					CTD-2201E18.3	-1.13274	0.000515428	0.00492631
RP13-452N2.1	-3.32187	8.7e-14	7.29e-12	RP11-151A6.6	-1.68296	0.00371892	0.0196855					CTD-2035E11.3	-1.13274	0.000515428	0.00492631
AC002398.12	-3.33035	1.98e-11	1.09e-09	RASSF8-AS1	-1.6841	0.000640646	0.00488149					RP4-640H8.2	-1.1331	0.0027142	0.0135319
PGM5-AS1	-3.34794	2.88e-08	7.87e-07	RP11-102K13.5	-1.68448	2.20716e-05	0.000334099					RP11-756P10.2	-1.134	0.0190823	0.0492667
RP11-78A19.2	-3.38234	5.55e-13	4.13e-11	RP11-222A5.1	-1.69378	0.000280918	0.00253787					RP11-818F20.4	-1.13433	0.000701201	0.00592436
CTD-2515H24.2	-3.3835	3.84e-12	2.45e-10	RP11-1102P16.1	-1.69496	0.000289098	0.00259686					RP11-121E16.1	-1.1345	0.00236233	0.0123562
EPHA5-AS1	-3.38814	3.44e-05	0.000398922	RP11-152H18.3	-1.69549	0.000161031	0.00161653					RP11-968O1.5	-1.13483	0.000174686	0.00274089
RP11-142A23.1	-3.41935	4.42e-15	4.41e-13	RP11-23J9.4	-1.6963	0.00204428	0.0123025					RP11-90C4.2	-1.13508	0.0020814	0.011444
RP11-762L8.6	-3.46238	1.89e-33	1.02e-30	AP000708.1	-1.69904	2.96722e-06	6.85973e-05					TOPORS-AS1	-1.136	0.000236988	0.00320289
RP5-849H19.3	-3.48767	3.09e-29	1.1e-26	RP11-586K12.1	-1.69904	2.96722e-06	6.85973e-05					LINC00106	-1.13725	0.000285345	0.00354067
RP4-568B10.1	-3.55255	7.13e-15	7.02e-13	CH17-132F21.5	-1.69904	2.96722e-06	6.85973e-05					RP11-566H8.2	-1.13742	0.000281276	0.00351714
POU6F2-AS1	-3.60672	1.26e-09	4.85e-08	RP11-573M3.5	-1.70729	0.000159844	0.0016074					EXTL3-AS1	-1.13786	0.00196776	0.0110269
RP5-998N21.4	-3.69382	4.91e-22	9.98e-20	AC003005.2	-1.71194	0.00163777	0.010302					RP11-443B7.2	-1.14089	0.00485646	0.0196666
FOXG1-AS1	-3.72038	2.88e-07	6.19e-06	USP2-AS1	-1.71628	0.000309735	0.00274247					ALDH1L1-AS2	-1.14203	0.00136989	0.00882339
GATA6-AS1	-3.78079	1.08e-12	7.53e-11	CTA-445C9.14	-1.71628	0.000309735	0.00274247					RP5-857K21.2	-1.14247	0.0109804	0.0335391
HCG21	-3.79669	8.34e-13	5.9e-11	RP11-269C23.4	-1.72031	4.18778e-05	0.000553996					AC139099.5	-1.14247	0.0109804	0.0335391
RP11-599B13.3	-3.944	1.08e-10	5.15e-09	LINC01394	-1.72997	4.3134e-06	9.19435e-05					AC144568.2	-1.14247	0.0109804	0.0335391
CTC-251I16.1	-3.9675	2.02e-38	1.98e-35	RP11-91H12.1	-1.73224	9.26128e-05	0.00104061					RP11-300A12.2	-1.1425	0.00131532	0.00861576
LINC00643	-4.00373	1.47e-15	1.56e-13	RP11-162G10.5	-1.74235	4.33862e-05	0.000569679					RP11-464F9.21	-1.14448	0.0143271	0.0402632
RP4-663N10.1	-4.01344	3.9e-11	2.01e-09	LINC00687	-1.74345	8.79092e-10	1.41366e-07					RP11-96C23.10	-1.14448	0.0143271	0.0402632
LINC01314	-4.01498	1.61e-14	1.51e-12	AC004941.3	-1.74589	1.24345e-05	0.000212456					MEIS1-AS2	-1.14482	0.00104083	0.00747296
C9orf147	-4.03731	1.59e-96	1.39e-92	RP11-107E5.3	-1.74589	1.24345e-05	0.000212456					CCDC144NL-AS1	-1.14647	0.00351208	0.0159757
RP11-523J2.1	-4.07198	5.81e-16	6.55e-14	AC012531.25	-1.7465	0.00013495	0.00141078					AC013472.3	-1.14682	0.00378524	0.0167391
AC002539.1	-4.1538	2.79e-09	9.77e-08	RP11-1H8.5	-1.74675	6.80652e-08	3.6201e-06					ALKBH3-AS1	-1.14758	0.000175948	0.00275173
RP13-497K6.1	-4.19403	8.47e-16	9.27e-14	RP11-363G10.2	-1.74687	4.65319e-07	1.60412e-05					RP11-757O6.1	-1.14844	0.000402947	0.00427781
NCOA7-AS1	-4.20731	1.96e-29	7.39e-27	RP11-114H20.1	-1.74687	4.65319e-07	1.60412e-05					RP5-1074L1.1	-1.14864	0.017306	0.0459135
RP11-526P6.1	-4.24697	1.06e-07	2.55e-06	KIAA0125	-1.75006	0.00192793	0.0117383					AF064858.10	-1.1499	0.00283271	0.0139297
AC079305.8	-4.52065	1.43e-33	7.84e-31	RP5-1180D12.1	-1.75081	1.1435e-06	3.25291e-05					RP11-166A12.1	-1.14992	0.00892698	0.0290885
RP11-554A11.9	-4.85879	1.92e-26	5.39e-24	AC005614.3	-1.75081	1.1435e-06	3.25291e-05					CEBPA-AS1	-1.15016	0.0036076	0.0162333
PCAT18	-4.90808	4.27e-17	5.58e-15	CTD-2337A12.1	-1.75812	2.4646e-09	2.98124e-07					RP1-159A19.4	-1.15032	0.000333698	0.00385582
AC090616.2	-5.03134	1.63e-113	2.15e-109	GCSAML-AS1	-1.7611	0.000235529	0.00219678					CTC-276P9.3	-1.1508	0.00175792	0.010283
RP3-333A15.2	-5.11282	4.39e-38	4.13e-35	AC034187.2	-1.76188	5.95122e-11	1.74937e-08					PRSS51	-1.1511	0.00329018	0.0153565
RP11-315E17.1	-5.43518	5e-15	4.94e-13	GS1-600G8.5	-1.76478	0.000357262	0.00307369					RP11-34P13.7	-1.15204	0.000976194	0.00718714
RP5-1125M8.2	-5.48446	0.00283866	0.0142967	RP11-218M22.1	-1.76478	0.000357262	0.00307369					AF064858.6	-1.15225	0.00187155	0.0106858
LINC00940	-5.6198	2.13e-32	1.08e-29	RP11-89K11.1	-1.76887	0.000110304	0.00119969					RP13-580F15.2	-1.15296	0.00427825	0.0181182
LINC00982	-5.63458	8.72e-40	9.2e-37	CTD-2054N24.2	-1.76887	0.000110304	0.00119969					RP11-33E12.2	-1.15457	0.00562534	0.0215737
LINC01105	-5.93328	3.41e-19	5.53e-17	RP11-862L9.3	-1.77332	0.000127685	0.0013498					AC012668.3	-1.15505	0.000142387	0.00245554
LINC00671	-6.46249	7.47e-114	1.97e-109	CTD-2026K11.2	-1.77475	1.98849e-06	5.02407e-05					SEMA3F-AS1	-1.15581	0.0161908	0.0438782
AC008268.1	-6.76188	1.59e-20	2.85e-18	LINC01006	-1.77705	0.000109881	0.00119668					RP11-488C13.7	-1.15596	0.00126733	0.00842177
				RP11-463J10.3	-1.77733	4.27057e-06	9.13154e-05					RBMS3-AS2	-1.15612	0.000601172	0.00541146
				RP4-671O14.7	-1.7812	7.13797e-08	3.75981e-06					RP11-55L3.1	-1.15805	0.000578512	0.00531416
				RP11-33E12.2	-1.7833	1.89306e-05	0.000297246					AC023128.1	-1.15904	0.00138761	0.00890691
				RP11-834C11.4	-1.78459	7.51058e-07	2.32263e-05					LINC00462	-1.1592	0.000261944	0.00337373
				LINC00891	-1.78554	3.48288e-05	0.00047726					CTD-2524L6.3	-1.16059	0.000145012	0.002478
				LINC00824	-1.79123	6.34327e-09	6.20426e-07					RP11-488I20.9	-1.1615	0.000130692	0.00233645
				LINC00520	-1.79123	6.34327e-09	6.20426e-07					LINC01511	-1.16405	0.00227522	0.0120699
				RP11-560A15.6	-1.80361	0.000145234	0.00149261					RP11-121P10.1	-1.16412	0.0024688	0.0126787
				LINC00950	-1.80456	8.06259e-07	2.44968e-05					EHMT2-AS1	-1.16423	0.000193652	0.00289365
				CTD-2033D15.2	-1.811	9.68678e-05	0.00107868					ARHGEF7-AS2	-1.16436	0.0039694	0.0172771
				RP11-20J15.3	-1.81321	0.000117102	0.00125911					RP11-326K13.3	-1.16509	0.00114176	0.00789062
				RP11-21C4.1	-1.81379	0.000696895	0.00522384					AP006222.2	-1.16546	0.00974094	0.0308433
				RP11-172H24.4	-1.81885	2.31518e-06	5.66365e-05					AC137934.1	-1.16546	0.00974094	0.0308433
				RP5-1039K5.17	-1.81929	3.46071e-05	0.000474698					RP11-34P13.8	-1.16546	0.00974094	0.0308433
				CTA-732E4.1	-1.81929	3.46071e-05	0.000474698					LINC00266-4P	-1.16585	0.0178123	0.0469008
				LINC01122	-1.83346	0.000557901	0.00437951					AC007317.1	-1.16617	0.000508594	0.00488459
				RP11-553L6.5	-1.83545	1.65782e-08	1.26566e-06					RP11-27M24.1	-1.16707	0.0151362	0.0418506
				PRKG1-AS1	-1.83703	1.42622e-07	6.33974e-06					LINC00426	-1.1682	0.00096829	0.00715231
				CTD-2541J13.2	-1.83884	4.31735e-05	0.000567567					RP11-540O11.4	-1.16843	0.0181878	0.0476044
				RP11-710C12.1	-1.84039	0.000494983	0.0039875					AC022201.5	-1.16859	0.0052732	0.0207479
				XXbac-BPG299F13.17	-1.84212	0.000840009	0.00605345					RP11-114H23.2	-1.16914	0.0067642	0.0242496
				RP11-407A16.5	-1.84451	0.000107696	0.00117695					RP11-138I1.4	-1.16935	0.00029491	0.00361277
				LINC00612	-1.85783	8.74895e-08	4.38972e-06					ERICH3-AS1	-1.17079	0.00172685	0.010163
				RP11-29G8.3	-1.85975	5.34053e-10	9.57356e-08					CH17-264L24.1	-1.17148	0.00984848	0.0310587
				RP11-326G21.1	-1.87528	8.75133e-08	4.38972e-06					FAM138E	-1.17186	0.0168102	0.045026
				RP11-324O2.3	-1.87535	1.40602e-08	1.12719e-06					VPS9D1-AS1	-1.17225	0.00133398	0.0086982
				LINC01471	-1.876	5.2688e-09	5.3946e-07					RP11-916L7.1	-1.17303	0.000955456	0.00710497
				RP11-196O2.1	-1.87832	1.99154e-05	0.000308804					RP11-466A19.5	-1.17345	0.00168166	0.0100012
				RP1-228H13.5	-1.87997	5.27565e-05	0.000667082					RP11-498C9.3	-1.17468	0.00780378	0.0266886
				AC019064.1	-1.88331	6.80177e-05	0.000809821					RP11-297K8.2	-1.1749	0.001898	0.0107841
				LA16c-380H5.1	-1.886	0.000205558	0.00197382					CTD-2050N2.1	-1.17495	0.000129783	0.00233308
				PCBP3-OT1	-1.89524	1.35934e-08	1.1027e-06					RP13-638C3.4	-1.17594	0.0098807	0.0311297
				RP11-295M18.6	-1.89649	8.59555e-05	0.000981746					ERI3-IT1	-1.17633	0.000234218	0.00318479
				LINC00968	-1.9095	0.000189322	0.00184579					RP11-226P1.2	-1.17815	0.00490141	0.0197901
				TBX2-AS1	-1.91362	1.62622e-05	0.000263447					RP11-203J24.8	-1.17903	0.00608905	0.0226303
				C20orf166-AS1	-1.91458	0.000292727	0.00262331					RP11-402G3.5	-1.17999	0.000695209	0.00589471
				RP11-133L19.3	-1.92146	0.00027127	0.00246537					LINC01544	-1.18285	0.000558687	0.0052002
				RP11-159D12.8	-1.92791	7.42516e-05	0.000867273					RP11-879F14.1	-1.18285	0.000558687	0.0052002
				AC008440.5	-1.93015	2.85945e-05	0.000408742					AC005532.5	-1.18309	0.00178289	0.0103828
				LINC00844	-1.93306	0.000402971	0.00338526					CTD-3037G24.3	-1.18326	0.00046979	0.00465632
				DNM3OS	-1.9339	0.000383665	0.00325627					RP11-76E12.1	-1.18423	0.000442551	0.0045039
				AP000892.6	-1.93661	1.69561e-06	4.44804e-05					AC007131.2	-1.18459	0.000993169	0.00725879
				LINC01415	-1.93697	7.58769e-06	0.0001434					AC010127.3	-1.18462	0.000445251	0.00452044
				CTD-2218G20.2	-1.93726	5.41021e-06	0.000109964					RP5-974N19.1	-1.18491	0.00980189	0.030962
				FAM66B	-1.93738	0.000366608	0.00313732					AC016751.2	-1.18566	0.000400091	0.00426078
				FAM66E	-1.93738	0.000366608	0.00313732					LINC01206	-1.18628	0.000891352	0.00679864
				FAM66A	-1.93738	0.000366608	0.00313732					AC096669.1	-1.18646	0.000120982	0.00225906
				FAM66C	-1.93738	0.000366608	0.00313732					RP11-490M8.1	-1.18689	0.000258193	0.00334477
				RP11-795F19.1	-1.94806	7.43683e-07	2.30504e-05					AL163953.3	-1.18874	0.00165112	0.00987569
				NR2F2-AS1	-1.95049	1.57757e-11	6.58424e-09					RP11-164P12.4	-1.18881	0.00150169	0.0093084
				WDFY3-AS2	-1.96067	3.11844e-09	3.59706e-07					AC096670.3	-1.18885	0.000463947	0.00462545
				RP5-1159O4.2	-1.96254	3.04919e-06	7.00481e-05					RP11-275I4.2	-1.18935	0.00159988	0.0096804
				RP11-535A5.1	-1.96342	7.55547e-05	0.000880801					RP11-104L21.2	-1.19017	0.000343278	0.00390358
				C15orf54	-1.96717	0.00166369	0.0104314					FOCAD-AS1	-1.19019	0.00145998	0.00916983
				C1orf140	-1.96786	9.00613e-05	0.00101717					RP11-399H11.3	-1.19175	0.000728377	0.00606902
				AC093642.1	-1.99493	0.000164605	0.0016441					AC096579.13	-1.19176	0.000205743	0.00297254
				RP11-123M6.2	-2.01306	0.000304714	0.00270898					LINC01036	-1.19344	0.00534781	0.0209328
				LINC01413	-2.01566	7.35701e-06	0.00014042					RP11-98J9.2	-1.1936	0.00563622	0.0216023
				CTD-2373J6.1	-2.01658	1.76001e-05	0.000280878					C7orf71	-1.19379	0.000244869	0.00325505
				RP11-617F23.1	-2.02432	1.36811e-07	6.15142e-06					AC002127.4	-1.19538	0.00903127	0.0293049
				CTD-2006M22.2	-2.02893	0.000402367	0.00338193					RP11-423C15.3	-1.19553	0.000850545	0.00661201
				AC092168.2	-2.03511	1.79143e-06	4.63982e-05					RP11-713P17.5	-1.19575	0.000405283	0.00428913
				CTD-2017D11.1	-2.03979	0.000136718	0.00142518					LINC01016	-1.19616	0.00133527	0.00870093
				AC002115.9	-2.04105	7.02347e-07	2.20821e-05					RP13-467H17.1	-1.19834	0.00505001	0.0201615
				RP11-342M3.5	-2.04929	1.0363e-08	9.00661e-07					RP11-655G22.1	-1.19835	0.000980241	0.00720769
				LINC00920	-2.06088	3.4982e-05	0.000479118					RP5-882C2.2	-1.1993	0.00690233	0.0245978
				RP11-138E2.1	-2.06279	1.19894e-07	5.64904e-06					CTD-2007A10.1	-1.19942	0.00329717	0.015377
				CTD-2351A16.1	-2.07383	0.000797701	0.00580827					AP002856.7	-1.19951	0.00765229	0.026358
				CTD-2201I18.1	-2.09287	2.44925e-05	0.000362122					XXbac-BPG308J9.3	-1.20207	0.00808298	0.0273233
				RP11-301L8.2	-2.09705	4.03805e-07	1.43737e-05					RP11-91I20.1	-1.2023	0.00105421	0.00752927
				RP11-391A7.1	-2.09822	2.81945e-06	6.59101e-05					RP11-468D11.1	-1.20266	0.000300828	0.00364019
				CTD-2001J20.1	-2.10536	2.50612e-06	6.03357e-05					RP11-388M20.6	-1.20295	0.00176846	0.0103294
				CTD-2554C21.3	-2.10961	1.93029e-05	0.000301643					LINC00710	-1.20304	0.00188188	0.0107304
				RP11-271K21.12	-2.12298	2.95831e-11	1.0503e-08					CTB-49A3.5	-1.2034	0.00121078	0.00818087
				RP11-90K6.1	-2.12298	2.95831e-11	1.0503e-08					AC004041.2	-1.20367	0.00137309	0.00883599
				BCYRN1	-2.12298	2.95831e-11	1.0503e-08					CDR1-AS	-1.20498	0.00649156	0.0236146
				RP11-352M15.2	-2.12298	2.95831e-11	1.0503e-08					RP11-161I10.1	-1.20532	9.85137e-05	0.00200702
				AP001347.6	-2.12353	1.4953e-06	4.03333e-05					RP11-983G14.1	-1.20555	0.00475554	0.0193725
				MIR143HG	-2.13311	5.89872e-08	3.23562e-06					LINC00470	-1.20628	0.00229543	0.0121321
				RP11-394O4.6	-2.13311	5.89872e-08	3.23562e-06					RP11-728E14.2	-1.2068	0.000265846	0.00340166
				RBMS3-AS3	-2.14159	9.92508e-05	0.00109982					RP11-728E14.3	-1.2068	0.000265846	0.00340166
				RP11-286N22.16	-2.15513	2.37844e-05	0.000353854					AC073333.8	-1.20842	0.000144375	0.00247425
				RP5-1069C8.2	-2.16818	0.000502323	0.00403712					RP11-166P13.4	-1.20878	0.00155133	0.00950671
				AP000439.1	-2.17208	9.16884e-05	0.00103256					RP11-882G5.1	-1.20942	0.00047914	0.00471879
				AA06	-2.18575	2.32541e-05	0.000348142					RP11-999E24.3	-1.21114	0.00210177	0.0114974
				RP11-626G3.1	-2.18888	0.00012898	0.00136059					RP11-5P18.5	-1.21172	0.00217727	0.0117391
				LINC01354	-2.19184	5.1084e-05	0.000649237					RP11-76G10.1	-1.21306	0.003132	0.0148521
				SNHG14	-2.19229	4.15304e-08	2.50227e-06					CALML3-AS1	-1.21359	0.000900535	0.00684376
				TBX5-AS1	-2.20114	1.39919e-09	1.9666e-07					RP11-459E5.1	-1.2138	0.00025118	0.00329754
				RP11-254F19.4	-2.20286	3.66231e-10	7.25496e-08					CTD-2350J17.1	-1.21427	0.000298917	0.00363142
				AC104777.4	-2.21034	3.16843e-09	3.64512e-07					CTD-2036A18.2	-1.21445	0.0137926	0.0391754
				CTD-2527I21.4	-2.21087	6.2379e-08	3.3768e-06					MORC2-AS1	-1.21533	0.00169186	0.0100309
				CTD-2527I21.5	-2.21087	6.2379e-08	3.3768e-06					RP11-707P17.2	-1.21575	0.00111741	0.00779192
				CMP21-97G8.2	-2.21165	4.9572e-05	0.000635188					HCG17	-1.2159	0.0106185	0.0327343
				RP11-475O6.1	-2.21165	4.9572e-05	0.000635188					AC053503.6	-1.21643	0.0188692	0.0488671
				RP1-240K6.3	-2.22205	2.39504e-07	9.48905e-06					CTB-58E17.2	-1.21696	0.0116015	0.0348406
				AC017074.1	-2.22692	0.00174943	0.0108668					RP11-390E23.3	-1.21754	0.0167731	0.0449793
				CTD-2194A8.2	-2.23762	1.52497e-05	0.000250309					LINC01393	-1.21761	0.000459303	0.00459846
				RP11-83B20.10	-2.23844	5.38044e-07	1.79924e-05					RP11-484N16.1	-1.21794	0.000165002	0.00266911
				AC016730.1	-2.23844	5.38044e-07	1.79924e-05					RP11-356I2.1	-1.21913	0.0181703	0.047569
				RP11-805I24.3	-2.26895	1.26157e-06	3.49778e-05					RP11-387H17.6	-1.22201	0.000517407	0.00494331
				LINC01082	-2.26895	1.26157e-06	3.49778e-05					AL132709.1	-1.22212	0.00251683	0.0128464
				RP11-283G6.5	-2.27705	2.55418e-05	0.000374397					UNC5B-AS1	-1.22319	0.000654216	0.00569076
				RP11-480C16.1	-2.28639	1.83473e-06	4.71842e-05					RP11-560A15.4	-1.22348	0.00396698	0.0172725
				AC053503.12	-2.28952	2.29038e-07	9.1406e-06					RP11-686D16.1	-1.22805	0.000187808	0.00285578
				LINC00654	-2.2917	6.08938e-06	0.000120542					LINC01376	-1.22869	0.00162508	0.0097774
				RP11-69E11.4	-2.29811	1.96323e-07	8.07674e-06					RP11-529K1.4	-1.22961	0.000679936	0.00581924
				RP11-1069G10.1	-2.31687	3.01768e-05	0.000426115					RP1-251M9.3	-1.23002	0.000321127	0.00377674
				RP11-552F3.13	-2.32833	1.97179e-09	2.51887e-07					AC034187.2	-1.2302	0.0091525	0.0295755
				RP11-6O2.3	-2.33469	2.11728e-05	0.00032424					LINC00434	-1.23066	0.00115164	0.00793121
				RP11-180N14.1	-2.33761	1.05484e-07	5.08584e-06					RP11-335E6.3	-1.23233	0.0129745	0.0375535
				RP11-83A24.2	-2.34186	8.10069e-08	4.13543e-06					LINC00681	-1.23248	0.000726799	0.00606712
				CTD-3064H18.4	-2.34186	8.10069e-08	4.13543e-06					RP1-197B17.3	-1.23263	0.00144125	0.00911361
				LINC01024	-2.34186	8.10069e-08	4.13543e-06					RP11-762H8.3	-1.23385	0.00316207	0.0149347
				LINC00928	-2.35047	0.000312141	0.00275797					LINC01538	-1.2347	0.00814786	0.0274646
				RP4-591N18.2	-2.35433	4.35015e-11	1.42188e-08					RP1-170O19.14	-1.23526	0.00122209	0.00822674
				RP11-334A14.5	-2.35753	9.4526e-08	4.64509e-06					XX-C2158C12.2	-1.23646	0.00257774	0.0130674
				CASC8	-2.37365	6.60768e-06	0.000129202					HCG21	-1.23669	0.0015445	0.00949142
				LINC01204	-2.38175	7.58916e-05	0.000884163					RP11-89K10.1	-1.2372	0.0129538	0.0375232
				ST7-AS1	-2.38646	6.88142e-06	0.000133609					RP11-203M5.7	-1.2372	0.00099667	0.0072743
				RP11-450H6.3	-2.38893	0.000388391	0.00328719					CTA-929C8.6	-1.2376	0.00151895	0.00938134
				AP000476.1	-2.38893	0.000388391	0.00328719					LINC00698	-1.23765	0.00719729	0.0252882
				KB-1460A1.5	-2.39127	8.16407e-07	2.4675e-05					RP11-651L5.2	-1.23779	0.000497091	0.00482091
				AC022816.2	-2.40829	3.29031e-07	1.22213e-05					RP11-166D19.1	-1.23784	0.00144211	0.00911616
				RP11-2N1.3	-2.40831	1.22848e-08	1.02859e-06					FOXN3-AS2	-1.23793	0.00424835	0.018026
				RP11-67L2.2	-2.40937	6.38721e-07	2.04701e-05					RP11-149I23.3	-1.23813	0.000271507	0.00344457
				MBNL1-AS1	-2.41529	1.42474e-07	6.33829e-06					RP4-613B23.1	-1.23987	0.00179255	0.0104205
				UG0898H09	-2.43182	3.03468e-05	0.000428073					RP11-374P20.4	-1.24155	0.00230915	0.0121773
				RP11-669N7.3	-2.44509	3.30309e-06	7.46267e-05					CTC-436P18.3	-1.24163	0.000245775	0.003261
				LINC01088	-2.44824	0.000677541	0.00510445					RP11-179B15.5	-1.24206	0.00247583	0.0126935
				RP1-60O19.1	-2.45113	5.22804e-08	2.97753e-06					KB-173C10.1	-1.24217	0.000282472	0.00351725
				SNHG4	-2.46094	5.57898e-06	0.000112292					RP11-744J10.3	-1.24219	0.000657481	0.00571217
				CADM3-AS1	-2.47099	8.86464e-09	7.97161e-07					LANCL1-AS1	-1.24225	0.0146792	0.0409514
				DKFZP434L187	-2.47799	1.27353e-05	0.000216226					RP11-69C13.1	-1.2427	0.00805768	0.0272688
				RP11-244F12.2	-2.48282	5.83593e-09	5.80145e-07					AC073071.1	-1.24274	0.0180926	0.0474256
				RP11-305O6.3	-2.50271	3.26507e-06	7.3906e-05					RP11-460I13.2	-1.24292	0.000113	0.00217404
				DIO3OS	-2.51593	8.54019e-06	0.000157801					RP11-1007G5.2	-1.24321	0.00990124	0.031179
				PWAR6	-2.51691	6.43089e-08	3.45731e-06					RP11-513O17.2	-1.24433	0.00167043	0.00995617
				ZNF337-AS1	-2.533	3.68458e-06	8.12972e-05					RP5-827L5.1	-1.24513	0.0173978	0.0461094
				C6orf3	-2.53654	2.44662e-05	0.000361928					MIR124-2HG	-1.24629	0.0165315	0.0445225
				RP11-532F6.3	-2.55686	8.71838e-12	4.26351e-09					NR2F1-AS1	-1.24731	9.39697e-05	0.00196114
				RP11-49O14.2	-2.56072	2.71689e-07	1.04895e-05					RP6-91H8.2	-1.24754	0.00117503	0.00804093
				RP11-785H5.1	-2.57319	1.55128e-08	1.20477e-06					LINC00895	-1.24798	0.000196053	0.00291032
				AC012314.8	-2.60243	0.000572276	0.00447053					AC009228.1	-1.24817	0.0124852	0.0366067
				RP4-714D9.5	-2.60758	1.98001e-05	0.000307648					TMEM191A	-1.24829	0.000569732	0.00526858
				RP11-19P22.5	-2.61057	7.32228e-06	0.000139883					AC078941.1	-1.24858	0.00167134	0.00995983
				CTC-260E6.6	-2.61618	3.73729e-07	1.34458e-05					RP11-364B14.1	-1.24937	0.0133515	0.0383044
				CTB-174D11.3	-2.6256	7.22768e-06	0.000138609					RP11-313E19.2	-1.2494	0.00595603	0.0223552
				ABCA9-AS1	-2.67805	2.8363e-09	3.32778e-07					RP11-242F11.2	-1.24958	0.00103167	0.00742669
				RP11-354K1.2	-2.68816	6.24674e-06	0.000123211					AC083864.3	-1.24959	0.00463706	0.0190497
				RP11-766N7.3	-2.69103	5.4577e-07	1.81288e-05					MAFG-AS1	-1.24971	0.00141187	0.00898793
				SLC8A1-AS1	-2.69176	0.000197624	0.00191139					ISPD-AS1	-1.25017	0.000649479	0.00566755
				RP11-613D13.8	-2.70051	5.07633e-07	1.71432e-05					CTD-2382E5.2	-1.25025	0.00355574	0.0161062
				RP11-193H5.1	-2.71336	6.92404e-06	0.000134198					RP11-799B12.4	-1.25055	0.00112098	0.00781257
				MAGI2-AS3	-2.71426	2.20887e-10	4.80248e-08					RP11-96D1.10	-1.2506	0.000322895	0.00379003
				AC007880.1	-2.73058	6.01477e-09	5.92536e-07					RP11-96D1.11	-1.2506	0.000322895	0.00379003
				RP11-439L18.1	-2.76284	2.94133e-05	0.000418359					RP11-290H9.4	-1.25101	0.000478423	0.00471303
				CTC-558O2.2	-2.77368	5.76902e-06	0.000115454					LINC01193	-1.25302	9.39857e-05	0.00196114
				RP1-78O14.1	-2.81302	4.05679e-08	2.46999e-06					RP11-69H14.6	-1.25302	9.39857e-05	0.00196114
				ZNF582-AS1	-2.84262	3.27576e-08	2.07775e-06					RP11-298O21.6	-1.25409	0.000346693	0.0039326
				CTD-2201E9.1	-2.87158	1.65073e-08	1.26566e-06					RP11-475D12.2	-1.25417	0.0015941	0.00966563
				MIR124-2HG	-2.87556	4.12516e-10	7.94166e-08					RP11-88E10.5	-1.25466	0.00133452	0.0086982
				RP11-642D21.1	-2.8823	2.24845e-08	1.56604e-06					SRRM2-AS1	-1.25538	0.00164781	0.00986083
				AC144833.1	-2.89766	1.3457e-07	6.08572e-06					RP1-90G24.8	-1.25544	0.00338168	0.0155928
				LINC00472	-2.90803	5.55006e-07	1.83686e-05					TRAPPC12-AS1	-1.25685	0.0129117	0.0374439
				RP11-166D19.1	-2.91732	1.33047e-09	1.91935e-07					RP11-567G24.3	-1.25768	0.000834501	0.006555
				RP11-386M24.3	-2.93635	4.17825e-09	4.50584e-07					RP11-536C5.7	-1.25776	0.000486998	0.00475693
				AC007317.1	-2.93882	4.25393e-11	1.4096e-08					RP3-393K13.1	-1.25779	0.0011828	0.0080669
				ADAMTS9-AS2	-2.98312	1.39425e-09	1.9666e-07					RP4-738P15.1	-1.25788	0.00233915	0.0122792
				CTD-2600O9.1	-2.98414	2.86002e-06	6.6683e-05					RP11-1049A21.2	-1.25858	0.00400875	0.0173799
				RAPGEF4-AS1	-3.01181	1.03843e-09	1.59037e-07					TMPRSS4-AS1	-1.25989	0.00351248	0.0159757
				PCBP1-AS1	-3.03637	2.35197e-08	1.61754e-06					RP5-921G16.2	-1.26044	0.000571533	0.00527565
				RP11-482H16.1	-3.03691	5.39477e-06	0.000109796					RP11-98L5.5	-1.26087	0.000251897	0.00330043
				AC002398.12	-3.07752	4.47331e-10	8.40475e-08					LINC00974	-1.26244	0.004206	0.0179103
				URB1-AS1	-3.07979	2.56765e-08	1.74078e-06					HP09025	-1.26275	0.000251214	0.00329754
				RP11-397O8.7	-3.08286	7.29557e-09	6.94923e-07					RP11-325D8.1	-1.26302	0.000169882	0.00269721
				TARID	-3.08828	2.36243e-11	8.91785e-09					RP11-498C9.17	-1.26469	0.00909901	0.029455
				RP11-394O4.5	-3.10247	7.7725e-08	4.00478e-06					DLEU1-AS1	-1.26835	0.0011299	0.00785019
				MUC19	-3.13689	2.53165e-06	6.0763e-05					AC099684.1	-1.26892	0.00019746	0.00292267
				PART1	-3.15037	7.39824e-10	1.22575e-07					LINC01232	-1.27026	0.000416224	0.00436199
				AC012594.1	-3.15037	7.39824e-10	1.22575e-07					RP11-875O11.1	-1.27046	0.00272074	0.0135531
				RP11-66D17.3	-3.15037	7.39824e-10	1.22575e-07					CTD-2555A7.3	-1.27061	0.000187387	0.00285381
				RP11-605F22.2	-3.15037	7.39824e-10	1.22575e-07					RP11-770J1.3	-1.2709	0.00209211	0.0114675
				RP11-286B14.1	-3.17901	3.12539e-08	2.01273e-06					KCNQ5-AS1	-1.27315	0.00852379	0.0282227
				HAND2-AS1	-3.2134	1.84032e-06	4.72614e-05					RP11-102N11.1	-1.27378	0.00964442	0.0306296
				ADAMTS9-AS1	-3.24381	9.81967e-07	2.87063e-05					CACNA1G-AS1	-1.27378	0.000368394	0.00405717
				RP1-309I22.2	-3.26439	2.89664e-08	1.90284e-06					CTD-2161F6.2	-1.27396	0.000186581	0.00284807
				MMP24-AS1	-3.26479	2.1334e-05	0.000326003					RAB11B-AS1	-1.27564	0.00226567	0.012039
				ZNF213-AS1	-3.32024	1.1915e-06	3.35283e-05					AC007557.4	-1.27591	0.00343827	0.0157463
				CTD-2561J22.5	-3.32024	1.1915e-06	3.35283e-05					LINC01341	-1.27711	0.000175855	0.00275156
				LINC00702	-3.32476	1.62143e-07	6.97497e-06					LINC01121	-1.27755	0.000539222	0.00508627
				RP3-525N10.2	-3.33504	7.22339e-08	3.79384e-06					RP1-309F20.3	-1.27793	0.000417327	0.00436727
				RP11-522B15.3	-3.36611	1.25667e-08	1.0442e-06					RP11-134D3.2	-1.2787	0.000278653	0.00349781
				UBXN10-AS1	-3.39288	9.69389e-11	2.54814e-08					AC116614.1	-1.28023	0.0133548	0.0383077
				RP11-554A11.5	-3.41119	1.255e-07	5.81995e-06					RP11-791M20.1	-1.28041	0.00183279	0.0105545
				AC009404.2	-3.4796	9.80267e-07	2.86763e-05					RP11-776A13.1	-1.28148	0.000151051	0.00253021
				PWRN1	-3.5411	1.09889e-09	1.64641e-07					RP11-398G24.2	-1.28249	0.0130447	0.0376977
				AC083864.4	-3.55954	2.13001e-09	2.67824e-07					RP11-100N20.1	-1.28252	0.0111621	0.0339022
				RP11-561O23.9	-3.55954	2.13001e-09	2.67824e-07					DIAPH2-AS1	-1.28281	0.000236132	0.00319739
				MIR133A1HG	-3.66071	1.89425e-07	7.85202e-06					RP11-13N13.6	-1.28306	0.00027417	0.00346648
				MIR4697HG	-3.67968	1.04171e-08	9.01195e-07					RP11-706F1.2	-1.28311	0.00229652	0.0121359
				CTB-186H2.3	-3.79565	1.51253e-07	6.67453e-06					RP11-746B8.1	-1.28368	0.00516256	0.020464
				CTC-296K1.3	-3.80783	2.5192e-09	3.03386e-07					SBF2-AS1	-1.28383	0.000944079	0.00705573
				RP11-497K21.1	-3.93838	2.01466e-08	1.45218e-06					RP11-700H6.4	-1.28468	0.001125	0.00782836
				RP11-256P1.1	-3.96902	5.39494e-10	9.63949e-08					TOB1-AS1	-1.28468	0.001125	0.00782836
				RP5-894D12.5	-4.10715	2.96312e-09	3.44126e-07					RP11-114J13.1	-1.28541	0.00979035	0.0309612
				RP11-238K6.2	-4.17711	2.29864e-09	2.81789e-07					RP11-324E6.6	-1.28563	0.00153494	0.00945714
				LINC01395	-4.17711	2.29864e-09	2.81789e-07					CTB-186H2.3	-1.28904	0.00011481	0.00219182
				CTA-992D9.11	-4.21591	6.34604e-20	3.4697e-15					RP11-437L7.1	-1.29044	7.45326e-05	0.00174852
				ADORA2A-AS1	-4.31062	3.01769e-14	5.49975e-11					CTD-2026K11.2	-1.29087	0.00047809	0.00471152
				RP11-379K17.4	-4.55413	1.31036e-12	9.47486e-10					RP11-122K13.7	-1.29283	0.000973549	0.00717212
				RP11-736K20.4	-4.68349	1.42121e-09	1.99243e-07					CTC-559E9.1	-1.29365	0.000123345	0.00227868
				CTA-276F8.1	-4.88812	5.09671e-13	4.7231e-10					LINC01088	-1.29573	0.000122708	0.00227829
				AF001548.5	-5.16532	1.51738e-13	1.85573e-10					CTC-497E21.3	-1.29582	0.00195577	0.0109808
				chr22-38_28785274-29006793.1	-5.21122	3.01123e-10	6.28393e-08					AC091199.1	-1.29618	0.000459078	0.00459749
				RP11-139I14.2	-5.21122	3.01123e-10	6.28393e-08					LINC00654	-1.2963	8.72188e-05	0.00189047
				RP11-704M14.1	-5.3756	4.57183e-12	2.49965e-09					RP11-513G11.4	-1.29839	0.000611802	0.00546458
				ACTA2-AS1	-5.3756	4.57183e-12	2.49965e-09					LCMT1-AS1	-1.2989	0.00013814	0.00240678
				KANTR	-5.3756	4.57183e-12	2.49965e-09					RP11-285E9.6	-1.29905	0.000223921	0.00310403
				RP11-212P7.3	-5.44486	7.67928e-13	6.40876e-10					LINC00910	-1.30227	0.000346851	0.0039326
				RP11-155G14.6	-5.44486	7.67928e-13	6.40876e-10					RASSF8-AS1	-1.3026	0.000380945	0.004131
				RP11-542G1.3	-5.48748	3.14326e-12	1.90953e-09					RP1-20B11.2	-1.30281	0.000136415	0.00239075
				RP11-1124B17.1	-5.48748	3.14326e-12	1.90953e-09					RP11-698N11.2	-1.30293	0.000124114	0.00227868
				AP001063.1	-5.48748	3.14326e-12	1.90953e-09					CTD-2231H16.1	-1.30443	8.48346e-05	0.0018676
				AC009264.1	-5.48748	3.14326e-12	1.90953e-09					RP11-946L20.4	-1.30594	0.000702299	0.0059309
				AC006548.28	-5.82509	1.07284e-13	1.43068e-10					RP11-669M2.1	-1.30625	0.00109237	0.0077045
				AP000459.7	-5.90573	3.37613e-10	6.847e-08					ARHGAP5-AS1	-1.3065	0.013754	0.0390939
				PGM5P4-AS1	-5.99946	2.55934e-15	1.27211e-11					RP11-131N11.4	-1.30823	0.000881778	0.00675455
				PGM5-AS1	-5.99946	2.55934e-15	1.27211e-11					AC067945.4	-1.30901	0.00345465	0.0158072
				PGM5P3-AS1	-5.99946	2.55934e-15	1.27211e-11					LINC00269	-1.30963	0.00116982	0.0080161
												RP11-236B18.2	-1.31059	0.00243892	0.0125895
												RP4-739H11.3	-1.31069	0.00104579	0.00749352
												TPT1-AS1	-1.3116	6.57946e-05	0.00165238
												RP11-177H2.1	-1.31204	0.000459474	0.00459888
												LINC01204	-1.31212	0.000212416	0.00301738
												PXN-AS1	-1.3128	0.000111652	0.00215809
												RP11-843P14.1	-1.31313	0.0191586	0.0493902
												RP1-137K24.1	-1.31418	0.000215907	0.00303909
												RP11-944L7.4	-1.31434	0.000507428	0.00487873
												RP11-431K24.3	-1.31439	0.000412503	0.00433463
												CTB-49A3.2	-1.31443	0.000279804	0.00350242
												RP11-609N14.1	-1.31585	0.000752794	0.00617808
												RP11-805I24.1	-1.31669	0.00559291	0.0214929
												RP11-731F5.1	-1.3171	0.00742552	0.0258511
												AC091705.1	-1.31745	0.000184213	0.00283534
												RP11-134G8.7	-1.3203	9.07752e-05	0.00193227
												CTD-2291D10.1	-1.3219	0.00993154	0.0312412
												RP11-483P21.2	-1.32267	0.000353172	0.00396381
												RP11-168K9.1	-1.32384	0.000800362	0.00641081
												LINC01014	-1.32398	5.50269e-05	0.00152381
												RP11-381N20.2	-1.32415	0.000558393	0.00519882
												LINC00951	-1.32462	0.000395416	0.00423124
												RP11-78J21.4	-1.32661	9.97984e-05	0.00202624
												RP11-78J21.6	-1.32661	9.97984e-05	0.00202624
												RP11-383C5.3	-1.32666	0.000274549	0.00346957
												AC092660.1	-1.32789	0.000376715	0.00410926
												RP11-352M15.1	-1.3289	0.00494124	0.0198946
												CTD-2215E18.1	-1.33103	0.00113262	0.00785951
												RP11-835E18.5	-1.33202	0.0147874	0.0411734
												RP11-264K23.1	-1.33226	0.0037106	0.0165102
												SNCA-AS1	-1.33388	0.00330611	0.0154094
												AC008278.3	-1.33418	0.000175311	0.00274425
												RP11-6N17.4	-1.33422	0.000994327	0.00726507
												RP11-64C12.8	-1.33429	0.00519432	0.0205328
												LINC00210	-1.33502	9.12482e-05	0.0019354
												TTTY15	-1.33521	0.00897951	0.0291902
												AC072062.3	-1.33623	0.0132507	0.0381136
												FLJ40194	-1.34006	0.000804895	0.00642882
												RAD51-AS1	-1.3418	0.000166346	0.00268293
												RP11-179A16.2	-1.34577	0.00733925	0.0256266
												RP11-48B3.3	-1.34587	0.000949811	0.0070887
												RP11-317M11.1	-1.34816	7.99323e-05	0.00180963
												RP11-887P2.6	-1.34838	0.0165989	0.0446498
												ANKRD10-IT1	-1.34917	0.00113477	0.00786826
												CTD-2337I7.1	-1.34954	0.00517736	0.0204954
												RP11-399K21.10	-1.35296	0.00370241	0.0164856
												RP11-211F2.1	-1.35461	0.00149137	0.00927534
												LL22NC03-121E8.3	-1.35668	0.00168413	0.0100075
												PEX5L-AS1	-1.35771	0.000171639	0.00271541
												AP000221.1	-1.3578	0.0131639	0.0379344
												RP5-851M4.1	-1.3584	0.00165595	0.00989958
												RP11-64K12.8	-1.36079	0.00351219	0.0159757
												BX470102.3	-1.36195	0.00211734	0.0115524
												RP11-628O18.1	-1.36284	0.00021647	0.00303979
												LINC01020	-1.36445	0.00995456	0.0312722
												AC073072.5	-1.36586	0.0144714	0.0405631
												LINC01194	-1.36917	0.011448	0.0344913
												RP11-525G13.2	-1.36966	0.000951397	0.0070887
												CTD-2371O3.2	-1.37035	0.0110866	0.0337664
												RP11-643A5.2	-1.37106	0.00463563	0.0190496
												GS1-21A4.1	-1.37113	0.0082375	0.027641
												AC009784.3	-1.37429	0.0104823	0.0324435
												RP11-84A19.2	-1.37462	0.000102235	0.00205115
												RP11-159D12.10	-1.3751	0.00289546	0.0141019
												KIRREL3-AS3	-1.37647	0.000458808	0.00459735
												LINC00612	-1.37711	0.00685534	0.0244672
												RP11-669N7.3	-1.37812	0.000182883	0.00282186
												AC005324.6	-1.37856	0.00122338	0.00823106
												AC078842.4	-1.37919	0.000614413	0.00547833
												MIR3663HG	-1.37946	0.00768748	0.0264202
												NFIA-AS1	-1.37983	0.000221669	0.00308363
												AC006547.13	-1.38095	0.00790494	0.0269088
												FLJ31104	-1.38219	0.000429702	0.00442749
												RP11-554D15.3	-1.38364	0.000432946	0.00444575
												LINC01075	-1.38392	0.00397457	0.0172907
												TINCR	-1.38897	0.00245094	0.0126241
												MACROD2-AS1	-1.38911	0.00614469	0.022767
												RP11-16N2.1	-1.38928	0.00126331	0.00840759
												AF127577.10	-1.38966	0.011618	0.0348529
												RP11-101E5.6	-1.38999	7.66573e-05	0.00177322
												RP11-144A16.6	-1.38999	7.66573e-05	0.00177322
												RP11-395E19.2	-1.38999	7.66573e-05	0.00177322
												AC096558.1	-1.39343	9.69794e-05	0.00199617
												FAM230B	-1.39415	6.75696e-05	0.00167814
												KB-1183D5.13	-1.39415	6.75696e-05	0.00167814
												RP11-110H1.8	-1.39515	0.000951929	0.00708969
												LINC00867	-1.39553	0.000187737	0.00285578
												RP11-99H20.1	-1.39867	0.000169803	0.00269721
												LINC00327	-1.40024	0.000111941	0.00216182
												AC005808.3	-1.40091	0.00134059	0.00870871
												ATP2A1-AS1	-1.40189	4.77941e-05	0.00143114
												LINC00238	-1.40192	0.000266007	0.00340166
												RP11-147G16.1	-1.40231	0.000311976	0.00371326
												AC009313.1	-1.40356	0.00116113	0.00797255
												LINC01255	-1.40564	0.000202286	0.00295595
												RP11-358M3.1	-1.40656	6.16062e-05	0.00160023
												PRKAG2-AS1	-1.4068	0.00185925	0.0106433
												RP11-352D13.5	-1.40709	0.00130574	0.00857674
												RP11-352D13.6	-1.40709	0.00130574	0.00857674
												RP11-637O11.2	-1.40804	0.0012934	0.00852971
												RP4-594A5.1	-1.409	0.0127899	0.0372118
												RP11-26P13.2	-1.41028	0.000236955	0.00320289
												RP11-439K3.1	-1.41052	8.14911e-05	0.00183013
												RP5-887A10.1	-1.41132	0.00157816	0.00961616
												RP11-572M11.4	-1.41206	0.00122498	0.00823561
												CTC-459M5.2	-1.41216	0.00991349	0.0312065
												USP3-AS1	-1.41326	0.00102281	0.00739281
												RP11-343B18.2	-1.41329	0.0014372	0.00909733
												KB-1299A7.2	-1.416	0.000606746	0.00543857
												LINC00847	-1.41607	0.00333772	0.015485
												LURAP1L-AS1	-1.41634	0.00328965	0.0153565
												RP11-65J21.3	-1.41727	0.00787553	0.0268463
												CTD-2154H6.1	-1.41794	0.00287663	0.0140546
												RP11-321E2.3	-1.41871	0.000304362	0.00366338
												RP11-357D18.1	-1.42551	0.00111014	0.00777218
												RP11-134G8.10	-1.42626	0.00837178	0.0279199
												RP11-97E7.1	-1.42684	0.00606797	0.0225873
												RP11-121G22.3	-1.42689	0.000142954	0.00245936
												AC073636.1	-1.42764	0.000233768	0.00318475
												RP11-307C12.11	-1.42868	0.00964938	0.0306296
												RP13-46H24.1	-1.43026	0.000363027	0.00402337
												WEE2-AS1	-1.43136	0.000479887	0.00472353
												RP11-392P7.6	-1.43205	0.000991096	0.00724742
												RP11-555H7.2	-1.43296	0.00575437	0.0218656
												RP11-501C14.5	-1.43309	0.000820083	0.00650296
												RAET1E-AS1	-1.43477	0.0061839	0.0228493
												RP11-982M15.7	-1.4348	8.88061e-05	0.00191153
												LINC00390	-1.43687	4.44379e-05	0.00137491
												RP11-344B5.3	-1.43747	0.000213943	0.0030294
												OIP5-AS1	-1.43926	0.00332342	0.0154588
												RP11-506B6.6	-1.44023	0.00198326	0.0110847
												RP11-350A1.1	-1.44071	0.00117006	0.00801622
												RP4-706G24.1	-1.44142	0.000143974	0.00246997
												RP11-443B7.1	-1.44242	0.000433126	0.00444575
												LINC01300	-1.44288	0.000293308	0.00359934
												AC114776.3	-1.44378	0.0026269	0.0132281
												RP11-182J1.1	-1.44485	0.000319794	0.00376853
												AC079305.10	-1.44523	0.00114758	0.00791699
												CTD-2145A24.4	-1.44555	0.000657822	0.00571375
												RP4-647C14.2	-1.44683	0.0107833	0.0331163
												LINC00282	-1.44918	0.00228955	0.0121182
												RP11-54O7.3	-1.44944	0.00135034	0.00874488
												OGFRP1	-1.45004	4.33898e-05	0.00137107
												RP11-491F9.5	-1.45336	0.000146161	0.00249047
												LINC00511	-1.45466	6.06823e-05	0.00158974
												RP4-784A16.5	-1.45519	0.002124	0.0115664
												RP11-467L24.1	-1.45604	0.000338093	0.00387767
												RP11-1078H9.1	-1.45833	0.00134058	0.00870871
												LINC01218	-1.45839	0.000950864	0.0070887
												RP11-143A12.3	-1.45863	0.000877277	0.00673365
												RP11-768G7.2	-1.46076	0.00456352	0.018882
												LINC00474	-1.46095	0.00093857	0.00702564
												RP11-52J3.2	-1.46127	0.000174475	0.00274089
												CTC-304I17.2	-1.46228	7.24e-05	0.00172462
												AC108004.3	-1.46248	0.00181123	0.010481
												RP11-417L19.2	-1.46367	0.000404969	0.00428708
												RP11-156P1.3	-1.46488	8.1029e-05	0.00182402
												RP11-485O10.2	-1.46667	0.000215054	0.00303307
												CH17-118O6.2	-1.46743	0.000334081	0.0038565
												UBA6-AS1	-1.46747	0.000753341	0.00618014
												RP11-76C10.2	-1.46756	0.00701713	0.0248662
												LINC00950	-1.46803	7.33871e-05	0.00173726
												RP11-84C10.4	-1.4719	0.00258987	0.0131094
												RP11-399H11.2	-1.4729	5.03801e-05	0.0014694
												RP11-556H2.4	-1.47366	0.000148283	0.002517
												RP11-181G12.4	-1.47369	0.000112575	0.00216939
												RP11-753B14.1	-1.47399	0.00492336	0.0198468
												AP000936.4	-1.47425	0.00020307	0.00296019
												RP3-477O4.14	-1.47687	0.000241027	0.00323281
												RP1-272L16.1	-1.47814	0.00994937	0.0312722
												LINC01229	-1.47909	0.000302377	0.00365222
												LINC01093	-1.47987	0.00023579	0.0031964
												AC124789.1	-1.47998	0.00136902	0.00881998
												RP11-58E21.4	-1.48014	7.87726e-05	0.00179522
												RP11-304L19.1	-1.48079	0.00780357	0.0266886
												RP11-304L19.3	-1.48079	0.00780357	0.0266886
												RP11-12G12.7	-1.48178	0.000723112	0.00604069
												CTC-209H22.3	-1.48343	0.000213599	0.00302935
												RP11-325B23.2	-1.48385	0.00341812	0.0156783
												RP11-193H5.1	-1.48392	0.0140749	0.03979
												AF064860.7	-1.48609	0.0132245	0.0380597
												MIR4500HG	-1.48636	5.22373e-05	0.00149489
												RP11-70C1.3	-1.4865	0.000319092	0.00376399
												RP4-622L5.7	-1.48705	0.0158985	0.0433586
												RP1-17K7.2	-1.49106	0.000322009	0.00378365
												RP11-568A7.3	-1.49233	0.0171781	0.045707
												LINC00708	-1.49361	0.00705736	0.0249645
												KRT73-AS1	-1.49385	0.000334979	0.00386185
												RP11-6O2.3	-1.4948	0.0005948	0.00537976
												RP11-175D17.3	-1.49627	0.00100012	0.00729243
												LINC00652	-1.49761	5.6272e-05	0.00154568
												RP11-209D14.2	-1.49866	0.00857734	0.0283197
												RP11-101O21.1	-1.49974	0.00013065	0.00233645
												RC3H1-IT1	-1.50036	0.00437746	0.0183984
												AC004125.3	-1.50057	0.000184235	0.00283534
												RP3-473L9.4	-1.50242	0.00339826	0.0156274
												RP11-227H4.5	-1.50429	0.00110028	0.007736
												RP11-744K17.2	-1.5051	0.00304209	0.0145771
												RP11-46D6.1	-1.50635	6.37654e-05	0.00162666
												FAM181A-AS1	-1.50693	0.000116721	0.00221108
												RP3-395M20.2	-1.50707	0.000104083	0.00207305
												LINC00163	-1.50753	0.0160694	0.0436609
												ARHGEF7-AS1	-1.51023	0.00404657	0.0174844
												RP1-293L8.2	-1.51118	0.000203748	0.00296159
												RP11-339D23.1	-1.51494	0.0117713	0.035204
												AC005083.1	-1.51708	7.67766e-05	0.00177322
												RP11-180M15.3	-1.51774	0.000167217	0.00269121
												SMCR2	-1.51865	0.00181908	0.010513
												ZEB2-AS1	-1.51888	0.00175389	0.0102679
												RP11-519G16.3	-1.52017	0.00257707	0.0130659
												AP001092.4	-1.52119	9.47563e-05	0.00196418
												PWRN1	-1.52122	4.20023e-05	0.00134999
												LINC00907	-1.52231	0.000273186	0.00345971
												LINC01342	-1.52376	0.0021636	0.0116864
												ITFG1-AS1	-1.52448	0.000169875	0.00269721
												LINC01010	-1.52456	0.0113958	0.034366
												RP11-101E5.1	-1.52606	0.000234092	0.00318479
												RP11-239H6.2	-1.52695	0.000375246	0.0041066
												RP11-669M16.1	-1.52799	0.000595682	0.00538548
												RP11-429J17.5	-1.52807	0.000211871	0.00301083
												RP11-946L20.2	-1.52869	0.0016355	0.00981683
												RP11-385E5.5	-1.52925	0.0150349	0.0416444
												CTD-2377D24.4	-1.52999	0.000149297	0.00252578
												HOXA-AS2	-1.53114	0.000192755	0.00289365
												RP11-154J22.1	-1.53147	0.000475408	0.00469112
												RP11-649G15.2	-1.53156	4.89247e-05	0.0014471
												HUNK-AS1	-1.53181	0.000513958	0.00492018
												AC002480.4	-1.53184	0.000132275	0.00234941
												BANCR	-1.53255	0.00857621	0.0283186
												CTC-338M12.7	-1.53331	0.00272864	0.013581
												RP11-32D16.1	-1.53538	0.00551772	0.0213097
												RP11-680F8.3	-1.53684	0.00829592	0.0277638
												RP1-156L9.1	-1.54022	0.00660928	0.0238978
												RP11-680F20.4	-1.54154	0.000162315	0.00264597
												CTD-2506J14.1	-1.54462	0.0159461	0.043432
												AC018730.4	-1.54481	0.000234147	0.00318479
												RP11-350J20.5	-1.5451	7.03054e-05	0.00169974
												LINC00879	-1.54523	6.3473e-05	0.00162036
												PPP3CB-AS1	-1.54805	7.00717e-05	0.00169845
												PCAT6	-1.54833	0.00339695	0.0156264
												FLJ26245	-1.54834	0.000192963	0.00289365
												RP11-544D21.2	-1.54916	0.00038901	0.00419547
												SATB1-AS1	-1.55151	0.000313507	0.00372153
												LINC01500	-1.55465	0.00263278	0.0132521
												LINC00349	-1.55561	0.00497252	0.0199776
												RP11-3P22.1	-1.55718	2.6176e-05	0.00106657
												RP11-220I1.2	-1.55866	0.0116465	0.0349178
												SOCS2-AS1	-1.55946	0.000737193	0.00610533
												RP4-754E20__A.5	-1.56053	0.000241108	0.00323281
												AC010894.5	-1.56227	0.00168002	0.00999647
												CRNDE	-1.56499	0.00208918	0.011462
												LINC00628	-1.56768	0.000368204	0.00405717
												C11orf39	-1.56803	0.000123347	0.00227868
												DGUOK-AS1	-1.56891	3.45027e-05	0.00123038
												LINC01068	-1.57092	0.000527947	0.00500566
												RP11-473M20.16	-1.57406	0.0164105	0.044301
												LINC00900	-1.57527	8.15058e-05	0.00183013
												RP11-745L13.2	-1.58049	0.00412216	0.0176802
												HAGLR	-1.58072	0.00285618	0.0139871
												RP1-178F10.1	-1.58099	0.00564728	0.0216202
												UBXN10-AS1	-1.58214	0.000307815	0.00368527
												RP11-363J20.1	-1.58271	0.00746908	0.0259497
												RP11-498P14.4	-1.58455	0.000596958	0.00538941
												RP11-989E6.3	-1.58781	0.00601842	0.0224976
												RP11-561I11.3	-1.5881	3.28623e-05	0.00120525
												LINC00599	-1.5888	0.000726958	0.00606712
												RP11-779P15.2	-1.58966	0.000185444	0.0028459
												RP1-137D17.1	-1.59054	0.000675697	0.00581394
												RP11-395B7.4	-1.5912	0.00404861	0.0174847
												RP11-313P18.1	-1.5923	0.00020573	0.00297254
												RP11-354I13.2	-1.59239	0.00451547	0.0187697
												RP11-283G6.5	-1.59355	6.91404e-05	0.00168877
												AC078852.2	-1.59572	0.0166475	0.0447366
												LINC00968	-1.59573	2.20177e-05	0.000973157
												CTC-543D15.8	-1.59629	0.000870436	0.00669647
												HIPK1-AS1	-1.59741	7.1255e-05	0.00171339
												KCNK15-AS1	-1.5993	3.31663e-05	0.00120963
												DLGAP1-AS5	-1.60154	0.00335897	0.0155357
												TTC39A-AS1	-1.60239	1.92759e-05	0.000913727
												RP11-89N17.4	-1.60276	0.000352933	0.00396381
												SNHG23	-1.60323	0.00465497	0.0190807
												AC018742.1	-1.60395	0.00458348	0.0189286
												AC002451.3	-1.60446	0.00162058	0.00975548
												DNM1P41	-1.60597	0.000890021	0.00679037
												RP11-517C16.4	-1.6085	0.000219366	0.00306355
												RP11-320M16.2	-1.60974	0.00157327	0.00959863
												CTC-425O23.2	-1.61016	0.00214517	0.011633
												RP11-526H11.1	-1.61281	3.20505e-05	0.0011917
												LINC01486	-1.61377	0.000140852	0.0024459
												LINC00160	-1.61418	0.00246859	0.0126787
												RP11-32K4.1	-1.61481	0.00371385	0.0165116
												RP11-647F2.2	-1.61704	0.00460415	0.018975
												MRVI1-AS1	-1.61899	0.000127921	0.00231431
												RP11-783K16.5	-1.61948	0.00231352	0.0121848
												RP11-429B14.4	-1.62141	0.000270647	0.00343856
												RP11-328N19.1	-1.62334	0.000438408	0.00448102
												RP11-423H2.5	-1.62373	0.000856655	0.00663212
												RP11-91H12.3	-1.62373	0.000856655	0.00663212
												AC079742.4	-1.62486	2.91728e-05	0.00112525
												AC015922.6	-1.62536	0.000129966	0.00233334
												AC006050.2	-1.62536	0.000129966	0.00233334
												RP11-729I10.2	-1.62673	0.00273446	0.0135948
												CTD-2199O4.1	-1.62754	0.000206627	0.0029767
												CTD-2329C7.2	-1.6296	0.00497915	0.0199885
												RP1-128O3.4	-1.63067	0.0153048	0.0421658
												RP11-443G13.2	-1.63217	0.000380418	0.00412906
												RP11-359E10.1	-1.63279	0.000492179	0.00478376
												RP11-223I10.1	-1.63365	6.25669e-05	0.00161129
												RP11-361D14.2	-1.63412	0.00756193	0.026163
												RP11-81F13.2	-1.63472	0.000310573	0.00370524
												RP11-134O21.1	-1.63536	3.13602e-05	0.00117806
												AF003626.1	-1.637	0.0021932	0.0117911
												CTD-2574D22.4	-1.63731	0.000319236	0.00376444
												RASAL2-AS1	-1.63784	0.00207923	0.0114383
												AF001548.6	-1.63794	0.000518624	0.00494623
												MIR99AHG	-1.63912	0.000123917	0.00227868
												RP13-870H17.3	-1.63934	0.00108043	0.00764787
												RP11-610J23.1	-1.64029	4.15478e-05	0.00134588
												LINC01195	-1.6405	0.00855118	0.0282753
												AP001626.2	-1.64134	0.000164089	0.00266584
												RP11-102C16.3	-1.64358	0.000492978	0.00479016
												RP11-542C16.1	-1.64446	0.00331521	0.0154288
												DNAJC27-AS1	-1.64817	5.76118e-05	0.00155785
												HOTAIRM1	-1.64963	0.00252908	0.0128867
												AC007563.1	-1.64988	0.00133573	0.00870093
												ADARB2-AS1	-1.65117	0.000302453	0.00365222
												HLA-F-AS1	-1.65319	0.00615672	0.0227843
												HAND2-AS1	-1.65471	0.00017872	0.00278173
												RP11-307B6.3	-1.65886	4.36507e-05	0.00137182
												RP11-115J16.2	-1.65951	0.000827184	0.00653045
												RP3-462C17.1	-1.66018	0.0012056	0.0081623
												AC010226.4	-1.66157	4.53249e-05	0.00139028
												RP13-143G15.4	-1.66175	0.00011292	0.00217404
												AC018685.1	-1.66407	3.53534e-05	0.00124654
												RP13-297E16.4	-1.66528	0.00555208	0.0213983
												AL157902.3	-1.66553	4.2605e-05	0.00135348
												AC016768.1	-1.66558	0.00762898	0.0263087
												PSMD5-AS1	-1.66778	0.000420924	0.00439135
												RP11-753N8.1	-1.66787	0.00096637	0.00714806
												RP11-541F9.1	-1.67325	0.00394115	0.0172075
												RP11-553P9.2	-1.67453	0.00191186	0.0108278
												RP11-1277A3.1	-1.67541	0.000298119	0.00362623
												RP11-23D24.2	-1.67663	0.000305536	0.00366849
												SALRNA1	-1.67686	3.06059e-05	0.00115951
												RP11-428J1.4	-1.67757	0.00034039	0.0038884
												MUC19	-1.67784	8.20948e-05	0.00183399
												RP11-115F18.1	-1.67784	8.20948e-05	0.00183399
												RP11-495O11.1	-1.67972	0.0135144	0.0386404
												NCOA7-AS1	-1.68261	0.000801534	0.00641732
												CTD-2270P14.1	-1.68427	0.000220273	0.00307021
												CH17-360D5.2	-1.68554	3.17981e-05	0.001187
												RP5-1028L10.1	-1.68558	0.000181432	0.00281073
												AC093732.1	-1.68881	0.00173786	0.0101995
												RP5-875O13.1	-1.68962	0.00104657	0.00749607
												STX17-AS1	-1.69	0.00341258	0.0156627
												RP11-622C24.2	-1.69407	3.9092e-05	0.00130182
												RP11-577G20.1	-1.69704	0.00402823	0.0174369
												RP11-598C10.2	-1.6973	0.00243149	0.0125783
												RP11-136O12.2	-1.69799	0.000221605	0.00308363
												AC007319.1	-1.69895	0.000607968	0.00544678
												RP3-400B16.1	-1.69936	0.000782123	0.00632303
												RP4-541C22.5	-1.70082	0.000578612	0.00531416
												RP11-641A6.3	-1.70262	0.00169551	0.0100484
												RP11-724M22.1	-1.7041	8.11627e-05	0.00182588
												AC096559.1	-1.70594	4.95774e-05	0.00145793
												RP11-386M24.6	-1.70824	0.00976201	0.0308963
												RP1-288M22.2	-1.70922	0.00928841	0.0298779
												ALOX12-AS1	-1.71089	0.000969967	0.00715609
												AC003991.3	-1.71842	0.00113476	0.00786826
												RP5-843L14.1	-1.72149	7.26286e-05	0.00172665
												RP11-390F4.10	-1.72416	0.00020672	0.00297683
												RP11-595B24.1	-1.72435	0.000742194	0.00612538
												RP11-278H7.1	-1.72782	0.0124772	0.0365937
												CTD-2544N14.3	-1.72861	0.000806473	0.00643949
												RP11-524D16__A.3	-1.72955	0.000199757	0.00293834
												AC016738.3	-1.73245	0.0110365	0.0336701
												AC005740.5	-1.73333	5.95056e-05	0.00158702
												RP4-633O19__A.1	-1.73463	0.00721622	0.0253111
												RP1-102D24.5	-1.73476	2.76152e-05	0.00109636
												LINC00473	-1.73486	0.00456813	0.0188921
												RP11-511B23.2	-1.73956	0.00613761	0.022748
												RP13-20L14.1	-1.74082	0.000207011	0.00297862
												RP3-406P24.4	-1.74195	0.000218024	0.00305184
												PRR7-AS1	-1.74273	2.8052e-05	0.00110273
												ZBTB20-AS4	-1.7466	0.00862057	0.0284092
												U47924.27	-1.74712	0.00153315	0.00944936
												RP11-384C4.7	-1.75146	0.000117066	0.00221281
												RP11-384C4.6	-1.75146	0.000117066	0.00221281
												RP11-17A4.2	-1.75347	0.000612283	0.00546482
												LINC01571	-1.75394	1.65763e-05	0.000868101
												BZRAP1-AS1	-1.75494	0.000699038	0.00591644
												RP11-85B7.2	-1.75647	0.000169615	0.00269657
												AC106706.1	-1.76013	0.00011799	0.00222557
												RP11-664D7.4	-1.76215	0.0103905	0.0322408
												RP11-576D8.4	-1.76369	0.00148562	0.00925578
												AC090957.2	-1.76377	0.00085528	0.00663001
												LINC00461	-1.76501	4.4294e-05	0.00137371
												AC068831.6	-1.76575	0.000609745	0.00545584
												RP11-107N7.1	-1.76603	8.55667e-05	0.00187541
												LINC01136	-1.76839	5.66045e-05	0.00154568
												LINC00856	-1.7689	6.10694e-05	0.0015921
												RP11-21B23.1	-1.76941	0.000141538	0.0024459
												VSTM2A-OT1	-1.77035	6.0247e-05	0.00158974
												RP11-554I8.2	-1.7715	2.80575e-05	0.00110273
												RP11-731K22.1	-1.77696	6.08332e-05	0.00158974
												RP11-16P20.3	-1.7807	0.000666589	0.00576738
												MEG8	-1.78466	5.53248e-05	0.00152867
												KB-1208A12.3	-1.78747	0.00133722	0.00870463
												LINC00556	-1.78881	0.00409482	0.0176053
												CTB-26E19.1	-1.79143	0.00042828	0.00442135
												RP11-856M7.6	-1.79174	0.00619695	0.0228875
												RP1-302D9.2	-1.79175	1.80886e-05	0.000899679
												TM4SF1-AS1	-1.7946	0.0187557	0.048665
												AC055764.1	-1.79614	0.00215681	0.011673
												RP11-85O21.5	-1.79818	2.89674e-05	0.00112373
												SPACA6P	-1.80516	0.000636802	0.0055953
												RP11-317J10.4	-1.80725	0.000118532	0.00223248
												RP11-1223D19.1	-1.80899	8.93914e-05	0.00191771
												AC140912.1	-1.8119	0.00747118	0.0259497
												RP11-927P21.1	-1.81382	0.00130944	0.00858941
												AP001187.9	-1.81399	0.000643855	0.00564197
												RP11-349P19.1	-1.81858	0.00029308	0.00359934
												CTD-2609K8.3	-1.81916	0.000144854	0.00247657
												LNX1-AS1	-1.82016	0.00382951	0.0168845
												LINC01153	-1.82033	2.4793e-05	0.00104119
												CTD-2568A17.1	-1.82224	0.00768163	0.0264052
												CBR3-AS1	-1.82373	0.00731078	0.0255447
												RP11-1197K16.2	-1.82413	3.97953e-05	0.00131343
												CTC-573N18.1	-1.82456	0.0053226	0.0208547
												RP11-506E9.3	-1.82505	0.00177688	0.0103599
												MCHR2-AS1	-1.82621	2.25766e-05	0.000982883
												RP11-568A7.2	-1.82758	0.00862119	0.0284092
												AC097467.2	-1.83123	0.00319062	0.0150376
												RP11-184D12.1	-1.83933	4.22328e-05	0.00135212
												RP11-989E6.10	-1.84012	0.00147224	0.00920623
												LINC01023	-1.84096	0.000297698	0.00362554
												AC140481.8	-1.84328	3.53334e-05	0.00124654
												RP11-466A19.1	-1.85251	0.000443956	0.00451332
												LINC01503	-1.85313	0.00110794	0.00776537
												AC007246.3	-1.85672	0.000101937	0.00204979
												CTC-529L17.1	-1.85849	2.51929e-05	0.00104932
												RP13-614K11.2	-1.85928	0.00193426	0.0109124
												RP4-534N18.2	-1.85971	0.00793452	0.0269622
												RP11-849F2.5	-1.86126	6.33461e-05	0.00161944
												RP11-783K16.13	-1.8625	0.00298456	0.0143902
												LINC01290	-1.86279	9.04878e-06	0.000697409
												RP11-20B24.4	-1.86421	0.000257159	0.00333866
												RP1-111C20.3	-1.86461	0.000667852	0.0057741
												LINC01529	-1.86981	0.000451149	0.0045496
												RP5-1154L15.2	-1.87012	0.00101216	0.00734715
												RP11-56B16.4	-1.87533	0.0115062	0.0346169
												RP11-532F12.5	-1.87812	7.9247e-05	0.00180099
												RP11-705C15.4	-1.87855	7.13703e-05	0.00171501
												RP11-178L8.3	-1.87912	6.57718e-05	0.00165238
												RP11-43D2.2	-1.87999	0.000407771	0.0043014
												LINC00671	-1.88472	1.1689e-05	0.000766531
												LINC00550	-1.88806	5.14107e-05	0.00148231
												GATA3-AS1	-1.88885	0.000265324	0.00340127
												RP11-379F12.4	-1.88885	0.000265324	0.00340127
												RP11-524F11.2	-1.89028	0.00071548	0.00599521
												LINC00534	-1.89276	0.00222597	0.0119133
												ADAMTS9-AS1	-1.89555	0.00326682	0.0152855
												RP11-528A4.2	-1.89656	1.04108e-05	0.000726961
												LINC01451	-1.90082	0.00769701	0.0264296
												RP11-24M17.4	-1.90451	1.7253e-05	0.000881512
												RP11-24M17.6	-1.90451	1.7253e-05	0.000881512
												RP11-228B15.4	-1.90512	5.00725e-05	0.00146319
												RP11-334C17.5	-1.90616	2.32242e-05	0.000998866
												RP11-135A24.2	-1.90649	1.26411e-05	0.000782815
												RP3-428L16.1	-1.90753	0.00945851	0.0302584
												RP5-933B4.1	-1.909	0.0024459	0.0126091
												AC104820.2	-1.91195	0.000207981	0.00298314
												RP11-123O10.4	-1.912	1.7937e-05	0.000897229
												AJ271736.10	-1.9132	0.000365377	0.00403968
												Z84812.4	-1.9132	0.000365377	0.00403968
												LINC00602	-1.91395	0.000153586	0.00255235
												RP11-66B24.5	-1.91438	0.00626983	0.0230602
												RP11-575L7.4	-1.91661	0.00430091	0.018184
												GFOD1-AS1	-1.92035	0.000168943	0.00269521
												DOCK9-AS2	-1.92531	0.0058264	0.022028
												RP11-809O17.1	-1.92563	6.85677e-06	0.000649766
												MGC39584	-1.92618	7.30854e-06	0.000670803
												AP005530.1	-1.92814	0.000493402	0.00479063
												RP11-59H7.3	-1.92838	0.000591343	0.00536792
												RP11-375H17.1	-1.929	0.000150981	0.00253021
												RP11-202I11.2	-1.93051	1.84969e-05	0.000902345
												LINC01210	-1.93602	6.68976e-05	0.001673
												RP11-489P6.1	-1.93793	0.00101385	0.00735492
												FAM138C	-1.94014	1.2128e-05	0.000769882
												FAM138B	-1.94014	1.2128e-05	0.000769882
												FAM138D	-1.94014	1.2128e-05	0.000769882
												FAM138A	-1.94014	1.2128e-05	0.000769882
												RP11-474D1.3	-1.9443	0.0013921	0.0089261
												FLJ37035	-1.94708	7.86515e-06	0.000675992
												CTD-2547G23.4	-1.94709	0.000125027	0.00228934
												RP1-60O19.1	-1.94978	0.000321764	0.00378298
												CTA-363E6.2	-1.95546	0.00069304	0.00588052
												MIR210HG	-1.95676	0.000551973	0.00516064
												RP11-108M9.1	-1.96343	0.000798474	0.00640723
												RP11-404E16.1	-1.96452	9.75577e-06	0.000711727
												CH17-80A12.1	-1.9687	6.931e-05	0.00169175
												LINC00443	-1.97161	0.00117396	0.00803519
												BCDIN3D-AS1	-1.97355	0.000206444	0.00297648
												CTD-2320J21.2	-1.97603	2.93788e-05	0.00112774
												RP11-219E7.4	-1.97859	0.00130084	0.00855822
												RP11-340A13.3	-1.97938	0.00270898	0.0135153
												AC025171.1	-1.97941	0.000967544	0.00714956
												LINC00887	-1.98302	0.000653605	0.00568683
												RP11-49O14.2	-1.9831	0.000143116	0.00246095
												RP11-250B2.3	-1.98717	2.3312e-05	0.00100143
												UG0898H09	-1.98805	3.03324e-05	0.00115303
												AQP4-AS1	-1.99374	0.00301949	0.0145017
												RP11-258F22.2	-1.99398	0.00605691	0.0225744
												RP11-676J12.6	-1.99616	0.0144821	0.0405837
												RP5-947P14.1	-1.99768	2.00059e-05	0.000930093
												RP5-866L20.1	-2.00474	6.00669e-05	0.00158974
												AC103563.8	-2.00586	8.22899e-05	0.00183399
												MCF2L-AS1	-2.00642	0.00295054	0.0142796
												LINC00964	-2.00652	6.0727e-05	0.00158974
												RP1-223E5.4	-2.00722	4.38927e-05	0.00137182
												TTTY8	-2.00789	0.000227462	0.0031336
												TTTY8B	-2.00789	0.000227462	0.0031336
												MAMDC2-AS1	-2.00978	8.16588e-06	0.000677726
												RP3-424M6.4	-2.01071	0.000128645	0.002322
												RP11-315I20.1	-2.01312	0.000292346	0.00359745
												LINC01354	-2.01402	0.00223087	0.0119237
												RP11-963H4.3	-2.02048	0.00871572	0.0286068
												LINC00466	-2.02583	5.53743e-05	0.00152867
												CASC19	-2.03358	0.00503926	0.0201277
												MIRLET7DHG	-2.03582	1.01047e-05	0.000720921
												RP11-2B6.2	-2.03582	1.01047e-05	0.000720921
												AC016735.3	-2.04058	0.000264878	0.00339742
												RP11-445N18.5	-2.04321	0.000403437	0.00427976
												RP11-319G6.3	-2.04432	0.0014594	0.00916776
												CTB-113D17.1	-2.04552	0.00196576	0.0110209
												CTC-459M5.1	-2.04593	0.00016309	0.00265326
												CTD-2545G14.6	-2.04627	0.000853694	0.0066278
												AC018799.1	-2.04957	5.23876e-05	0.00149489
												AC002310.12	-2.05083	5.98617e-06	0.00062041
												RP11-93I21.3	-2.05308	0.000433671	0.00444941
												AC007003.1	-2.05471	3.21248e-05	0.0011917
												RP11-413G15.1	-2.05471	3.21248e-05	0.0011917
												CTD-2537O9.1	-2.05619	0.000431999	0.00444121
												RP11-541G9.2	-2.05699	5.2019e-06	0.000613411
												RP11-386G11.5	-2.05758	0.000181226	0.00281073
												RP11-496I9.1	-2.05894	0.000225085	0.00311546
												TTTY14	-2.06008	0.000441307	0.00450053
												RP11-10H3.1	-2.06388	0.00932622	0.0299617
												LINC01509	-2.06519	8.26873e-05	0.00183926
												ZFY-AS1	-2.06535	0.00535899	0.0209558
												RP11-442N1.2	-2.06539	0.0012785	0.00847229
												AC104777.3	-2.07152	0.00334414	0.0154986
												RP11-401P9.5	-2.07179	0.0069787	0.0247831
												RP11-169E6.1	-2.07667	5.59097e-06	0.000614878
												CTA-398F10.2	-2.08179	0.000136113	0.00238738
												SCHLAP1	-2.08657	0.00104275	0.00748075
												U73166.2	-2.08872	1.25974e-05	0.000782815
												LINC00421	-2.09041	3.66736e-05	0.00126798
												RP11-446F3.2	-2.09054	0.0016345	0.00981582
												LINC01504	-2.09085	2.92592e-05	0.00112525
												UCA1	-2.09154	0.00138482	0.00889223
												RP11-218M11.7	-2.09616	0.00550765	0.0212872
												CTD-2325P2.4	-2.09733	0.000256499	0.00333496
												RP11-214L13.1	-2.10075	4.75944e-05	0.00143114
												ADIRF-AS1	-2.10096	0.000461837	0.00461474
												RP11-99L13.2	-2.10246	0.0122237	0.0361134
												RP3-525N10.2	-2.10338	6.4505e-05	0.00163297
												RP11-423H2.3	-2.10392	0.000351465	0.00396381
												AC007249.3	-2.10503	1.08924e-05	0.000740116
												RP11-780K2.1	-2.10553	0.00115142	0.00793121
												AC007879.3	-2.10606	0.000218099	0.00305184
												AC011747.3	-2.10682	0.00245176	0.0126246
												RP11-326L2.1	-2.10941	0.000836219	0.00656002
												AC092168.2	-2.10955	0.00822284	0.0276178
												RP11-171A24.2	-2.11098	0.000125164	0.00228934
												LINC01134	-2.11643	2.4934e-05	0.00104465
												RP11-886D15.1	-2.11987	7.86562e-06	0.000675992
												RP11-23P13.6	-2.12135	3.85112e-06	0.000557204
												CTD-2210P24.3	-2.12165	0.000291854	0.00359388
												RP4-580N22.2	-2.12191	1.28626e-05	0.000782815
												RP4-684O24.5	-2.12359	4.82196e-06	0.00059535
												RP11-624M8.1	-2.12377	2.31859e-05	0.000998425
												RP11-1070N10.4	-2.12661	0.000329745	0.00383754
												RP11-81A22.5	-2.12817	0.000131928	0.00234754
												RP4-781K5.6	-2.12908	4.93313e-05	0.00145543
												RP11-253D19.1	-2.12941	4.35795e-05	0.00137182
												RP11-297P16.3	-2.12983	3.03377e-05	0.00115303
												RP11-734K21.5	-2.12987	0.0129991	0.0376146
												RP11-326C3.2	-2.13356	3.24469e-05	0.0011986
												LINC01146	-2.13443	0.00586938	0.022142
												RP11-146D12.2	-2.13478	8.38045e-05	0.00185474
												EPB41L4A-AS2	-2.13614	0.000629007	0.00555285
												C1QTNF9-AS1	-2.14136	0.00138865	0.0089104
												GRM7-AS1	-2.14171	6.32204e-05	0.00161845
												ARHGEF26-AS1	-2.14227	0.00520097	0.02055
												FAM85B	-2.14275	2.70722e-05	0.00108796
												RP11-17G12.2	-2.14783	1.24835e-05	0.000782077
												RP11-536G4.2	-2.14949	5.31832e-05	0.00149775
												SMAD5-AS1	-2.14978	0.00120414	0.00815396
												RP11-274J16.5	-2.1544	0.000173099	0.00273123
												RP11-497G19.7	-2.15675	1.21103e-05	0.000769882
												AC005152.3	-2.15719	0.000166531	0.00268368
												RP13-516M14.2	-2.15892	1.2494e-05	0.000782077
												RP11-761N21.1	-2.15924	8.03028e-06	0.000675992
												AC079779.7	-2.16077	0.0106776	0.0328752
												RP4-669L17.10	-2.16955	0.0012931	0.00852971
												RP5-857K21.3	-2.16955	0.0012931	0.00852971
												AC139099.6	-2.16955	0.0012931	0.00852971
												PARD3-AS1	-2.17252	0.00270256	0.0134928
												RP1-120G22.11	-2.17565	0.00136692	0.00881225
												GS1-39E22.1	-2.17605	5.20256e-05	0.00149489
												RP11-449O16.2	-2.18043	0.000307104	0.00368235
												DAB1-AS1	-2.18527	8.40766e-06	0.000680691
												RP11-62F24.2	-2.18773	0.000330556	0.0038407
												RP11-60A8.1	-2.18887	0.000882913	0.00675742
												LINC00670	-2.19812	0.000128961	0.00232438
												AL035610.1	-2.2067	0.000126645	0.00229821
												AC019172.2	-2.20994	1.34587e-05	0.000792217
												FLJ41941	-2.21006	0.0131299	0.0378554
												RP11-532E4.2	-2.21647	7.26424e-06	0.00066846
												RP11-469N6.1	-2.21705	0.0043128	0.0182191
												RP11-525K10.3	-2.21743	0.000559733	0.00520858
												AC007131.1	-2.21771	0.000164948	0.00266911
												RP11-440I14.2	-2.21832	0.000209267	0.00299504
												NFIA-AS2	-2.22649	0.000159965	0.00262413
												RMST	-2.23354	0.000943765	0.00705486
												LINC00577	-2.2345	2.67899e-05	0.00108097
												AP001468.58	-2.23464	1.33289e-05	0.000789797
												RP13-221M14.2	-2.23613	4.40742e-05	0.00137182
												RP11-219C24.10	-2.23613	4.40742e-05	0.00137182
												LINC00969	-2.24023	5.42287e-06	0.000614878
												LINC01058	-2.243	9.15277e-05	0.00193788
												CTD-2011F17.2	-2.24689	0.0011409	0.00788774
												AC113618.1	-2.25274	1.18634e-05	0.000766531
												AC009965.2	-2.25473	5.27437e-05	0.00149524
												RP11-77H9.2	-2.25811	7.55813e-05	0.00175922
												RP11-152P23.2	-2.25811	7.55813e-05	0.00175922
												AC079630.2	-2.26006	0.00120011	0.00814063
												MEG9	-2.26084	7.76352e-06	0.000675992
												RP11-47I22.2	-2.26102	0.000156258	0.00257968
												FLJ22447	-2.26102	0.000156258	0.00257968
												RP3-399L15.1	-2.26269	0.000811158	0.00645663
												AC105393.2	-2.2664	0.000216343	0.00303932
												RP13-726E6.1	-2.27182	7.38884e-05	0.00173914
												LINC01315	-2.27202	3.86025e-06	0.000557204
												AC034220.3	-2.27398	1.77468e-05	0.00089645
												RP11-774O3.3	-2.28121	5.53483e-05	0.00152867
												PPP4R1-AS1	-2.28157	0.00813668	0.0274423
												RP11-305A4.3	-2.285	8.46601e-06	0.000680691
												AP000640.10	-2.28782	7.74543e-06	0.000675992
												STXBP5-AS1	-2.28808	0.00127145	0.00843811
												RP11-285A18.2	-2.29125	9.83977e-05	0.0020063
												MGC32805	-2.29164	8.84609e-05	0.0019081
												STK4-AS1	-2.29526	4.22333e-05	0.00135212
												NCAM1-AS1	-2.29739	0.00273228	0.0135891
												RP11-472N19.3	-2.2996	9.07357e-06	0.000697409
												CTD-2036P10.3	-2.29973	0.000457697	0.00459143
												AP001255.2	-2.30183	0.000235291	0.00319207
												AC004947.2	-2.30545	2.08063e-05	0.000948555
												AC022486.1	-2.31065	5.53731e-06	0.000614878
												CTD-2308L22.1	-2.31529	0.000376834	0.00410926
												RP11-867G23.10	-2.31729	0.0021986	0.0118112
												AC004920.3	-2.31853	7.1519e-06	0.000664996
												AL035610.2	-2.32516	0.0042777	0.0181182
												RP11-389G6.3	-2.3336	0.00404282	0.0174724
												RP5-908M14.5	-2.33533	0.0079167	0.0269351
												LINC01475	-2.34677	0.00635356	0.0232781
												LINC00595	-2.34964	0.000576196	0.00530446
												MIAT	-2.35237	4.78436e-06	0.00059535
												AC068491.2	-2.35278	0.000262429	0.00337514
												AC011897.2	-2.3624	0.0114494	0.0344927
												SOX21-AS1	-2.36393	0.00448698	0.0187009
												RP11-1060J15.4	-2.36419	0.00115116	0.00793121
												CNOT10-AS1	-2.36796	9.23266e-06	0.000704921
												AC004893.11	-2.37972	0.000540645	0.00509485
												RP11-38L15.3	-2.3912	0.000279096	0.00349879
												CTC-786C10.1	-2.39173	5.61118e-06	0.000614878
												LINC00475	-2.39356	0.000299677	0.00363281
												RP5-1159O4.1	-2.39824	2.77991e-05	0.00109754
												RP6-65G23.3	-2.40275	0.00156217	0.00953827
												RP11-496D24.2	-2.40879	0.000208289	0.00298592
												TDRG1	-2.41787	0.000131193	0.00234099
												TARID	-2.42194	8.66936e-05	0.00188482
												LINC00397	-2.42733	0.000105665	0.00208918
												RP4-764O22.1	-2.42776	0.000134586	0.00237388
												LINC01428	-2.42776	0.000134586	0.00237388
												RP11-128M1.1	-2.43321	2.32887e-06	0.000525902
												RP11-315D16.4	-2.43549	0.000651583	0.00567489
												AC093609.1	-2.4372	0.000178474	0.00278032
												AC007392.3	-2.44029	6.85218e-05	0.0016829
												RP11-10L7.1	-2.44248	0.00697609	0.0247813
												SNHG18	-2.44502	0.000738766	0.00611063
												HCG9	-2.44729	0.00120655	0.0081672
												LINC00299	-2.44866	0.000582865	0.00532613
												AC104809.4	-2.45002	1.97963e-05	0.000923965
												AC002472.11	-2.45169	1.02123e-05	0.000721587
												AC114765.2	-2.45222	0.00998636	0.0313238
												RP1-302G2.5	-2.45321	0.000585974	0.00533837
												RP11-439C15.4	-2.45698	0.0049469	0.0199084
												RP4-758J18.10	-2.45723	0.000715464	0.00599521
												RP11-462G2.1	-2.45881	0.00432781	0.0182715
												HNF1A-AS1	-2.46402	0.000189029	0.002867
												RP11-429K17.1	-2.46826	0.00378038	0.016728
												RP11-422J15.1	-2.47237	3.0832e-05	0.00116313
												AC113189.5	-2.48853	2.76925e-06	0.000525902
												THUMPD3-AS1	-2.49552	3.17782e-06	0.000525902
												RP11-732A19.9	-2.50041	1.17556e-05	0.000766531
												RP11-750H9.5	-2.50192	1.69107e-05	0.000872789
												RP11-17M16.2	-2.503	0.00149667	0.00929211
												AC005062.2	-2.51132	5.98761e-06	0.00062041
												OSTM1-AS1	-2.51287	0.000145148	0.00247915
												RP11-227H15.5	-2.52603	0.000117778	0.00222273
												ZNF503-AS1	-2.53281	0.00026647	0.00340371
												CTD-2517M22.14	-2.53315	5.69481e-05	0.0015493
												RGMB-AS1	-2.53665	0.000127959	0.00231431
												RP11-255G12.3	-2.54778	0.00549123	0.0212578
												RP11-579D7.4	-2.54937	8.33263e-06	0.000680401
												RP3-495K2.3	-2.55051	9.61499e-06	0.000711068
												CTC-297N7.7	-2.55809	0.000318478	0.00375924
												RP11-6E9.5	-2.56115	0.000113811	0.00218257
												RP11-30J20.1	-2.59285	7.17062e-05	0.00171844
												WFDC21P	-2.60344	1.81589e-06	0.000490355
												RP11-29B9.1	-2.61002	4.17687e-05	0.00134588
												RP11-632F7.3	-2.61443	3.42646e-06	0.000543367
[truncated: 215 more rows]
