# Supplementary material for: A genome‐wide analysis of long noncoding RNA profile identifies differentially expressed lncRNAs associated with Esophageal cancer
Source: Cancer Med. 2018 Jun 21;7(8):4181–9. doi: 10.1002/cam4.1536 (PMC6089161; doi:10.1002/cam4.1536)
Supplement: Supplementary file 2 [file CAM4-7-4181-s002.xlsx]

## Sheet: Sheet1
index	TCGA	GSE89102	GSE45670	GSE53622	GSE92396	TCGA_ESCA_rfs_coef	TCGA_ESCA_rfs_p	TCGAESCA_rfs_chisq	TCGA_ESCA_rfs_logrankp	TCGA_ESCA_os_coef	TCGA_ESCA_os_p	TCGA_ESCA_os_chisq	TCGA_ESCA_os_logrankp	chrom	start	end	GSymbol	Amp_PeakRegion	Amp_mlogQ	Amp_GScore	Amp_avgAmplitude	Amp_Frequency	Del_PeakRegion	Del_mlogQ	Del_GScore	Del_avgDellitude	Del_Frequency
LINC00392	7.45861			1.21879		0.0569814	0.0984166	3.4993	0.0613948	0.0182999	0.347688	1.87353	0.171071	chr13	74138380	74162207	LINC00392	chr13:74138413-74157917	0.10339	0.200233	0.585612	0.309783	chr13:73802671-74256681	0	0.061193	0.374423	0.315217
LINC01419	6.57186			1.30174		-0.0322748	0.478922	0.209574	0.647101	-0.0366548	0.138437	0.355106	0.551237	chr8	84315992	84321135	LINC01419	chr8:84265364-84399121	0	0.104607	0.548378	0.603261	chr8:82757971-86018373	0	0.034127	0.245275	0.086957
GS1-600G8.5	6.17741	2.92842		2.09738		-0.000462938	0.99386	0.79548	0.372448	0.0348871	0.325787	0.26624	0.605865	chrX	13284166	13321571	GS1-600G8.5	chrX:12875371-13626599	0	0.070147	0.372697	0.146739	chrX:12908782-13584169	0	0.030597	0.347962	0.353261
LINC00942	5.55896		1.96311	1.14466		0.164351	0.00921326	0.534392	0.464766	0.0620525	0.161098	0.0394402	0.842579	chr12	1609690	1616484	LINC00942						chr12:1301401-1861980	0.287174	0.08061	0.417286	0.217391
AC098973.2	5.39468	7.67952		2.34332		0.0296472	0.509775	1.39817	0.23703	-0.0171996	0.440438	0.480162	0.488349	chr3	27844252	27932792	AC098973.2	chr3:25942660-28023608	0	0.038131	0.363296	0.092391	chr3:27775682-28351780	0	0.057074	0.423577	0.603261
CTD-2354A18.1	4.89185			1.30927		0.0325648	0.509942	0.0813148	0.775523	0.0314773	0.279991	1.74013	0.187123	chr18	70992175	71017113	CTD-2354A18.1						chr18:69049158-71367032	4.29387	0.184757	0.469124	0.619565
RP11-366F6.2	4.89121	6.92748	3.97418			0.0412564	0.26337	0.106133	0.744591	-0.005822	0.776543	0.00145718	0.96955	chrX	151072902	151082440	RP11-366F6.2	chrX:150823385-151122772	0	0.163082	0.407006	0.353261	chrX:150846786-151310838	0	0.01471	0.216877	0.141304
RP11-1103G16.1	4.85442	3.51877	1.56707	2.85855		0.0788437	0.350542	2.91747	0.087625	0.0209956	0.602146	0.135919	0.712372	chr14	30907197	31042835	RP11-1103G16.1	chr14:30790055-31266856	0	0.130159	0.509477	0.293478	chr14:30666397-31097181	0	0.035304	0.350649	0.266304
RP11-758M4.4	4.73109	4.38803	1.51856	2.6668		0.0473911	0.399908	1.37395	0.241134	-0.0265572	0.417962	6.91185e-05	0.993367	chr8	75711018	75779174	RP11-758M4.4	chr8:75595285-75747670	0	0.137894	0.590183	0.581522	chr8:75734405-75889142	0	0.009414	0.242682	0.097826
XXyac-YM21GA2.4	4.59584				2.00202	0.0653731	0.113171	1.64726	0.199333	0.00105477	0.962237	0.0623807	0.802772	chr9	90479080	90481205	XXyac-YM21GA2.4	chr9:90315286-90779262	0	0.066109	0.499079	0.23913	chr9:90338505-91625235	0	0.007061	0.305317	0.320652
LINC01468	4.55197		1.89942	2.44094		0.0345623	0.425583	0.0911578	0.76271	0.0102508	0.658559	0.276551	0.598971	chr10	54210633	54230293	LINC01468	chr10:54069186-54240181	0	0.094314	0.418228	0.206522	chr10:54079054-55562176	0.698809	0.096497	0.37758	0.233696
RP13-463N16.6	4.51063	2.45149		2.1835		0.206035	0.0317069	2.95871	0.085416	0.00329296	0.949606	0.370363	0.542806	chr10	5636953	5638081	RP13-463N16.6	chr10:5636626-5825248	0	0.120656	0.488943	0.277174	chr10:5505486-5725220	0	0.058251	0.375581	0.266304
LINC01234	4.46584		2.86984	1.60622		-0.0564613	0.292858	0.425109	0.514399	-0.00129064	0.968746	0.0254709	0.873199	chr12	114117263	114211488	LINC01234	chr12:113861118-114232348	0	0.09261	0.414432	0.217391	chr12:113897809-114789478	0	0.041776	0.301145	0.233696
RP11-863P13.3	4.37422	5.1034		1.63843		0.339942	0.0183111	2.51196	0.112985	0.0414511	0.467125	0.0385908	0.844261	chr16	88210903	88212547	RP11-863P13.3	chr16:87947549-88364271	0	0.077826	0.385972	0.26087	chr16:88211143-89304311	0	0.045895	0.40519	0.326087
LINC00460	4.28092	2.60127	1.56607	1.43513		-0.0367544	0.650917	4.79095	0.0286096	-0.0557912	0.240241	3.87738	0.0489409	chr13	107028910	107030565	LINC00460	chr13:106439366-107072147	0	0.076649	0.445807	0.293478	chr13:103723244-107141349	0	0.036481	0.360206	0.36413
AC093850.2	4.21763			5.09863		0.174914	0.073605	0.890984	0.345211	0.0126822	0.787915	0.0490639	0.8247	chr2	216582765	216584147	AC093850.2	chr2:216580628-216795291	0	0.038244	0.303878	0.201087	chr2:216476038-216709832	0.890662	0.102381	0.356179	0.233696
RP11-215P8.4	4.18814	4.98367		1.39413		0.0288158	0.481315	3.13473	0.0766412	0.0393529	0.118183	0.373137	0.541299	chr5	133764741	133796306	RP11-215P8.4	chr5:133677483-134440426	0	0.018651	0.261207	0.048913	chr5:133737275-133855810	0	0.042365	0.415167	0.516304
RP11-397A16.1	4.18331	2.98984		2.34923		0.0392201	0.367333	1.42209	0.23306	-0.00838573	0.700341	0.000224699	0.98804	chr18	53388293	53455992	RP11-397A16.1	chr18:51962431-53463114	0	0.014419	0.338897	0.11413	chr18:53334217-54258270	6.48158	0.224768	0.497564	0.63587
CTA-392E5.1	4.17057	5.74606				0.0336727	0.439757	0.953156	0.328917	0.0495703	0.050058	2.43753	0.118463	chr8	86851933	86963312	CTA-392E5.1	chr8:86863364-87137847	0	0.162803	0.585386	0.619565	chr8:86395644-86990451	0	0.015298	0.248137	0.081522
RP11-430H10.2	4.13185		1.06591	1.3307		0.0216293	0.624758	0.0567694	0.811677	0.0263745	0.312282	0.30293	0.582051	chr11	45392947	45410059	RP11-430H10.2	chr11:45311862-45467965	0	0.116628	0.426076	0.25	chr11:45308953-45864142	0	0.047072	0.358071	0.266304
RP5-884M6.1	4.05083	2.0812	1.47549	3.3177		0.086874	0.376469	0.446947	0.503788	0.0424852	0.463143	0.21308	0.644364	chr7	106415456	106436010	RP5-884M6.1	chr7:106407417-106638779	2.46795	0.362007	0.639036	0.505435	chr7:106303454-106503804	0.195184	0.075903	0.37035	0.168478
RP11-557H15.3	4.02999		3.52847			-0.0121017	0.843134	0.707218	0.400369	-0.0153358	0.634255	0.352495	0.552704	chr6	134749377	134841723	RP11-557H15.3	chr6:134635850-134841680	0.063893	0.196072	0.60484	0.222826	chr6:134651975-135276696	0	0.012945	0.312015	0.233696
RP11-657O9.1	3.99135	3.34571		2.83794		0.0361822	0.449571	2.38337	0.122633	0.00579357	0.825076	0.433535	0.51026	chr3	135074908	135158730	RP11-657O9.1	chr3:134830030-135212489	0.254248	0.220882	0.684887	0.527174	chr3:134980796-135678348	0	0.025301	0.413055	0.108696
CTC-499J9.1	3.9628	4.81579				0.170546	0.0807205	2.69694	0.100541	0.00222671	0.952711	0.476114	0.490188	chr5	110613214	110638265	CTC-499J9.1	chr5:109579001-111045225	0	0.026766	0.359235	0.043478	chr5:110558882-110829078	0	0.055898	0.412209	0.543478
RP11-408E5.5	3.90127	1.75393		2.2933		0.00429769	0.912906	0.491604	0.483213	-0.040572	0.0660953	5.15458	0.0231851	chr13	19836936	19838013	RP11-408E5.5	chr13:19834075-20115373	0	0.075672	0.484077	0.222826	chr13:19759647-19995618	1.68317	0.124152	0.397186	0.407609
POU6F2-AS2	3.86123	2.04464		2.33083		-0.00174794	0.962889	0.471735	0.49219	-0.0128894	0.534353	1.47387	0.224737	chr7	39023842	39053151	POU6F2-AS2	chr7:39018405-39046908	0	0.127389	0.505301	0.652174	chr7:38973713-39362062	0	0.022359	0.483511	0.059783
RP11-297P16.4	3.85233	5.13833		2.6922		0.0199547	0.606015	0.25213	0.61558	0.00162703	0.935014	0.00970719	0.921515	chr4	104472083	104480284	RP11-297P16.4	chr4:103574584-106896413	0	0.019628	0.308907	0.108696	chr4:104125100-105388654	0.091015	0.069431	0.388791	0.527174
XXyac-YX65C7_A.3	3.81074	1.34099				0.00316954	0.943175	0.146931	0.701486	-0.0218546	0.370459	0.717729	0.39689	chr6	169686628	169689311	XXyac-YX65C7_A.3	chr6:168862574-170017255	0	0.129838	0.476642	0.211957	chr6:169085271-169855300	0	0.043541	0.336149	0.271739
CTA-384D8.35	3.69066	2.54045	2.81992	1.89109		-0.0271088	0.831196	0.0244389	0.875773	0.00166465	0.982007	0.0276602	0.86791	chr22	50980733	50981335	CTA-384D8.35
AC009410.1	3.65861	1.8152		2.67402		0.0153	0.649679	0.0327421	0.856409	8.59924e-05	0.996333	0.251378	0.616107	chr2	229347976	229476111	AC009410.1	chr2:228989791-229728133	0	0.046494	0.303918	0.195652	chr2:229052446-229713167	2.15212	0.137096	0.375635	0.233696
ESRG	3.63364		3.07532			0.068676	0.180981	1.40708	0.235541	-0.00420554	0.878401	0.0837515	0.772276	chr3	54666148	54673884	ESRG	chr3:53977190-56563340	0	0.001739	0.23675	0.059783	chr3:53932804-55499454	9.05416	0.268897	0.452398	0.679348
RP11-408B11.2	3.57801	2.18894				-0.0297003	0.37089	1.05242	0.304949	0.0126572	0.548506	1.86571	0.171967	chr12	85711837	85736690	RP11-408B11.2	chr12:85658614-85912432	0	0.084214	0.426827	0.206522	chr12:85671392-86231593	0.025971	0.065312	0.333766	0.23913
RP4-694A7.2	3.49725		1.72956			0.0799129	0.474767	0.165581	0.684069	-0.00480007	0.941499	0.0291455	0.864444	chr1	68944811	68949222	RP4-694A7.2	chr1:68581702-69315228	0	0.016248	0.271479	0.11413	chr1:68700169-68963397	0	0.055309	0.351238	0.304348
KCNMB2-AS1	3.41372	3.32721		2.92494		0.123855	0.201889	5.38067	0.0203611	0.0469279	0.371973	0.399921	0.52713	chr3	178244292	178578193	KCNMB2-AS1	chr3:177778438-178792668	13.7505	0.797184	0.925354	0.652174	chr3:178158146-178562953	0	0.004707	0.304704	0.059783
GS1-120K12.4	3.39523	1.39877				0.201542	0.131071	6.73118	0.00947417	-0.00201185	0.965307	0.426023	0.513947	chr1	184970658	184977815	GS1-120K12.4	chr1:184562892-185157250	0	0.158547	0.458465	0.472826	chr1:184947859-185073927	0	0.022947	0.31005	0.086957
CTD-2171N6.1	3.38404	4.56907		1.48725		0.171882	0.0605391	2.67084	0.102202	0.0281315	0.495332	0.0443714	0.833164	chr18	52773134	52791537	CTD-2171N6.1	chr18:51962431-53463114	0	0.014419	0.338897	0.11413	chr18:52630848-52888825	7.20665	0.236535	0.501776	0.630435
RP11-328K4.1	3.37337	4.77142				0.00551451	0.897874	0.0252638	0.873711	-0.00444247	0.858522	0.529218	0.466936	chr4	104177315	104374815	RP11-328K4.1	chr4:103574584-106896413	0	0.019628	0.308907	0.108696	chr4:104125100-105388654	0.091015	0.069431	0.388791	0.527174
AC007879.7	3.3712			1.25951		0.215878	0.0376569	8.76492	0.00307079	0.0261388	0.690005	0.254622	0.613839	chr2	208104373	208110611	AC007879.7	chr2:208073417-208156056	0	0.101273	0.376503	0.244565	chr2:207976805-208390413	0.676922	0.095909	0.37443	0.201087
FLJ39080	3.30682			1.52179		0.120789	0.152631	4.62066	0.0315891	-0.000867749	0.982692	0.0266893	0.870228	chr8	75512009	75735548	FLJ39080	chr8:75595285-75747670	0	0.137894	0.590183	0.581522	chr8:75402095-75734149	0	0.014122	0.240146	0.092391
RP11-95M15.1	3.30179	4.76008				0.238308	0.0394192	1.9111	0.166841	0.00475836	0.913624	0.0503784	0.822406	chr6	137994596	137995691	RP11-95M15.1	chr6:137987828-138159536	0	0.147959	0.509771	0.222826	chr6:137863468-138479242	0	0.015887	0.313934	0.233696
LINC00355	3.28422	1.97138				-0.0144435	0.761262	0.383676	0.535642	-0.0114045	0.668215	0.790391	0.373982	chr13	64560503	64650144	LINC00355						chr13:63310447-66539582	1.70351	0.12474	0.37825	0.369565
RP11-417E7.1	3.26373	5.34535		3.09519		0.0861331	0.3062	3.55218	0.0594674	0.0450697	0.3678	0.792912	0.373221	chr6	169558186	169563019	RP11-417E7.1	chr6:168862574-170017255	0	0.129838	0.476642	0.211957	chr6:169085271-169855300	0	0.043541	0.336149	0.271739
RP11-221N13.3	3.25495	3.02723				0.0268095	0.627155	0.00457271	0.946087	-0.0151783	0.596083	0.101039	0.750586	chr12	65996648	66006777	RP11-221N13.3	chr12:65982941-66017291	1.61144	0.316463	0.725404	0.25	chr12:65644424-66150993	0	0.022359	0.292447	0.184783
RP11-600K15.1	3.25053			1.0559		0.0250138	0.666761	1.10324	0.293557	-0.0280598	0.382898	0.477375	0.489614	chr8	69824037	70016425	RP11-600K15.1	chr8:69927283-70207597	0	0.077277	0.523705	0.581522	chr8:69735030-70580596	0	0.022359	0.261699	0.092391
BLACAT1	3.23574		1.97673			-0.0724329	0.593178	1.2679	0.260162	-0.151716	0.02943	1.28631	0.256729	chr1	205404013	205407007	BLACAT1	chr1:205152972-205467785	0	0.169095	0.475365	0.456522	chr1:205336543-205413607	0	0.060016	0.356628	0.119565
RP11-503C24.6	3.2238	1.10489				-0.0152209	0.736266	0.61694	0.432187	0.0190008	0.459115	0.366938	0.544678	chr6	168698748	168702794	RP11-503C24.6						chr6:168270238-168862574	0	0.048837	0.339381	0.277174
RP11-993B23.3	3.22343		2.12731			0.0678189	0.177422	0.935418	0.333459	0.0179163	0.457569	0.278309	0.597812	chr12	28111449	28122746	RP11-993B23.3	chr12:28085129-28142465	3.37377	0.40562	0.843006	0.391304	chr12:27925677-28126939	0	0.04766	0.370643	0.163043
CTD-2357A8.3	3.21817		2.13926	2.2837		0.161097	0.160819	0.642093	0.422954	0.0155651	0.810709	0.0539509	0.816326	chr17	76613470	76628139	CTD-2357A8.3	chr17:76456078-76729744	0	0.167118	0.448858	0.331522	chr17:76558773-76848449	0.176923	0.074726	0.367877	0.173913
LINC00707	3.19189			1.75506		0.0145579	0.817949	0.015825	0.899892	0.00758528	0.815723	0.0554525	0.813834	chr10	6821559	6884868	LINC00707	chr10:6654032-6951452	0	0.102124	0.478885	0.271739	chr10:6631741-6885751	0	0.048837	0.368564	0.271739
RP11-78C3.1	3.17799			1.24377		0.0127668	0.782997	0.0997903	0.752081	-0.000909301	0.970446	0.00730857	0.931872	chr5	82215194	82216938	RP11-78C3.1	chr5:82028870-82860380	0	0.014521	0.337143	0.038043	chr5:81581441-82345107	1.47212	0.118856	0.425584	0.608696
RP4-660H19.1	3.13064	3.68964		2.95506		0.0331801	0.378988	1.3485	0.24554	-0.00362549	0.848858	0.0262719	0.871238	chr1	73214603	73364823	RP4-660H19.1	chr1:73007962-75221315	0	0.016483	0.273133	0.119565	chr1:72829347-74217469	0.579381	0.092378	0.372792	0.298913
RP11-526A4.1	3.12838	2.23794				0.0508279	0.324617	2.73768	0.0980069	0.00422618	0.87933	0.0492676	0.824343	chr4	150273168	150817385	RP11-526A4.1	chr4:150461133-150803334	0	0.082163	0.420488	0.141304	chr4:149479908-150832227	0	0.061193	0.392298	0.472826
CCDC144NL-AS1	3.12675		2.24556	1.76227		0.00725518	0.928559	1.5292	0.216232	-0.052602	0.308875	0.0403719	0.840755	chr17	20771745	20905589	CCDC144NL-AS1	chr17:20743328-20804010	0	0.021393	0.376412	0.146739	chr17:20801836-20949688	0.6727	0.095909	0.434639	0.461957
LINC00626	3.11759	2.89345		1.08264		0.0337739	0.466184	0.18342	0.66845	0.0376398	0.161669	0.437859	0.508158	chr1	168756176	168762124	LINC00626	chr1:168758121-168879353	0.755164	0.263476	0.534495	0.478261	chr1:168347129-168871542	0	0.010591	0.268144	0.059783
CTD-2034I21.2	3.1125			1.92189		0.0414726	0.389173	2.7032	0.100147	0.0535527	0.0651419	1.46447	0.22622	chr16	50914119	50918012	CTD-2034I21.2	chr16:50726262-51404936	0	0.087368	0.384152	0.25	chr16:49896680-52469828	0	0.005296	0.38689	0.277174
AC073957.15	3.07023	3.27834				-0.0220327	0.662052	0.127997	0.720518	0.00257763	0.925253	0.114777	0.734769	chr7	1068660	1083527	AC073957.15						chr7:835839-1261154	0	0.035304	0.479708	0.054348
RP11-367F23.2	3.04111	1.60151				0.0123209	0.825168	0.27451	0.600322	0.0119068	0.702776	0.327767	0.566977	chr9	93759335	93764153	RP11-367F23.2	chr9:93686823-94335200	0	0.080041	0.502336	0.25	chr9:92115346-93927913	0	0.012356	0.300096	0.315217
AC017060.1	3.02582			1.45722		-0.0161455	0.772714	4.94928	0.0261015	0.00345783	0.915148	0.483723	0.486741	chr7	17503068	17598533	AC017060.1						chr7:16792698-17827644	0	0.015887	0.453354	0.054348
AC006262.5	3.02261			1.00565		0.0530185	0.423932	0.0379556	0.845532	-0.0214288	0.573874	0.0455519	0.830992	chr19	46692422	46706340	AC006262.5	chr19:46677397-46710525	0	0.051412	0.411125	0.244565	chr19:46588773-46847530	0	0.042953	0.302709	0.255435
RP11-722P11.4	2.90532		1.83419			0.0801631	0.121532	2.34381	0.125782	-0.0113958	0.647031	1.24758	0.264015	chr12	48877069	48894744	RP11-722P11.4	chr12:48688963-48929728	0	0.062872	0.422332	0.184783	chr12:48874730-48892588	0	0.046483	0.310554	0.222826
HOXD-AS2	2.88866	1.91917				0.0635861	0.514072	0.424701	0.514601	-0.0337357	0.547465	0.677678	0.410387	chr2	176986338	177001826	HOXD-AS2	chr2:176933203-177004115	0.468237	0.241855	0.523137	0.320652	chr2:176025708-177533048	0	0.013533	0.299429	0.108696
CTA-384D8.31	2.84519			2.18516		0.00675931	0.911577	0.425903	0.514006	-0.0183561	0.562877	0.816295	0.366266	chr22	50984843	50986081	CTA-384D8.31
DLX6-AS1	2.83799	1.42936	2.60769	1.69911		0.150861	0.0551438	2.3031	0.129116	0.0355583	0.402868	2.2594	0.132805	chr7	96584452	96643377	DLX6-AS1	chr7:96578640-96674424	8.4149	0.610174	0.799353	0.565217	chr7:96578640-97369891	0	0.020005	0.322878	0.108696
AC019117.2	2.83689	1.33945		2.14308		-0.091791	0.119744	2.54709	0.110498	-0.0587084	0.149325	0.068176	0.794011	chr7	17474100	17500296	AC019117.2						chr7:16792698-17827644	0	0.015887	0.453354	0.054348
LUCAT1	2.80243	2.78626		1.0834		0.247876	0.105794	0.328372	0.56662	0.116381	0.131492	1.7426	0.186809	chr5	90598845	90610219	LUCAT1	chr5:87119772-91167941	0	0.010487	0.287667	0.027174	chr5:90466296-90625249	0.78184	0.099439	0.421718	0.597826
RP11-383J24.1	2.79501	2.06139				0.0567346	0.421558	0.212589	0.644745	0.0180182	0.582664	0.000160804	0.989882	chr8	125283923	125289825	RP11-383J24.1	chr8:125240685-125458805	11.3112	0.7115	0.816292	0.744565	chr8:125135094-125557605	0	0.007061	0.193974	0.043478
MAFA-AS1	2.76272	2.24179				0.0049256	0.92343	0.623838	0.429625	-0.0137207	0.604148	0.11826	0.730929	chr8	144499848	144501320	MAFA-AS1	chr8:144495897-144544195	5.39767	0.492199	0.710487	0.673913	chr8:143991858-144527346	0	0.024124	0.359381	0.081522
CTC-480C2.1	2.74288	5.21475				0.028841	0.516425	0.00164252	0.967672	0.019406	0.427205	0.786169	0.375261	chr5	84959049	84960502	CTC-480C2.1	chr5:82860427-85318492	0	0.010487	0.284017	0.032609	chr5:83028835-85571722	1.45967	0.118268	0.423782	0.603261
RP11-567N4.3	2.73909	1.90282				0.0571984	0.245075	0.0591085	0.807911	-0.00654765	0.776524	0.00191084	0.965133	chr4	76326404	76348233	RP11-567N4.3	chr4:76336137-76467577	0.019054	0.189836	0.61811	0.173913	chr4:75977125-76443365	0	0.018829	0.376965	0.456522
RP11-25I15.3	2.73288			1.16386		0.0626506	0.315577	1.8261	0.176589	-0.0438585	0.103619	0.113713	0.735956	chr12	43086017	43110921	RP11-25I15.3	chr12:43072340-43114039	0	0.054762	0.406208	0.184783	chr12:42855390-43747549	0.203183	0.07708	0.354303	0.23913
CTD-2008L17.2	2.72378			1.34547		0.0379526	0.554246	0.348374	0.555035	-0.0309665	0.322939	0.060417	0.805838	chr18	53670843	53858493	CTD-2008L17.2	chr18:53471349-54049508	0	0.024344	0.3774	0.11413	chr18:53334217-54258270	6.48158	0.224768	0.497564	0.63587
RP11-495P10.5	2.72091	1.82318				0.00700349	0.912644	0.00233261	0.96148	-0.0337499	0.342395	0.234566	0.628159	chr1	147767286	147769663	RP11-495P10.5						chr1:120441903-149881398	1.23002	0.111795	0.389523	0.266304
RP11-680H20.2	2.71402	2.20846				0.0776605	0.296782	0.229348	0.632007	0.0668757	0.109115	0.0764886	0.782114	chr11	93971315	94012372	RP11-680H20.2	chr11:93926457-94280206	0	0.101844	0.484976	0.190217	chr11:93921810-94147774	0	0.048249	0.409061	0.358696
RP11-874J12.4	2.70493	2.24926				0.0328499	0.652887	0.510352	0.474987	0.0822248	0.0717878	4.25199	0.0392044	chr18	3653409	3656282	RP11-874J12.4	chr18:3610932-3693772	1.05053	0.283564	0.701385	0.342391	chr18:3463965-3807898	0	0.060016	0.429126	0.315217
AC128709.3	2.70193			1.35306		0.0445695	0.293363	0.750636	0.386275	0.0277339	0.236137	0.0692443	0.79244	chr3	197171931	197185194	AC128709.3						chr3:197067678-197335584	0	0.04413	0.332013	0.097826
RP11-492E3.2	2.69496		1.07756			-0.171699	0.105989	2.25207	0.133436	-0.0294535	0.616369	0.110906	0.739114	chr9	132337687	132346835	RP11-492E3.2	chr9:132295620-132377624	0	0.115803	0.487676	0.288043	chr9:132133305-132517501	0	0.031185	0.29857	0.293478
KC6	2.67238			2.2068		-0.000484488	0.99175	0.116106	0.733296	-0.0142155	0.61244	2.61273e-05	0.995922	chr18	39045746	39212149	KC6	chr18:38742201-39117118	0	0.084214	0.509581	0.146739	chr18:36598772-39531350	5.42008	0.206527	0.456294	0.581522
HAGLROS	2.65823	3.99462	2.0649	1.93982		0.09258	0.526024	0.0587375	0.808503	0.0165772	0.841995	0.955629	0.328291	chr2	177042444	177043736	HAGLROS	chr2:177028767-177109731	0.41745	0.237729	0.518615	0.320652	chr2:176025708-177533048	0	0.013533	0.299429	0.108696
RP11-456O19.2	2.65703			1.23035		0.0358625	0.417656	1.73952	0.187199	-0.000370378	0.987756	0.0047984	0.944774	chr18	53709365	53763550	RP11-456O19.2	chr18:53471349-54049508	0	0.024344	0.3774	0.11413	chr18:53334217-54258270	6.48158	0.224768	0.497564	0.63587
MIR663AHG	2.62211		1.21612			0.0423966	0.649547	0.79654	0.37213	0.0599527	0.285513	0.658675	0.417028	chr20	26167555	26232162	MIR663AHG	chr20:26158874-26178853	0	0.067451	0.546106	0.548913	chr20:25740998-29843973	0	0.025301	0.366089	0.141304
CTD-2147F2.1	2.6171	2.93057				-0.041063	0.35254	0.248648	0.618029	-0.0164068	0.554441	0.028768	0.865316	chr15	97839110	97975324	CTD-2147F2.1	chr15:97844990-98174528	0.434603	0.238887	0.54126	0.288043	chr15:97031189-98012090	0	0.025301	0.280254	0.233696
RP11-626H12.2	2.58784	5.47856				-0.0812479	0.419716	3.47811	0.0621857	-0.0776325	0.235475	1.29845	0.254497	chr11	69860963	69867165	RP11-626H12.2	chr11:69844113-69868996	100.575	2.80994	2.1413	0.565217	chr11:69451837-70053547	0	0.001177	0.326551	0.097826
AC133644.2	2.57898		1.14823			0.00882566	0.966794	0.78908	0.374378	0.0331376	0.774224	0.200735	0.654128	chr2	87739041	87758563	AC133644.2	chr2:87053281-89126216	0	0.100674	0.377157	0.358696	chr2:86932157-95471445	0	0.014122	0.266702	0.059783
KB-1732A1.1	2.5537			1.07211		0.0862846	0.620777	0.310517	0.577363	0.113667	0.252134	2.73727	0.0980323	chr8	103817744	103822199	KB-1732A1.1	chr8:103730879-103891187	2.85833	0.380982	0.655394	0.684783	chr8:103134255-104456893	0	0.00353	0.294852	0.059783
LINC00114	2.52444		2.47412			-0.000809038	0.98623	0.177203	0.673788	-0.00386843	0.88786	0.00639754	0.936249	chr21	40110944	40119384	LINC00114						chr21:40103893-40175153	0	0.06237	0.421545	0.597826
LINC01010	2.5179		1.83628	1.39184		0.157137	0.108383	2.64182	0.104084	0.018776	0.693414	0.299915	0.583936	chr6	134758853	134825719	LINC01010	chr6:134635850-134841680	0.063893	0.196072	0.60484	0.222826	chr6:134651975-135276696	0	0.012945	0.312015	0.233696
RP4-594A5.1	2.48375			2.1163		-0.0298861	0.603555	1.66768	0.196569	-0.00527726	0.895702	0.724543	0.394658	chr7	8343370	8380973	RP4-594A5.1	chr7:8086668-9746972	0.174632	0.210662	0.539458	0.673913	chr7:8137881-8532733	0	0.02942	0.373958	0.048913
RP11-276H19.2	2.43586	3.4533	1.21382	2.63472		0.0442086	0.518475	3.94932	0.0468902	0.0656116	0.102185	2.16319	0.141351	chr9	89623369	89657041	RP11-276H19.2	chr9:88603339-90262268	0	0.066109	0.498777	0.23913	chr9:88357925-89876044	0	0.008826	0.308316	0.320652
DUXAP8	2.43188	6.27143	3.35913	3.06794	1.19687	0.0910443	0.44665	0.35014	0.554034	0.057565	0.422479	0.230191	0.631383	chr14	19650027	19695197	DUXAP8
XXbac-BPG55C20.7	2.41814	1.48041				0.00542221	0.902273	1.38728	0.238865	-0.0179973	0.467305	0.582484	0.44534	chr6	58291907	58298496	XXbac-BPG55C20.7						chr6:57206485-62234537	0	0.046483	0.324921	0.152174
RP11-499F3.2	2.40306	5.87481	2.52421			0.0272664	0.553665	2.23089	0.135276	0.00395922	0.876636	1.59307	0.206889	chr15	81952822	82163466	RP11-499F3.2	chr15:81717058-83204194	0	0.078527	0.397487	0.233696	chr15:81672335-82420694	0	0.025889	0.291257	0.282609
RP11-191L9.4	2.38242	3.42484		2.67964		0.0207509	0.657282	1.3011	0.254013	0.00825863	0.748134	0.44783	0.503367	chr22	48027422	48251349	RP11-191L9.4	chr22:47511718-48262144	0	0.031783	0.372995	0.184783	chr22:47574009-48668581	0	0.03295	0.357634	0.402174
RP5-1059L7.1	2.37164			1.72273	2.35144	0.0349525	0.807945	0.0179542	0.893408	-0.0364714	0.668599	0.118169	0.731028	chr20	56285238	56287836	RP5-1059L7.1	chr20:56248087-56294715	0	0.123548	0.615908	0.652174	chr20:55961356-58146343	0	0.005884	0.308404	0.027174
RP11-493L12.3	2.35082		1.21502			0.0169153	0.807622	0.861949	0.353194	0.015557	0.687728	0.17268	0.677741	chr12	47631516	47672804	RP11-493L12.3	chr12:47556228-47889986	0	0.051536	0.405323	0.179348	chr12:47630597-47941049	0	0.047072	0.32177	0.222826
TM4SF19-AS1	2.33177	1.0936				0.110734	0.323097	2.21719	0.136481	0.0691965	0.334784	0.153477	0.695235	chr3	196045200	196052441	TM4SF19-AS1	chr3:196026485-196251416	13.7544	0.798034	0.921997	0.641304	chr3:195974936-196074227	0	0.022947	0.329779	0.081522
AC007128.1	2.32301	2.77134		2.44841		-0.0330099	0.582062	0.1645	0.685047	0.0411603	0.416245	1.89345	0.168813	chr7	8301893	8384146	AC007128.1	chr7:8086668-9746972	0.174632	0.210662	0.539458	0.673913	chr7:8137881-8532733	0	0.02942	0.373958	0.048913
MIR4435-1HG	2.30946			1.85895		0.0970812	0.777374	0.103312	0.747891	0.140882	0.456737	0.935922	0.333329	chr2	111953926	112252677	MIR4435-1HG	chr2:111966947-112402908	0.070374	0.196112	0.461778	0.347826	chr2:111874276-112499592	0	0.021771	0.331362	0.070652
CTD-2008L17.1	2.30531			1.05703		0.0352306	0.403857	1.23078	0.267256	-0.00716977	0.769675	0.382004	0.536533	chr18	53560268	53690753	CTD-2008L17.1	chr18:53471349-54049508	0	0.024344	0.3774	0.11413	chr18:53334217-54258270	6.48158	0.224768	0.497564	0.63587
RP11-8L2.1	2.26241	5.17305		2.31026		0.112917	0.0868706	7.11888	0.00762765	0.00515994	0.855758	0.260617	0.609697	chr4	84717588	85214565	RP11-8L2.1	chr4:84745417-85633426	0	0.069829	0.494904	0.119565	chr4:84529360-85574354	0	0.04766	0.38826	0.494565
RP11-218E20.3	2.25115			1.05997		0.177207	0.0453368	6.28269	0.0121923	0.00873021	0.848307	0.384163	0.535384	chr14	51422976	51428720	RP11-218E20.3	chr14:51403531-51697285	0	0.125734	0.462213	0.320652	chr14:51309087-51439432	0	0.004119	0.340429	0.23913
LINC00152	2.22745	1.56267		1.36997		0.0106029	0.967276	0.0939872	0.759168	0.0675019	0.653798	0.000219724	0.988173	chr2	87754886	87906324	LINC00152	chr2:87053281-89126216	0	0.100674	0.377157	0.358696	chr2:86932157-95471445	0	0.014122	0.266702	0.059783
RP11-277P12.20	2.21724		1.65558			0.0575222	0.674215	3.23406	0.0721215	0.0239972	0.703202	0.165162	0.684447	chr12	10516367	10551105	RP11-277P12.20	chr12:10440753-10758334	0	0.061946	0.53413	0.326087	chr12:10472013-10769208	0	0.027655	0.353245	0.195652
HOTAIR	2.1789		1.63174	1.19922		-0.0542021	0.634369	0.652119	0.419356	0.0983415	0.148434	0.8629	0.352928	chr12	54356091	54368740	HOTAIR	chr12:54247837-54395082	0	0.054957	0.340198	0.195652	chr12:54217322-54369629	0	0.04766	0.286793	0.195652
RP6-114E22.1	2.16744	1.63962				0.0688023	0.299674	2.63733	0.104379	-0.0291123	0.270021	0.240126	0.624115	chr14	72315322	72375147	RP6-114E22.1	chr14:71139279-72777063	0	0.05265	0.409304	0.271739	chr14:71922576-72396247	0	0.054721	0.366058	0.288043
LINC01460	2.15549		1.15239			0.00261494	0.970801	0.332066	0.564445	-0.0388481	0.353522	0.0164468	0.897955	chr2	27928652	27938599	LINC01460	chr2:27729866-27944972	0	0.054599	0.356283	0.380435	chr2:27872545-27990219	0	0.046483	0.352587	0.086957
RP11-803D5.4	2.13798		1.26071			-0.033717	0.874963	0.229141	0.632162	0.105752	0.373487	0.346801	0.55593	chr2	112024444	112025050	RP11-803D5.4	chr2:111966947-112402908	0.070374	0.196112	0.461778	0.347826	chr2:111874276-112499592	0	0.021771	0.331362	0.070652
AC108676.1	2.1349	6.64202	2.0109			-0.0051462	0.948553	0.130374	0.718044	-0.0337364	0.482412	1.51356	0.218597	chr3	194217045	194222232	AC108676.1	chr3:194169931-194721311	13.4061	0.785074	0.922882	0.63587	chr3:194204364-194409891	0	0.022947	0.319559	0.086957
PVT1	2.11206	1.47637		1.41513		0.347002	0.180348	2.26768	0.132097	0.255373	0.0682846	0.126347	0.72225	chr8	128806778	129113499	PVT1	chr8:128911926-128963598	25.3442	1.1482	1.01645	0.766304	chr8:128754689-128947967	0	0.008826	0.212544	0.032609
AC092669.3	2.10838			1.35856		0.0415166	0.67577	1.91963	0.165897	0.0312645	0.628275	1.20764	0.2718	chr2	66610437	66619582	AC092669.3	chr2:65766600-66844021	0	0.079656	0.375864	0.38587	chr2:65667272-66652955	0	0.004707	0.229789	0.038043
CTD-2547L24.4	2.09731	1.06185				0.068957	0.451251	0.216025	0.642086	0.00542455	0.914379	2.38555	0.122462	chr14	91724642	91725347	CTD-2547L24.4	chr14:91311950-91745153	0	0.078871	0.420954	0.271739	chr14:91697721-91734018	0.019099	0.065312	0.368886	0.315217
TEX41	2.07485	3.51068	1.023	1.41555		0.0611544	0.491233	0.238221	0.625494	0.0105329	0.843753	0.374512	0.540555	chr2	145425533	146020556	TEX41	chr2:144535045-146224158	0	0.103916	0.403289	0.26087	chr2:145422695-145942482	0	0.034127	0.333839	0.146739
MFI2-AS1	2.06628	1.45744		1.09752		0.432764	0.0174606	5.90534	0.0150951	0.0237189	0.836525	2.2666	0.13219	chr3	196726330	196731615	MFI2-AS1						chr3:196317272-196970125	0	0.033539	0.306151	0.092391
NPSR1-AS1	2.05692			1.11636		0.0304027	0.734876	0.0770153	0.781384	0.0586811	0.2547	0.567206	0.451371	chr7	34386123	34911194	NPSR1-AS1	chr7:34433000-34607981	0.039739	0.193362	0.538268	0.668478	chr7:34199097-34787737	0	0.021771	0.531569	0.054348
AL591893.1	2.05136		1.09578			0.205234	0.168048	0.381018	0.537059	0.00574137	0.947848	0.0544824	0.815439	chr1	151967006	152015250	AL591893.1	chr1:151935897-152014582	2.41495	0.359189	0.560084	0.505435	chr1:150189873-152489548	0	0.004707	0.252743	0.038043
CTD-2523D13.2	2.04372			1.18104		0.209225	0.220571	1.4869	0.222698	-0.0223877	0.695256	1.313	0.251852	chr11	119600292	119610333	CTD-2523D13.2	chr11:119549005-120369147	0	0.037257	0.433308	0.130435	chr11:119492338-119977625	1.32837	0.114737	0.435109	0.413043
RP11-57A19.2	2.03118		1.90706			-0.000978051	0.991604	0.0379922	0.845459	-0.0512298	0.278317	0.94017	0.332234	chr16	28296205	28303385	RP11-57A19.2	chr16:28214773-28341772	0	0.056058	0.386253	0.233696	chr16:28191810-28299943	0	0.007649	0.35426	0.271739
LINC01415	2.02735			1.85667		0.0875966	0.499464	1.27926	0.258036	-0.105501	0.191137	0.344815	0.557063	chr18	53443957	53448952	LINC01415	chr18:51962431-53463114	0	0.014419	0.338897	0.11413	chr18:53334217-54258270	6.48158	0.224768	0.497564	0.63587
HAGLR	2.02123		1.33674	1.31646		0.0755464	0.562481	0.139279	0.708999	-0.00936284	0.897147	1.78799	0.181171	chr2	177037922	177053686	HAGLR	chr2:177028767-177109731	0.41745	0.237729	0.518615	0.320652	chr2:176025708-177533048	0	0.013533	0.299429	0.108696
KB-1615E4.2	2.01462	4.05079				-0.00183471	0.972679	0.224679	0.635498	0.0584775	0.164156	0.015146	0.902052	chr8	101487902	101513376	KB-1615E4.2	chr8:101467929-101513301	4.58245	0.458881	0.70388	0.684783	chr8:101140933-101582667	0	0.00353	0.296048	0.059783
AC007750.5	1.99752			2.55043	1.46735	0.274314	0.096441	0.892097	0.34491	0.0718069	0.4398	0.000344657	0.985188	chr2	163016271	163029733	AC007750.5	chr2:161883970-163023168	0	0.103691	0.388499	0.282609	chr2:163023168-163228168	0	0.027066	0.30953	0.130435
RP11-145A3.1	1.98557	1.79969				0.156903	0.144164	2.23106	0.135261	0.0311549	0.621753	0.0642737	0.799864	chr1	225888305	225939945	RP11-145A3.1	chr1:225765091-225974211	0.291963	0.226091	0.507643	0.494565	chr1:225846211-225979483	0	0.032362	0.357432	0.076087
RNF144A-AS1	1.96895	4.04616		1.116		0.136531	0.329757	1.26631	0.260459	-0.055529	0.502317	0.814065	0.366921	chr2	7052407	7058840	RNF144A-AS1	chr2:6977519-7687344	0	0.056598	0.369594	0.331522	chr2:7055660-7212593	0	0.057663	0.325504	0.125
RP11-357H14.17	1.96846			1.3749		-0.0865328	0.304071	0.123553	0.725213	0.0145851	0.787238	1.4526	0.228111	chr17	46713284	46724385	RP11-357H14.17	chr17:46638608-46725941	0	0.122502	0.40595	0.336957	chr17:46610938-46835107	0	0.03295	0.332886	0.11413
DGCR5	1.94934	1.11177				0.233785	0.0733307	1.86773	0.171736	0.0599175	0.479109	1.30024	0.25417	chr22	18958026	19018755	DGCR5						chr22:18590644-22107622	0.068827	0.068254	0.358748	0.413043
CASC9	1.94404	8.47502	1.06391	4.36036		0.152091	0.220066	1.37253	0.241379	0.0428357	0.483345	1.18399	0.276546	chr8	76135638	76236976	CASC9	chr8:76085965-76323561	0	0.117264	0.575315	0.586957	chr8:75891704-76308018	0	0.005884	0.240146	0.092391
AC011997.1	1.93771			1.93757		0.228333	0.167745	5.19653	0.0226321	0.199801	0.0528331	2.71412	0.0994641	chr2	198557829	198639547	AC011997.1	chr2:198567838-199070468	0	0.138793	0.387199	0.288043	chr2:198543156-198662258	0	0.02942	0.3223	0.125
HOXC-AS3	1.93584	2.52513				-0.0626102	0.234882	0.0605379	0.805648	0.0753581	0.178941	0.367151	0.544561	chr12	54375292	54379303	HOXC-AS3	chr12:54247837-54395082	0	0.054957	0.340198	0.195652	chr12:54369739-54889080	0	0.038834	0.286793	0.195652
AC015849.16	1.92827			1.12227		0.0346886	0.735847	0.110393	0.739697	-0.0355495	0.489992	0.607268	0.435818	chr17	34220710	34238027	AC015849.16	chr17:34196824-34230602	0	0.114132	0.397498	0.320652	chr17:34176636-34235997	0.252895	0.079434	0.403488	0.157609
LL22NC03-N14H11.1	1.92506		3.80762			0.0124633	0.843068	0.0205243	0.886082	0.0749116	0.16087	0.0084701	0.926672	chr14	19688317	19689011	LL22NC03-N14H11.1
BX470102.3	1.91805		1.57638			-0.0337304	0.847121	0.151568	0.697041	0.0820747	0.44095	0.00152399	0.96886	chr1	153506078	153507591	BX470102.3	chr1:153448166-153540573	0.699675	0.259075	0.485016	0.5	chr1:153472285-153634349	0	0.005296	0.275626	0.032609
GS1-24F4.2	1.91014		1.49442			0.149354	0.120656	1.91947	0.165915	-0.000653424	0.985504	0.153559	0.695157	chr8	6693075	6742798	GS1-24F4.2	chr8:6558730-6809467	0	0.180931	0.658231	0.25	chr8:6618105-6726116	0.306096	0.081787	0.447101	0.440217
RP5-1120P11.1	1.88467		1.3485			0.0495692	0.726865	0.000230676	0.987882	0.0460008	0.571694	2.83048	0.0924908	chr6	43963459	44042389	RP5-1120P11.1	chr6:43990498-44021286	10.0032	0.665911	1.00278	0.358696	chr6:43432251-44124665	0	0.006472	0.319782	0.13587
RP11-462L8.1	1.87965	2.2416				-0.0177383	0.82075	1.14165	0.285305	0.0281886	0.644866	1.32278	0.250094	chr10	33247772	33371030	RP11-462L8.1	chr10:32834043-33418819	0	0.134606	0.553828	0.26087	chr10:33301134-33465037	0	0.013533	0.329036	0.233696
RP11-598F7.6	1.86534			1.28244		-0.172792	0.325978	1.00103	0.317061	0.0440454	0.658387	0.726508	0.394017	chr12	276021	291565	RP11-598F7.6
RP11-346D19.1	1.86259			4.37779		0.0563446	0.396525	0.0250541	0.874232	0.0424526	0.330315	2.82016	0.0930873	chr6	113852319	113864995	RP11-346D19.1	chr6:113556710-114071720	0	0.050708	0.382867	0.173913	chr6:112578837-114096497	0.231449	0.078257	0.366679	0.271739
LINC01503	1.86219		2.46932	1.06425	1.07495	0.034888	0.811217	0.1028	0.748495	-0.0536936	0.515869	0.351286	0.553386	chr9	132094578	132121817	LINC01503	chr9:131976508-132209503	0	0.124274	0.490195	0.293478	chr9:131934547-132132791	0	0.027066	0.29857	0.293478
FAM225A	1.85999	2.32742				0.0632304	0.734845	0.417652	0.518111	0.00652252	0.95032	0.166621	0.683133	chr9	115875352	115882208	FAM225A	chr9:115754404-115929348	0	0.117879	0.519991	0.271739	chr9:115754893-115927857	0	0.01118	0.287556	0.293478
CTD-2292P10.4	1.83812		1.89652			0.430596	0.0248009	3.04251	0.0811106	0.124208	0.235934	0.422467	0.515709	chr8	143783669	143808391	CTD-2292P10.4	chr8:143664312-144186751	4.72846	0.464711	0.688082	0.673913	chr8:142320069-143911227	0	0.024124	0.35019	0.076087
RP11-150O12.6	1.83251	2.3011		1.10209		0.195291	0.062084	2.16535	0.141152	0.0119906	0.832216	0.0276268	0.867989	chr8	37373927	37374539	RP11-150O12.6	chr8:37315034-37438822	3.01416	0.388412	0.752938	0.391304	chr8:36638480-37551354	0.52194	0.090025	0.458658	0.309783
DDX11-AS1	1.81051	1.03797		1.20795		0.401935	0.0885536	2.67087	0.1022	0.0687997	0.596085	0.0597226	0.806935	chr12	31173696	31226781	DDX11-AS1	chr12:30982771-31251562	0.167556	0.209394	0.673319	0.358696	chr12:31149663-31483508	0	0.026478	0.344432	0.163043
ABCA9-AS1	1.78789	2.84492				0.108541	0.218669	2.74414	0.0976115	-0.0660604	0.0890326	0.0366756	0.848127	chr17	66940671	67038925	ABCA9-AS1	chr17:66843685-67054148	0.503185	0.244007	0.494286	0.38587	chr17:66970369-67090487	0	0.032362	0.357368	0.119565
LINC00944	1.77103	2.835	1.63096	1.26258		0.0447204	0.58741	0.293249	0.588146	0.0537919	0.321333	0.122954	0.725853	chr12	127214332	127256957	LINC00944	chr12:126510549-127243878	0	0.090794	0.383989	0.211957	chr12:127235558-127259521	0	0.051191	0.31921	0.23913
LA16c-380H5.1	1.76047			1.06404		-0.105369	0.233087	0.011824	0.91341	-0.0404859	0.48957	0.304754	0.580917	chr16	3038961	3044510	LA16c-380H5.1	chr16:2916136-3101639	0	0.041247	0.323287	0.206522	chr16:3003697-3135290	0.203183	0.076492	0.40358	0.320652
RUNDC3A-AS1	1.76026		1.06591	1.46333		0.213447	0.089317	1.1524	0.283048	0.178414	0.0271431	2.89177	0.0890331	chr17	42376941	42392683	RUNDC3A-AS1	chr17:42362959-42389628	0	0.117792	0.420049	0.298913	chr17:42354657-42475294	0	0.02942	0.324572	0.130435
LINC01272	1.74652	2.23456		1.13552		0.353532	0.123236	3.40253	0.0650967	0.0159542	0.902008	0.00233107	0.961492	chr20	48884022	48896332	LINC01272	chr20:48858284-49000387	0	0.175127	0.637153	0.679348	chr20:48103354-49116790	0	0.009414	0.358239	0.027174
RP11-43F13.4	1.73995		1.93937			-0.0090861	0.928144	1.03388	0.309248	-0.0662711	0.0769898	4.13734	0.041947	chr5	1005153	1006738	RP11-43F13.4	chr5:935091-1020354	2.78951	0.37718	0.856709	0.532609	chr5:914233-1308552	0	0.031773	0.382078	0.184783
AC009299.3	1.7368		1.04042			0.119582	0.451256	0.0908686	0.763076	0.0271203	0.766423	0.0825419	0.773882	chr2	162101249	162105561	AC009299.3	chr2:161883970-163023168	0	0.103691	0.388499	0.282609	chr2:161992889-162161305	0	0.026478	0.30953	0.130435
RP1-102K2.8	1.72423				1.25574	-0.0332129	0.709751	0.964966	0.325939	-0.0699765	0.0486707	3.32858	0.0680856	chr22	30642193	30642987	RP1-102K2.8	chr22:30633197-30671599	0	0.031259	0.377339	0.184783	chr22:30432203-31082557	0	0.008238	0.327951	0.396739
RP5-968D22.1	1.7223			1.19884		0.184848	0.13469	2.5713	0.108818	-0.00582093	0.914278	0.119524	0.729551	chr1	168370066	168391894	RP5-968D22.1	chr1:167977683-168556066	0.155842	0.207176	0.486699	0.478261	chr1:168347129-168871542	0	0.010591	0.268144	0.059783
RP11-575F12.2	1.70782	1.3272				0.0793492	0.35057	1.03195	0.309702	0.0671994	0.134513	4.76951	0.028968	chr12	127629616	127631077	RP11-575F12.2	chr12:127611269-127915170	0	0.098349	0.398165	0.211957	chr12:127259539-128727781	0.094076	0.069431	0.31921	0.23913
RP11-41O4.2	1.68822		1.15736			0.114814	0.294806	0.0107926	0.917259	0.0411392	0.414356	0.188494	0.664173	chr18	68047375	68051827	RP11-41O4.2	chr18:67991597-68176508	0	0.030789	0.303082	0.119565	chr18:67998977-68293393	4.44763	0.187699	0.473247	0.608696
AGAP2-AS1	1.67187		2.1292			0.211175	0.298682	1.19828	0.273666	0.0708136	0.566744	0.170101	0.680022	chr12	58120053	58122139	AGAP2-AS1	chr12:57811414-58170335	0	0.11334	0.413985	0.217391	chr12:57981815-58177292	0	0.040599	0.282324	0.211957
ZNF883	1.67129		1.25735			-0.035936	0.71273	0.931767	0.334404	-0.0170617	0.765379	0.0430719	0.83559	chr9	115759399	115812323	ZNF883	chr9:115754404-115929348	0	0.117879	0.519991	0.271739	chr9:115754893-115927857	0	0.01118	0.287556	0.293478
RP11-93K22.13	1.64093	1.06159				-0.00569103	0.943382	0.443474	0.50545	-0.00765645	0.89063	0.174903	0.67579	chr3	129808275	129813147	RP11-93K22.13	chr3:129716178-130135006	0	0.183487	0.639569	0.527174	chr3:129623239-129931448	0	0.030597	0.416427	0.108696
RP1-68D18.4	1.64055		1.12716			0.497192	0.00296514	5.77741	0.0162335	0.0689607	0.499611	4.153	0.0415607	chr11	35231889	35236532	RP1-68D18.4	chr11:35196411-35243238	0.898873	0.272983	0.685313	0.25	chr11:35050138-35271497	0	0.035892	0.368397	0.271739
LINC01410	1.6304	1.27618	1.3172			0.0813194	0.664439	0.0105185	0.918312	-0.00436156	0.967345	0.00857837	0.926206	chr9	66457284	66469310	LINC01410						chr9:38626352-71147652	0.353871	0.084141	0.394654	0.51087
TGFB2-AS1	1.60532	1.24355				0.0103255	0.95258	0.00647854	0.935848	0.0331266	0.72462	0.108815	0.741498	chr1	218517537	218519020	TGFB2-AS1	chr1:217982658-219627372	0.200216	0.214118	0.4977	0.494565	chr1:218511557-218619646	0	0.040011	0.349526	0.076087
TMPO-AS1	1.59368		1.31431			0.545857	0.0345601	5.48187	0.0192147	0.167521	0.242137	1.10482	0.293211	chr12	98906750	98910200	TMPO-AS1	chr12:98784680-98921574	0	0.04654	0.366118	0.206522	chr12:98860215-98944448	0	0.052367	0.313441	0.25
RP11-573D15.2	1.57497			1.8866		0.314848	0.10641	0.570355	0.450118	0.105111	0.153146	0.0834502	0.772675	chr3	186528668	186543310	RP11-573D15.2	chr3:186436776-186783147	11.6441	0.723394	0.87855	0.646739	chr3:186086878-186646757	0	0.019417	0.320296	0.086957
AP000695.6	1.57432	2.64544				0.269929	0.0873337	6.75729	0.00933653	-0.0413462	0.68421	0.512772	0.473941	chr21	37802657	37853368	AP000695.6	chr21:37718017-38014106	0	0.039409	0.379959	0.103261	chr21:37751256-37829040	0	0.047072	0.41223	0.576087
RP11-699L21.1	1.57343	3.34359	1.18096			0.130104	0.341669	0.476282	0.490111	0.0458631	0.488497	0.132227	0.716134	chr3	193675160	193721448	RP11-699L21.1	chr3:193434514-193697802	13.3012	0.781257	0.929719	0.630435	chr3:193417179-194120998	0	0.022947	0.317926	0.092391
RP11-4C20.4	1.57278	1.36369				-0.0632359	0.442827	0.413191	0.520354	0.115282	0.116837	3.39347	0.065455	chr10	129732961	129734431	RP11-4C20.4	chr10:129533078-129847120	0	0.070455	0.345342	0.184783	chr10:129692293-129884935	0	0.051191	0.369494	0.277174
RP4-607I7.1	1.57152	2.04905				0.442633	0.0174365	3.91232	0.0479333	0.0489946	0.470105	0.00218898	0.962683	chr11	35154201	35159579	RP4-607I7.1	chr11:35002822-35193007	1.03251	0.281657	0.685472	0.255435	chr11:35050138-35271497	0	0.035892	0.368397	0.271739
AC020571.3	1.56833	2.01119				0.288504	0.138537	11.4894	0.000699941	-0.0215424	0.834907	0.004682	0.945447	chr2	197124747	197128928	AC020571.3	chr2:196506062-198345797	0	0.138134	0.382115	0.293478	chr2:197083415-197152911	0	0.023536	0.3223	0.125
LINC01270	1.56743			1.39488		0.0463329	0.799656	0.0578663	0.809901	0.0513423	0.623216	0.891357	0.34511	chr20	48909256	48931459	LINC01270	chr20:48858284-49000387	0	0.175127	0.637153	0.679348	chr20:48103354-49116790	0	0.009414	0.358239	0.027174
RP11-559N14.5	1.55926			2.22784		0.0830978	0.498033	0.750114	0.38644	0.0613239	0.324097	0.0142689	0.904917	chr17	76480963	76499138	RP11-559N14.5	chr17:76456078-76729744	0	0.167118	0.448858	0.331522	chr17:76456135-76557943	0.078051	0.068254	0.367255	0.173913
RP11-576I22.2	1.55926	2.62305				0.539279	0.00761836	2.24398	0.134135	-0.0376483	0.769267	0.673452	0.411851	chr1	170429593	170501788	RP11-576I22.2	chr1:170413957-171032932	0.155842	0.207163	0.485119	0.472826	chr1:170113246-171182170	0	0.006472	0.268144	0.059783
RP3-439F8.1	1.55653	1.15982				0.347296	0.0146757	5.8245	0.0158045	-0.0120754	0.884525	0.237319	0.626149	chr22	46937391	46944093	RP3-439F8.1	chr22:46757062-46960565	0	0.053825	0.394815	0.201087	chr22:46936790-47077962	0	0.031773	0.362562	0.391304
CASC15	1.5519			1.22245		0.0624799	0.669827	2.05123	0.152084	0.0679849	0.451271	0.324152	0.569123	chr6	21665002	22214734	CASC15	chr6:21490333-22110892	0.130199	0.204001	0.5587	0.233696	chr6:21661737-22084813	1.67544	0.124152	0.422308	0.271739
RP11-802D6.1	1.53905	2.2095				0.0324886	0.832859	0.157994	0.69101	0.201025	0.0420197	1.17954	0.277449	chr17	27696734	27717795	RP11-802D6.1	chr17:27700297-27735717	0	0.148634	0.45101	0.304348	chr17:27508760-27711153	0	0.008826	0.33096	0.119565
BBOX1-AS1	1.53611	2.21878	2.17827	1.91133	1.90297	0.300141	0.144394	2.65737	0.103071	-0.030562	0.745612	1.68219	0.194633	chr11	27068732	27241660	BBOX1-AS1	chr11:27183495-27233845	0.012743	0.18918	0.596925	0.228261	chr11:27151523-27385939	0	0.025889	0.348547	0.288043
RP11-172H24.4	1.53241			1.05089		-0.220426	0.107194	1.12433	0.288988	-0.0486483	0.640016	0.169602	0.680466	chr13	21273445	21277857	RP11-172H24.4	chr13:21120575-21658866	0	0.055732	0.467682	0.217391	chr13:21266227-21297238	0.982891	0.105323	0.384295	0.413043
CTA-384D8.36	1.52237		1.79779			0.00416056	0.984009	0.557943	0.45509	-0.100493	0.449094	0.763593	0.382206	chr22	50962354	50963209	CTA-384D8.36
RP11-1399P15.1	1.51787		1.16706			-0.0910041	0.301064	1.37506	0.240945	-0.0296622	0.675775	0.555011	0.456277	chr2	87777013	87777553	RP11-1399P15.1	chr2:87053281-89126216	0	0.100674	0.377157	0.358696	chr2:86932157-95471445	0	0.014122	0.266702	0.059783
RP11-132A1.4	1.51198	1.18313	1.36874			-0.0248585	0.881306	0.0173487	0.89521	-0.140233	0.126939	0.970513	0.324552	chr7	100951626	100954266	RP11-132A1.4	chr7:100938008-100954856	5.59764	0.500284	0.737562	0.543478	chr7:100899083-101141971	0	0.041188	0.3389	0.125
RP5-1158E12.3	1.50255	1.01411				0.163598	0.370204	0.0241199	0.87658	0.0932649	0.406942	2.45787	0.116937	chrX	45707508	45710920	RP5-1158E12.3	chrX:45553162-45807642	0	0.081552	0.497187	0.125	chrX:45605470-46304688	0	0.040011	0.346726	0.36413
LINC01136	1.48547				1.96615	-0.0239335	0.799712	0.000345373	0.985173	0.0403544	0.58785	1.91357	0.166567	chr1	203267885	203274437	LINC01136	chr1:203255818-203283809	0.025489	0.190099	0.491459	0.456522	chr1:203244270-203590984	0	0.056486	0.352722	0.11413
ST3GAL4-AS1	1.4558	3.22027				0.0892367	0.630638	0.367765	0.544225	-0.0835434	0.473169	0.182473	0.669256	chr11	126210783	126225482	ST3GAL4-AS1	chr11:125860161-126224031	0	0.135158	0.680207	0.141304	chr11:126177848-126220061	2.01561	0.133566	0.437791	0.429348
RP5-1011O1.2	1.438	3.00256				-0.0786781	0.116068	0.102102	0.749322	-0.0045837	0.925026	0.640906	0.423383	chr1	192486768	192536347	RP5-1011O1.2	chr1:192515406-192564689	0	0.170626	0.458011	0.483696	chr1:192340553-192602238	0	0.042953	0.342982	0.097826
CTD-2020K17.3	1.42897				1.0709	0.418414	0.0523826	0.254361	0.614021	-0.000750492	0.994925	0.595179	0.440423	chr17	43315394	43319101	CTD-2020K17.3	chr17:43312393-43387778	0	0.12361	0.426014	0.320652	chr17:43185820-43336687	0	0.021771	0.330095	0.119565
AP000695.4	1.42797	3.19328				0.413726	0.0253777	3.02864	0.0818068	-0.0303918	0.776439	1.14177	0.28528	chr21	37818028	37904706	AP000695.4	chr21:37718017-38014106	0	0.039409	0.379959	0.103261	chr21:37832621-37950055	0	0.044718	0.412428	0.576087
CTD-2369P2.8	1.42579		1.1618			-0.0601326	0.778263	0.00391244	0.950125	0.0011778	0.98971	1.05072	0.305342	chr19	10396476	10399695	CTD-2369P2.8						chr19:10356432-10428767	0.195184	0.075903	0.307159	0.418478
RP11-609D21.3	1.41451		1.80796			-0.02578	0.844224	0.618559	0.431583	-0.0734381	0.325744	1.12901	0.287988	chr17	6676149	6679435	RP11-609D21.3	chr17:6632427-6740329	0	0.03982	0.40549	0.13587	chr17:6620812-6701014	0	0.030008	0.403279	0.451087
RP11-764K9.1	1.41239	1.27618	1.3172			0.0270659	0.810578	0.345865	0.556463	0.0154996	0.803722	0.0103075	0.919133	chr9	68397877	68409893	RP11-764K9.1						chr9:38626352-71147652	0.353871	0.084141	0.394654	0.51087
HOXA10-AS	1.40309	3.03848	2.51464	3.37907		0.230271	0.192733	3.35965	0.0668123	-0.0346873	0.626809	0.178012	0.673088	chr7	27208237	27211534	HOXA10-AS	chr7:27172571-27211665	0.159934	0.20836	0.552295	0.657609	chr7:27127231-27222603	0	0.030008	0.483555	0.065217
SLC2A1-AS1	1.39604	1.56332			1.3482	0.325734	0.0344644	0.0958072	0.75692	-0.079849	0.383616	0.440085	0.507082	chr1	43424719	43449029	SLC2A1-AS1	chr1:43400875-43476957	0	0.121872	0.427241	0.190217	chr1:43271033-43605960	0	0.012945	0.326783	0.26087
CDKN2B-AS1	1.38471	1.46533	1.007	1.1716		-0.0665947	0.600277	0.322884	0.569879	-0.0523648	0.46811	0.126935	0.721631	chr9	21994776	22121096	CDKN2B-AS1	chr9:22011477-22047932	0	0.009845	0.470681	0.048913	chr9:22000770-22432666	103.35	1.14796	0.749527	0.755435
DLEU2	1.36776	3.3582				0.578198	0.045365	0.884882	0.346868	0.297425	0.0603946	3.01816	0.0823368	chr13	50556687	50699856	DLEU2	chr13:50480351-51720474	0	0.105493	0.550835	0.26087	chr13:50369890-51624282	0.037765	0.0659	0.372506	0.36413
RP11-485G7.5	1.36473	1.30517				-0.093448	0.233385	0.293499	0.587987	0.061879	0.499887	0.00140046	0.970148	chr16	11435665	11439068	RP11-485G7.5	chr16:11407505-11505170	0	0.060092	0.399858	0.217391	chr16:11403893-11447272	0	0.016475	0.366974	0.282609
DLGAP1-AS2	1.363	2.6194		1.38161		0.108115	0.582118	0.0803815	0.776781	0.120786	0.285264	0.501868	0.478681	chr18	3602997	3608334	DLGAP1-AS2	chr18:3588495-3608040	1.24958	0.295809	0.697221	0.347826	chr18:3463965-3807898	0	0.060016	0.429126	0.315217
RP11-353N14.2	1.35853		2.11341			0.0720066	0.629345	0.125056	0.723614	0.0312503	0.706007	0.0190437	0.890241	chr17	77797250	77801503	RP11-353N14.2	chr17:77642194-77846762	0	0.175724	0.461268	0.331522	chr17:77641567-77898278	0.195184	0.075903	0.375844	0.173913
PIK3CD-AS2	1.34929		1.7479			0.0466287	0.732725	0.0668747	0.795943	-0.102128	0.239358	0.993152	0.318973	chr1	9732483	9747613	PIK3CD-AS2	chr1:9584442-9946026	0	0.094583	0.397774	0.173913	chr1:9719665-9771564	0.501816	0.089436	0.341881	0.358696
RP11-366L20.2	1.34349			3.53356		0.0377108	0.789609	1.69548	0.19288	0.0735475	0.399781	0.446039	0.504222	chr12	66245119	66275947	RP11-366L20.2	chr12:66201377-66352065	1.37504	0.30336	0.720217	0.244565	chr12:66224500-66362673	0	0.020005	0.292447	0.184783
LINC00511	1.33145		2.67941	1.24263		0.295352	0.227456	3.56049	0.0591703	-0.0733185	0.621432	0.83904	0.359672	chr17	70319263	70636611	LINC00511	chr17:70320661-70390452	0.351335	0.231137	0.484686	0.380435	chr17:70125572-70640826	1.75073	0.126505	0.363731	0.13587
RP11-259N19.1	1.31233		2.1649			-0.175719	0.366382	0.000756304	0.97806	-0.116123	0.315231	0.155565	0.693273	chr2	75059781	75061114	RP11-259N19.1	chr2:74983921-75226790	0	0.065646	0.362482	0.391304	chr2:74571954-75226790	0	0.010003	0.264391	0.043478
ATP2A1-AS1	1.28511		1.3654			0.531234	0.026385	0.126185	0.72242	0.0455727	0.695052	1.45625	0.227528	chr16	28890277	28891241	ATP2A1-AS1	chr16:28384477-29095340	0	0.061496	0.3821	0.244565	chr16:28302380-29260551	0	0.004707	0.355041	0.266304
RP13-735L24.1	1.28445		1.21343	1.27474		0.205886	0.246847	2.5119	0.112989	-0.0123052	0.905453	0.0083521	0.927183	chr12	9520059	9550213	RP13-735L24.1	chr12:9405723-9744633	0	0.083362	0.564294	0.331522	chr12:9380859-9798831	0	0.020594	0.351679	0.184783
RP11-396F22.1	1.27334	1.60344				0.116055	0.312739	1.4849	0.223009	-0.0439042	0.239693	0.108396	0.741977	chr12	39300252	39303394	RP11-396F22.1	chr12:39228083-39535140	0	0.031056	0.38149	0.217391	chr12:39228083-39685472	0.434578	0.087083	0.350565	0.228261
RP11-181E10.3	1.27128		1.09478			-0.0194995	0.838082	0.239678	0.624439	0.0125441	0.848086	0.0655306	0.797959	chr2	111968571	111970053	RP11-181E10.3	chr2:111966947-112402908	0.070374	0.196112	0.461778	0.347826	chr2:111874276-112499592	0	0.021771	0.331362	0.070652
LEF1-AS1	1.24156	2.39733		1.18057		0.0462428	0.754638	1.44626	0.229129	0.00138076	0.987661	0.746912	0.387456	chr4	109088680	109177992	LEF1-AS1	chr4:108217952-109132708	0	0.020411	0.307157	0.108696	chr4:108968502-109538252	0.028348	0.0659	0.38571	0.516304
AP000487.5	1.23937	2.0526	1.24705	1.65068		0.125177	0.435054	2.37251	0.123488	0.101433	0.310194	2.89334	0.0889461	chr11	70218351	70244594	AP000487.5	chr11:70221717-70235868	100.115	2.79773	2.15532	0.559783	chr11:70231516-70311137	0	0.013533	0.335337	0.103261
RP11-314A20.2	1.23921	1.51647	1.38022			0.433978	0.0555931	0.223007	0.636758	0.0190589	0.805391	0.299195	0.584387	chr17	4607524	4608824	RP11-314A20.2	chr17:4605491-4637886	0	0.054545	0.390508	0.141304	chr17:4574053-4631259	0	0.038834	0.392788	0.461957
CHKB-AS1	1.22855		1.36194	1.24282		0.257575	0.348402	0.0385365	0.84437	0.141062	0.341203	0.0014406	0.969723	chr22	51021454	51022306	CHKB-AS1
LINC01235	1.21776	1.42894		1.45783		0.0440528	0.765351	0.0189597	0.890482	-0.0907541	0.242908	0.630467	0.427184	chr9	13406378	13433052	LINC01235	chr9:13282733-13876220	0	0.110847	0.668643	0.130435	chr9:13101686-13923685	0.731504	0.097674	0.436453	0.581522
RP11-303E16.2	1.21624		1.78563		1.17215	0.103659	0.764458	0.460879	0.497213	0.216692	0.262155	0.277703	0.598211	chr16	81064374	81065090	RP11-303E16.2	chr16:80959487-81311610	0	0.052018	0.360253	0.23913	chr16:81036444-81086242	0	0.041776	0.400103	0.326087
FAM225B	1.21409	2.05219				0.0569963	0.691985	0.781414	0.376709	-0.00575846	0.940492	0.407897	0.523039	chr9	115865617	115873780	FAM225B	chr9:115754404-115929348	0	0.117879	0.519991	0.271739	chr9:115754893-115927857	0	0.01118	0.287556	0.293478
RP11-379F4.4	1.1637				2.30894	0.213326	0.294879	0.374072	0.540793	-0.0078497	0.948684	0.179001	0.672233	chr3	158450051	158501859	RP11-379F4.4	chr3:158311671-158701278	10.6896	0.690028	0.877088	0.63587	chr3:158452902-158677847	0	0.006472	0.354826	0.065217
RP3-523K23.2	1.15555		2.19243			0.376063	0.0740485	0.905963	0.341188	0.0882213	0.415351	0.100675	0.751021	chr6	54807964	54809897	RP3-523K23.2	chr6:54757791-54859707	1.05053	0.283374	0.564342	0.320652	chr6:54809264-55267493	0	0.037069	0.356091	0.13587
RP4-647C14.2	1.14697		1.12266			0.0972289	0.513145	0.81368	0.367035	-0.150665	0.0815458	2.41724	0.120006	chr14	73709358	73712687	RP4-647C14.2	chr14:72778974-74229837	0	0.044535	0.404769	0.266304	chr14:73703747-73743367	0	0.022359	0.350716	0.271739
RP11-120D5.1	1.13974	1.66048				0.738093	0.0267897	3.5283	0.0603294	0.150577	0.382533	0.319306	0.572025	chrX	10865995	11129261	RP11-120D5.1	chrX:11000541-11244783	0	0.062746	0.344336	0.157609	chrX:9922491-11124912	0.593881	0.092967	0.363815	0.353261
RP5-1157M23.2	1.10124	1.02228				0.126759	0.673349	2.12728	0.144697	-0.0637298	0.663613	0.298351	0.584918	chr3	52273273	52275113	RP5-1157M23.2	chr3:52203291-52334593	0	0.00756	0.276696	0.054348	chr3:52252043-52284712	1.90018	0.130624	0.44699	0.679348
RP11-611E13.2	1.08566	1.15264				0.183459	0.485467	0.137552	0.710726	0.349141	0.019981	1.93658	0.164041	chr12	70297812	70637140	RP11-611E13.2	chr12:70383850-70526824	2.76289	0.3764	0.776833	0.266304	chr12:70354749-70905354	0	0.017064	0.295422	0.168478
MIR181A2HG	1.08426	3.4346				0.279156	0.288004	0.237607	0.62594	0.133407	0.363071	1.65305	0.198544	chr9	127420745	127460910	MIR181A2HG	chr9:127368340-127463477	0	0.105622	0.490097	0.277174	chr9:127416900-127461675	0	0.017652	0.288176	0.315217
AC009303.2	1.07068			1.06224		0.0431349	0.880751	0.307114	0.579456	-0.161813	0.378934	0.363505	0.546566	chr2	118771749	118773249	AC009303.2	chr2:118749650-119131548	1.01491	0.280208	0.583721	0.320652	chr2:118772046-119595539	0	0.028243	0.329584	0.081522
RP1-102E24.8	1.06959	1.71625				0.192434	0.41861	0.0208879	0.885085	-0.0192223	0.878699	0.0428482	0.836011	chr12	6503070	6505314	RP1-102E24.8	chr12:6407285-6519451	0	0.113797	0.579212	0.342391	chr12:6350416-6603731	0	0.052367	0.373156	0.190217
RP11-51F16.1	1.06506	3.4318				-0.00427869	0.98113	0.400128	0.527023	-0.24352	0.0273067	7.35497	0.00668776	chr17	61778206	61780030	RP11-51F16.1	chr17:61727966-61838259	0.57504	0.250052	0.51562	0.369565	chr17:61769481-61925272	0	0.027655	0.380685	0.108696
SNHG1	1.06436	2.13964		1.20113		0.0988706	0.801898	0.144273	0.70407	0.151158	0.50229	0.00972475	0.921445	chr11	62619459	62623386	SNHG1	chr11:62604096-62644972	0	0.114967	0.366596	0.255435	chr11:62326738-62900211	0	0.014122	0.317721	0.184783
RP11-46A10.5	1.06288	1.35748				0.382184	0.111942	2.17181	0.140561	0.0658548	0.629175	0.000469149	0.982719	chr1	180913177	180945618	RP11-46A10.5	chr1:180815456-181187497	0	0.150831	0.461713	0.461957	chr1:180861899-180994055	0	0.018829	0.310654	0.081522
HCP5	1.04776		1.62032		1.05011	0.204068	0.317791	0.191255	0.661874	0.0941484	0.420471	0.028578	0.865757	chr6	31368478	31445283	HCP5						chr6:31176039-32933222	0	0.054721	0.335081	0.211957
PSMB8-AS1	1.04483	1.50886	1.69572			0.28082	0.235594	0.792217	0.373431	0.0315117	0.81407	0.000889852	0.976202	chr6	32811862	32814272	PSMB8-AS1						chr6:31176039-32933222	0	0.054721	0.335081	0.211957
SNHG3	1.03623		1.03164			-0.28828	0.402565	2.32395	0.127396	0.0200215	0.922339	0.268352	0.60444	chr1	28832491	28837404	SNHG3						chr1:28829389-28845931	1.74122	0.125917	0.349616	0.380435
YEATS2-AS1	1.03212		1.08165			0.386012	0.164534	1.45614	0.227545	0.0786984	0.648851	0.397435	0.528417	chr3	183524244	183528571	YEATS2-AS1						chr3:183125664-183912339	0	0.015887	0.314491	0.070652
SNHG17	1.0178			1.14		-0.356907	0.296318	0.913788	0.339111	0.164277	0.343908	0.933187	0.334036	chr20	37049234	37063996	SNHG17	chr20:36892222-37130124	0	0.080531	0.590498	0.657609	chr20:36967446-37097383	0	0.007061	0.440783	0.021739
RP11-1149O23.3	1.01141	2.90761				-0.285083	0.467205	0.114083	0.735542	-0.147898	0.446833	1.59072	0.207223	chr8	23081983	23088439	RP11-1149O23.3	chr8:23069718-23090256	0	0.022034	0.400734	0.23913	chr8:22932928-23084864	0.093947	0.069431	0.465403	0.456522
RP11-479G22.8	1.01062	2.09894				-0.260436	0.28599	1.34716	0.245775	0.0289853	0.832547	0.151626	0.696987	chr10	33176182	33178239	RP11-479G22.8	chr10:32834043-33418819	0	0.134606	0.553828	0.26087	chr10:32865814-33184658	0	0.015887	0.330706	0.23913
LL22NC03-N64E9.1		6.6462	4.02423	3.13422		0.0167257	0.762657	1.55718	0.212078	0.0116114	0.708019	0.124994	0.72368	chr14	19662047	19663434	LL22NC03-N64E9.1
MIR503HG		5.26719	1.9846	2.13124		0.260951	0.19717	0.00134159	0.970782	0.0318747	0.749217	0.530994	0.466189	chrX	133677366	133680662	MIR503HG	chrX:133657515-133685400	0	0.124992	0.371714	0.336957	chrX:133673607-133696200	0	0.008238	0.200952	0.130435
RP11-863P13.1		5.1034		1.63843		0.0950996	0.0497138	0	1	0.0170902	0.564063	0	1	chr16	88210894	88212252	RP11-863P13.1	chr16:87947549-88364271	0	0.077826	0.385972	0.26087	chr16:88211143-89304311	0	0.045895	0.40519	0.326087
AC010148.1		4.75962		1.27436		0.125699	0.508341	0.13542	0.712877	0.143878	0.202587	0.211555	0.645552	chr2	235742958	235822028	AC010148.1	chr2:234835535-235878268	0	0.042011	0.30443	0.184783	chr2:234986435-235857511	3.37457	0.165339	0.402398	0.255435
APCDD1L-AS1		4.70167	1.12157			0.133665	0.152199	0.0817082	0.774996	0.0327536	0.587935	0.390927	0.531813	chr20	57090434	57194944	APCDD1L-AS1	chr20:57145012-57811433	0	0.109344	0.613174	0.641304	chr20:55961356-58146343	0	0.005884	0.308404	0.027174
RP11-567G11.1		4.29625		1.88312		0.0594101	0.462706	0.43972	0.507258	-0.0151357	0.621016	0.279359	0.597122	chr3	187166632	187167238	RP11-567G11.1	chr3:186783478-187398065	11.591	0.721387	0.876603	0.646739	chr3:187011895-187471366	0	0.019417	0.32109	0.086957
PSMA3-AS1		3.82234	1.18595			0.867408	0.0255007	3.13249	0.0767465	-0.130337	0.552096	0.307266	0.579363	chr14	58732082	58764852	PSMA3-AS1	chr14:58725443-59883138	0	0.053558	0.402543	0.288043	chr14:58746565-58758107	0	0.009414	0.340851	0.255435
LINC00668		3.68236		1.4602		0.07219	0.271236	1.47931	0.223882	0.0356826	0.243258	0.752839	0.385579	chr18	6919494	6929965	LINC00668	chr18:6918085-7188813	0	0.112001	0.568271	0.320652	chr18:6917171-6936251	0.47781	0.08826	0.451352	0.331522
RP11-191N8.2		3.67541		1.16234		0.195151	0.0994923	6.51897	0.010673	0.0114466	0.713453	1.15539	0.282424	chr1	222001007	222014008	RP11-191N8.2	chr1:221103513-222458628	0.172969	0.209974	0.494002	0.494565	chr1:221917205-222787969	0	0.027066	0.346846	0.076087
RP11-402P6.9		3.64237		1.70973		-0.0209603	0.617882	0.00382701	0.950672	-0.0188084	0.436701	0.708139	0.400062	chrX	70882844	70885603	RP11-402P6.9	chrX:70842799-70900627	0	0.115355	0.365938	0.266304	chrX:70752532-70915144	0	0.027655	0.25051	0.190217
H19		3.62758		1.33153		-0.0154078	0.864744	0.21357	0.643984	-0.00771277	0.886372	1.71304	0.190592	chr11	2016392	2022700	H19	chr11:1917872-2054900	0	0.013887	0.319105	0.13587	chr11:2007244-2138763	2.36819	0.14298	0.378053	0.423913
RP11-680F8.1		3.57833		1.13641		-0.08543	0.175389	1.54836	0.213378	0.0390915	0.424596	0.847709	0.357201	chr15	29967193	29973161	RP11-680F8.1						chr15:28099124-31193674	0.643259	0.094732	0.331098	0.326087
RP11-160E2.11		3.3558	1.04914			-0.0871185	0.155546	0	1	-0.0428807	0.214663	0	1	chr17	19064101	19065587	RP11-160E2.11						chr17:18860763-19239325	0.054013	0.067077	0.431301	0.456522
AFAP1-AS1		3.33376	1.41708			-0.0719646	0.320402	0.630664	0.427112	-0.0224827	0.576059	0.402168	0.525972	chr4	7755816	7780655	AFAP1-AS1	chr4:7413462-7771442	0	0.04366	0.456207	0.108696	chr4:7760243-7963089	0	0.060605	0.443683	0.554348
LINC00954		3.04737	1.40016			-0.00797163	0.957473	0.032492	0.856952	-0.00347766	0.964714	0.470044	0.492967	chr2	20068620	20084808	LINC00954	chr2:20062558-20252695	0	0.074586	0.368862	0.380435	chr2:20062558-20086302	0	0.045895	0.329773	0.092391
SNHG15		2.98191	1.83801			-0.384762	0.302934	0.505635	0.477034	0.310001	0.170061	2.14716	0.142833	chr7	45022621	45026560	SNHG15	chr7:44963124-45055410	0	0.130529	0.50479	0.646739	chr7:44750515-45032666	0	0.021182	0.504072	0.054348
HOXA11-AS		2.96508		1.14993		0.0850347	0.388351	0.124389	0.724322	0.0268296	0.63852	0.0430918	0.835552	chr7	27224136	27228912	HOXA11-AS	chr7:27215407-27277339	0.180104	0.211752	0.55203	0.663043	chr7:27223563-27247279	0	0.026478	0.500174	0.059783
RP11-319E16.2		2.95458	2.00683			0.0621979	0.266724	0.000158256	0.989963	0.0550879	0.102403	3.61594	0.0572283	chr12	5425126	5428513	RP11-319E16.2	chr12:5248599-5456264	0	0.107927	0.584637	0.336957	chr12:5042441-5538509	0	0.032362	0.37425	0.190217
RP11-1038A11.3		2.84409		2.8508		0.121044	0.0935004	0.0587135	0.808541	0.0278128	0.38056	3.05298	0.0805891	chr12	5399645	5492819	RP11-1038A11.3	chr12:5248599-5456264	0	0.107927	0.584637	0.336957	chr12:5042441-5538509	0	0.032362	0.37425	0.190217
LINC00911		2.81792		1.0243		-0.0129085	0.755829	0	1	-0.0079745	0.765317	0	1	chr14	85860222	85886418	LINC00911	chr14:85799243-86055039	0	0.06665	0.431127	0.25	chr14:85858706-85887140	0	0.05884	0.365849	0.309783
RP11-381O7.3		2.81131		1.29538		-0.103987	0.0957459	0.862141	0.35314	-0.0373933	0.387418	0.669119	0.413359	chr9	67016226	67032072	RP11-381O7.3						chr9:38626352-71147652	0.353871	0.084141	0.394654	0.51087
AC129778.2		2.81131		1.29538		-0.0383295	0.542595	0	1	0.0465157	0.181555	0	1	chr9	42817351	42859085	AC129778.2						chr9:38626352-71147652	0.353871	0.084141	0.394654	0.51087
LINC01305		2.79946	1.06169			-0.00136462	0.980555	1.02285	0.311843	0.0166148	0.615028	0.109433	0.740791	chr2	175190754	175195371	LINC01305	chr2:175123107-175208185	0.503185	0.244111	0.517493	0.331522	chr2:175117880-175422978	0	0.013533	0.299429	0.108696
LINC00958		2.78179		1.13521		-0.014269	0.817428	0.258887	0.610886	0.0111922	0.771724	0.554527	0.456474	chr11	12984056	13011095	LINC00958	chr11:12916329-13011448	0	0.054655	0.365532	0.184783	chr11:12980865-13294565	0	0.035304	0.345807	0.326087
LINC01060		2.7683		1.97538		-0.0479188	0.408281	0.550003	0.458316	-0.00766929	0.820642	0.0534576	0.817152	chr4	189321889	189602205	LINC01060
RP4-715N11.2		2.69405	1.55113			0.0150531	0.759336	0.895303	0.344044	-0.0226108	0.430937	0.845913	0.357711	chr20	51288455	51307468	RP4-715N11.2	chr20:51246672-51559324	0	0.148743	0.633733	0.663043	chr20:50822325-51709962	0	0.009414	0.372965	0.021739
RP1-287H17.1		2.68641		1.11988		-0.00359328	0.936145	0.253469	0.614643	0.0189036	0.467915	0.235317	0.627609	chr6	135027197	135028487	RP1-287H17.1	chr6:135001116-135069725	0	0.183437	0.579486	0.222826	chr6:134651975-135276696	0	0.012945	0.312015	0.233696
LINC00520		2.65974		1.44601		-0.00681215	0.934111	0.815981	0.366358	0.0264538	0.611221	0.76698	0.381153	chr14	56247852	56263406	LINC00520						chr14:56181300-56267456	0	0.012945	0.337092	0.244565
AC093901.1		2.63461	1.91435	1.2675		0.315172	0.120279	1.53258	0.215726	-0.105129	0.0855711	5.78629	0.0161516	chr2	118889703	118943962	AC093901.1	chr2:118749650-119131548	1.01491	0.280208	0.583721	0.320652	chr2:118772046-119595539	0	0.028243	0.329584	0.081522
RP11-89K21.1		2.60583	1.17152			0.0113271	0.857603	0.0408995	0.839732	0.017823	0.605298	0.602143	0.437762	chr2	45148215	45166338	RP11-89K21.1	chr2:44963906-45566824	0	0.056528	0.36193	0.380435	chr2:44585208-45167570	0	0.040599	0.335915	0.076087
CTA-384D8.34		2.54045	2.81992	1.89109		0.0710245	0.533519	0.00194701	0.964805	-0.0721369	0.0739212	0.481453	0.487765	chr22	50981078	50981440	CTA-384D8.34
RP11-497E19.2		2.5363		1.13841		0.0498427	0.254509	0	1	-0.0325757	0.228402	0	1	chr14	85994942	85995730	RP11-497E19.2	chr14:85799243-86055039	0	0.06665	0.431127	0.25	chr14:85889270-88298252	0	0.063547	0.365849	0.309783
RP11-497E19.1		2.5363		1.13841		0.0620129	0.362026	0.0143269	0.904725	-0.0694913	0.0212122	1.42452	0.232662	chr14	85990775	85996332	RP11-497E19.1	chr14:85799243-86055039	0	0.06665	0.431127	0.25	chr14:85889270-88298252	0	0.063547	0.365849	0.309783
KCNQ5-IT1		2.52165		1.25422		0.0136395	0.738604	0.217245	0.641147	-0.0175198	0.460751	0.359413	0.548832	chr6	73340222	73388282	KCNQ5-IT1	chr6:73044909-73797164	0	0.058896	0.363021	0.195652	chr6:72595322-73674646	0.079419	0.068842	0.354491	0.228261
GAS5		2.44359		1.25846		0.0888111	0.784601	0.013046	0.909064	0.202407	0.263861	1.96188	0.161312	chr1	173833037	173838020	GAS5	chr1:173832101-174035992	0.242733	0.219337	0.494937	0.483696	chr1:173832806-173998794	0	0.015887	0.298105	0.065217
AL022344.7		2.42346	3.80762			0.139763	0.218251	9.28735	0.00230741	-0.0371606	0.309187	1.17311	0.278764	chr10	43246625	43247593	AL022344.7						chr10:43083887-43300528	0	0.048249	0.336417	0.211957
RP4-564F22.5		2.40389	1.1073			-0.104746	0.477764	1.69898	0.192422	-0.0411781	0.590586	0.177263	0.673736	chr20	37034657	37045444	RP4-564F22.5	chr20:36892222-37130124	0	0.080531	0.590498	0.657609	chr20:36967446-37097383	0	0.007061	0.440783	0.021739
AC009133.12		2.39301	1.38687			-0.044462	0.860193	4.96035e-05	0.994381	-9.05751e-05	0.999492	0.0191825	0.889845	chr16	29819956	29832573	AC009133.12						chr16:29262569-30641021	0	0.001177	0.353961	0.255435
RP11-517H2.6		2.38436	1.09302			-0.0137349	0.953313	1.47162	0.22509	0.119827	0.396694	0.126725	0.721852	chr6	167412892	167552629	RP11-517H2.6	chr6:167172159-168263019	0	0.125216	0.451236	0.222826	chr6:167415605-167516181	0	0.049425	0.339338	0.277174
AC016582.2		2.37724	2.08304			0.131251	0.145397	0.432082	0.510969	-0.0493433	0.184148	0.0322119	0.857563	chr19	38314361	38345855	AC016582.2	chr19:38243096-38424916	0	0.152815	0.560522	0.255435	chr19:38310281-38421845	0	0.028831	0.288859	0.255435
LINC00925		2.37703	1.29285	1.20833		0.220152	0.0411965	2.86913	0.0902937	0.019075	0.740312	0.00234017	0.961417	chr15	89904809	89941718	LINC00925	chr15:89898914-90100201	0	0.180882	0.478634	0.277174	chr15:89771598-90539304	0	0.013533	0.273742	0.244565
AC008268.1		2.36		1.12817		-0.0522589	0.337333	0	1	-0.0261761	0.363604	0	1	chr2	96331831	96334463	AC008268.1	chr2:96063658-96954277	0	0.14162	0.410031	0.36413	chr2:96052951-96506400	0	0.015298	0.229903	0.059783
AC017002.1		2.32206	1.14823			0.0341195	0.837617	0.144733	0.703621	-0.0617914	0.44667	0.362735	0.546991	chr2	112248849	112328551	AC017002.1	chr2:111966947-112402908	0.070374	0.196112	0.461778	0.347826	chr2:111874276-112499592	0	0.021771	0.331362	0.070652
BAALC-AS1		2.21034		1.25599		0.394508	0.0256992	7.35302	0.00669501	0.107459	0.36807	0.00147704	0.969343	chr8	104169217	104311000	BAALC-AS1	chr8:104102854-104296098	2.44224	0.360543	0.644023	0.684783	chr8:103134255-104456893	0	0.00353	0.294852	0.059783
STAM-AS1		2.1887	1.34651			0.0383825	0.871271	0.0414388	0.838693	0.0165922	0.901699	0.0175568	0.894587	chr10	17683282	17685877	STAM-AS1	chr10:17670114-17692758	0	0.035309	0.430839	0.244565	chr10:17504536-17685341	0	0.039423	0.35593	0.288043
LA16c-83F12.6		2.18741	1.45957			0.0317086	0.434009	0	1	0.0161114	0.499093	0.0433855	0.835001	chr14	19611694	19643387	LA16c-83F12.6
HHIP-AS1		2.08902		1.12283		0.150186	0.20676	0.542503	0.461397	0.0349656	0.620672	1.07431	0.299974	chr4	145564073	145582509	HHIP-AS1	chr4:145456007-145612519	0	0.113397	0.446409	0.163043	chr4:145065536-145666698	0	0.038246	0.383398	0.445652
CTD-2587M2.1		2.07937			1.21203	0.200844	0.350367	0.773938	0.379002	-0.0162487	0.885763	0.0619902	0.803378	chr5	108572820	108662070	CTD-2587M2.1	chr5:107934028-109488058	0	0.026766	0.331405	0.048913	chr5:107719578-108666767	1.50491	0.119445	0.418097	0.538043
STARD4-AS1		2.06268		1.44036		0.10564	0.587641	0.771501	0.379753	-0.0163541	0.894876	0.077621	0.780548	chr5	110847923	111075423	STARD4-AS1	chr5:109579001-111045225	0	0.026766	0.359235	0.043478	chr5:110830209-110996632	0	0.057074	0.412209	0.543478
RP11-88I18.2		2.05562	2.20701			0.370985	0.110968	0.876376	0.349196	-0.0151684	0.842944	0.747704	0.387204	chr9	71008796	71021416	RP11-88I18.2						chr9:38626352-71147652	0.353871	0.084141	0.394654	0.51087
ZBED3-AS1		2.02818	1.15935			-0.0964935	0.540447	1.3382	0.247351	0.180001	0.0822682	0.855556	0.354985	chr5	76382564	76462734	ZBED3-AS1	chr5:75916434-77449217	0	0.017637	0.326253	0.043478	chr5:76379402-76504323	2.32535	0.141215	0.43436	0.603261
CTB-131B5.5		2.02183	1.7479			-0.0139456	0.918667	0.0290041	0.864769	0.014775	0.84969	0.0109605	0.91662	chr5	139536903	139552636	CTB-131B5.5	chr5:139503719-139624461	0	0.058913	0.414801	0.070652	chr5:139425704-139550384	0	0.028831	0.416321	0.494565
RP11-44F21.5		2.01464	1.65833			0.148769	0.338137	7.11665	0.00763714	-0.052525	0.281764	2.22113	0.136133	chr4	76006911	76009927	RP11-44F21.5	chr4:75796534-76325153	0	0.186196	0.613822	0.173913	chr4:75977125-76443365	0	0.018829	0.376965	0.456522
FBXL19-AS1		2.00149	2.31882			-0.429312	0.0570375	1.31122	0.252174	-0.0854935	0.491088	0.0519576	0.819691	chr16	30930639	30934590	FBXL19-AS1	chr16:30851955-30982225	0	0.097324	0.429989	0.25	chr16:30933064-30953202	0	0.000588	0.34671	0.244565
LINC00504		1.99331		1.95579		0.00645894	0.92335	0.488407	0.484639	-0.00837008	0.837748	0.365835	0.545283	chr4	14472088	14889793	LINC00504	chr4:14353521-15029441	0	0.047091	0.504706	0.103261	chr4:14472634-14688486	0	0.028243	0.43323	0.570652
AC005037.3		1.98006		1.44928		0.000656114	0.99703	0.028529	0.865871	0.0252652	0.799479	0.384294	0.535314	chr2	201827985	201873825	AC005037.3	chr2:201760937-202095253	0	0.122155	0.365325	0.282609	chr2:201797676-201934250	0	0.040011	0.309911	0.141304
CTD-2066L21.2		1.91819		2.66382		0.0149054	0.685124	0.0327325	0.856429	-0.0209807	0.310698	1.61071	0.204392	chr5	33011427	33017713	CTD-2066L21.2	chr5:32948120-33942685	0	0.125583	0.738296	0.478261	chr5:32793174-33522141	0	0.010003	0.362229	0.195652
RP11-115C21.2		1.85611		1.0955		0.206912	0.528004	0.389283	0.532677	0.057962	0.733503	2.13136	0.144312	chr8	6261071	6264663	RP11-115C21.2	chr8:6207719-6319337	0	0.136889	0.587757	0.25	chr8:5000625-6263083	0.478749	0.08826	0.45855	0.456522
RP11-22P4.1		1.83593	1.26196			0.116005	0.593442	0.626479	0.42865	0.145957	0.262566	0.970357	0.324591	chr11	28373653	28548588	RP11-22P4.1	chr11:28390645-28537265	0	0.149764	0.527374	0.228261	chr11:28357227-30029972	0	0.050014	0.335981	0.304348
FLVCR1-AS1		1.8233			2.50604	0.0834818	0.675903	0.249841	0.617187	0.00537245	0.960631	0.078786	0.778949	chr1	213025449	213031430	FLVCR1-AS1	chr1:212994310-213056797	0	0.183457	0.489899	0.472826	chr1:212994224-213030019	0	0.044718	0.35466	0.097826
AC005682.5		1.78591	1.19532			0.121289	0.471369	0.495735	0.48138	-0.00214479	0.980428	2.96194	0.0852455	chr7	22893796	22901198	AC005682.5	chr7:22899109-22917410	0.426257	0.237897	0.555161	0.684783	chr7:22676860-23136235	0	0.006472	0.474125	0.043478
FOXD1-AS1		1.72802		1.07487		0		0	1	0		0	1	chr5	72742183	72742811	FOXD1-AS1	chr5:72738361-72822466	0	0.033744	0.420958	0.048913	chr5:72429449-72791069	2.64125	0.149453	0.44068	0.61413
RP11-279F6.1		1.72234	2.2186			0.0298187	0.713115	0.00255205	0.95971	-0.00251374	0.954982	2.30001	0.129373	chr15	69755364	69863779	RP11-279F6.1	chr15:68552472-69930862	0	0.038031	0.381595	0.184783	chr15:69701844-70945164	0	0.024713	0.28936	0.309783
NCK1-AS1		1.71652	1.22928			0.531857	0.0873496	0.127564	0.720971	0.113376	0.433845	0.0198598	0.887929	chr3	136560567	136580896	NCK1-AS1	chr3:136528270-136585577	0.962085	0.276804	0.713424	0.543478	chr3:136536672-136577392	0	0.024124	0.384289	0.097826
LINC01096		1.67523		1.54322		0.116081	0.0364413	4.69296	0.0302864	-0.0108293	0.648857	1.21664	0.270021	chr4	13547698	13549425	LINC01096	chr4:13531603-13643437	0	0.051135	0.494269	0.108696	chr4:13358802-13569048	0	0.059428	0.443224	0.576087
CTD-2001C12.1		1.65402	1.03813			0.19632	0.202113	0.0289084	0.864991	0.0104172	0.846934	1.2878	0.256453	chr5	99785457	99870966	CTD-2001C12.1	chr5:99848334-99957669	0	0.034695	0.384555	0.054348	chr5:98135462-99864939	1.47042	0.118856	0.419619	0.554348
RP11-186F10.2		1.65075			3.29171	0.031668	0.536373	0.362497	0.547123	-0.020543	0.414412	0.857494	0.354441	chr12	71976072	71977632	RP11-186F10.2	chr12:71923270-72074735	1.20588	0.292723	0.706638	0.244565	chr12:71730804-71980986	0	0.031185	0.287689	0.190217
RP3-522D1.1		1.6429	1.15324			-0.0266387	0.65792	0.97143	0.324324	-0.00850804	0.832898	0.0420964	0.837436	chr1	113392649	113420493	RP3-522D1.1	chr1:113223631-113567547	0	0.036952	0.279108	0.173913	chr1:113273283-113501475	2.00482	0.133566	0.394483	0.320652
RP11-872J21.3		1.60914	2.03495			0.527094	0.0972171	1.22275	0.268822	-0.0611624	0.722541	0.315161	0.57453	chr14	96967146	96968658	RP11-872J21.3	chr14:96217325-97644829	0	0.069763	0.401115	0.266304	chr14:96958071-97034805	0	0.048837	0.354349	0.309783
RP11-766N7.3		1.57652			1.06626	-0.105019	0.103689	0.000957971	0.975309	-0.00954511	0.849844	0.120434	0.728564	chr12	65277173	65371302	RP11-766N7.3	chr12:65296837-65337237	0.362249	0.232403	0.581811	0.255435	chr12:65278185-65434895	0	0.021182	0.296945	0.179348
RP11-1020M18.10		1.57498	2.39486			0.00919216	0.804307	0.00113756	0.973094	0.0307726	0.147909	2.06434	0.15078	chr12	52801363	52822278	RP11-1020M18.10	chr12:52670660-52814040	0	0.037359	0.329979	0.179348	chr12:52675917-52880371	0	0.04413	0.312613	0.211957
RP11-91J3.3		1.56741	1.22742			-0.0655668	0.197852	0	1	-0.0364896	0.206672	0	1	chr4	188334717	188336851	RP11-91J3.3	chr4:188320023-188398663	0	0.070318	0.439136	0.11413	chr4:187652655-188762240	3.38987	0.165339	0.438258	0.527174
RP11-356K23.2		1.54562	1.14278			0.043861	0.50584	0.812852	0.367278	-0.0268542	0.354372	0.0778233	0.780269	chr14	89821403	89822915	RP11-356K23.2	chr14:89762808-89986942	0	0.058531	0.408444	0.255435	chr14:89589918-90177516	0	0.061782	0.364139	0.320652
KDM4A-AS1		1.54051		1.52892		0.61862	0.0214015	2.15035	0.142537	-0.103066	0.543904	0.64116	0.423291	chr1	44165435	44173809	KDM4A-AS1	chr1:44160813-44233532	0	0.108829	0.401833	0.190217	chr1:44089866-44169210	0	0.010003	0.329209	0.255435
C6orf99		1.52306	1.3809			-0.343028	0.089581	6.1432	0.0131919	0.040739	0.746126	0.0250091	0.874344	chr6	159290970	159331385	C6orf99	chr6:159214960-159463964	0	0.093969	0.465221	0.195652	chr6:159246669-159585968	0	0.046483	0.344401	0.266304
RP11-805J14.5		1.51866	1.29031	1.73029		0		0	1	0		0	1	chr11	70052396	70053496	RP11-805J14.5	chr11:70010141-70133539	100.898	2.82143	2.14827	0.565217	chr11:69451837-70053547	0	0.001177	0.326551	0.097826
LAMTOR5-AS1		1.48948			1.41337	0.251558	0.384811	1.09455	0.295464	-0.0332533	0.845086	0.411427	0.521246	chr1	110889737	110986439	LAMTOR5-AS1	chr1:110923301-110965023	0	0.058361	0.309644	0.184783	chr1:110934989-110993349	1.58616	0.121798	0.391052	0.320652
ZNRD1-AS1		1.48776			1.05011	0.25739	0.325092	1.37627	0.240738	-0.0611553	0.681679	0.0559164	0.813071	chr6	29968787	30029417	ZNRD1-AS1	chr6:30024677-30138162	0	0.157646	0.448617	0.271739	chr6:29650122-30026290	0.36542	0.084141	0.366868	0.233696
RP11-542G1.1		1.47308		1.30469		0.0299841	0.461974	2.09113	0.148157	0.0299856	0.189393	0.746732	0.387513	chr4	76194277	76286392	RP11-542G1.1	chr4:75796534-76325153	0	0.186196	0.613822	0.173913	chr4:75977125-76443365	0	0.018829	0.376965	0.456522
HAS2-AS1		1.44935		1.16434		0.0997134	0.518194	0.211112	0.645897	0.0480482	0.590299	0.105536	0.745285	chr8	122651532	122656933	HAS2-AS1	chr8:122617065-122697177	5.66686	0.503524	0.722734	0.722826	chr8:121826530-123678204	0	0.010591	0.292959	0.065217
PCOLCE-AS1		1.44562			1.40602	0.189148	0.200716	4.46002	0.0346971	-0.139105	0.0610389	0.944569	0.331106	chr7	100187024	100201829	PCOLCE-AS1	chr7:99938542-100355930	5.7	0.504426	0.729928	0.554348	chr7:99925892-100307538	0	0.032362	0.343862	0.119565
AC009264.1		1.42828		1.27469		0.0860994	0.162445	0.0139688	0.905917	-0.00625177	0.838505	0.0463375	0.829563	chr7	136370305	136866854	AC009264.1	chr7:136189768-136897407	0	0.044586	0.440004	0.293478	chr7:136705214-136971826	3.70396	0.1724	0.366409	0.342391
RP13-516M14.1		1.37733	1.33906			-0.0290678	0.917336	0.214176	0.643514	0.276451	0.0898643	0.350696	0.553719	chr17	80251591	80252786	RP13-516M14.1	chr17:80215586-80252954	0	0.09631	0.395218	0.304348	chr17:80236060-80293925	1.18754	0.110619	0.385279	0.211957
RP11-402P6.11		1.32464		1.05904		0.0429913	0.415712	0	1	0.0201474	0.582101	0	1	chrX	70980624	70981509	RP11-402P6.11	chrX:70902329-71533799	0	0.108168	0.355205	0.266304	chrX:70925194-71123207	0	0.020594	0.241244	0.184783
LINC00987		1.31054			1.3482	0.0954231	0.579761	1.79282	0.180583	-0.133147	0.267745	0.856839	0.354625	chr12	9392598	9395648	LINC00987	chr12:9289708-9397075	0	0.076777	0.556395	0.331522	chr12:9380859-9798831	0	0.020594	0.351679	0.184783
RP11-844P9.2		1.29198	1.90706			-0.140672	0.0362412	0.331709	0.564655	-0.0570428	0.196389	0.537789	0.46335	chr5	175570087	175626298	RP11-844P9.2	chr5:175360013-176049708	0	0.085651	0.379458	0.108696	chr5:175312710-175869457	0	0.013533	0.4053	0.451087
LINC00869		1.27704	1.62034			0.0525866	0.857305	0.0704738	0.790648	0.0197494	0.904252	0.0966724	0.75586	chr1	149615915	149616781	LINC00869						chr1:120441903-149881398	1.23002	0.111795	0.389523	0.266304
RP5-1121A15.3		1.27637			4.58832	0.0969689	0.0146267	0	1	-0.00668871	0.754543	0.470343	0.492829	chr7	156737414	156738339	RP5-1121A15.3	chr7:156720497-156748910	0	0.08463	0.461866	0.304348	chr7:156688759-156782274	8.7586	0.26419	0.44233	0.353261
P3H2-AS1		1.26243	1.26077			-0.0567791	0.237095	0.00571125	0.939759	-0.0402177	0.159104	0.309888	0.577749	chr3	189838752	189862635	P3H2-AS1	chr3:189834606-191063876	12.8012	0.763733	0.912357	0.641304	chr3:189844679-190044017	0	0.023536	0.318702	0.086957
AC017002.2		1.23476	1.14823	1.00385		-0.0329662	0.653032	0.316821	0.573525	0.150598	0.14276	0.903308	0.341896	chr2	112249519	112252388	AC017002.2	chr2:111966947-112402908	0.070374	0.196112	0.461778	0.347826	chr2:111874276-112499592	0	0.021771	0.331362	0.070652
SLC16A1-AS1		1.2316			1.58259	0.0400328	0.854288	0.765127	0.381729	0.0541574	0.68117	0.361768	0.547526	chr1	113499036	113542118	SLC16A1-AS1	chr1:113223631-113567547	0	0.036952	0.279108	0.173913	chr1:113501569-113670179	3.93517	0.177107	0.393794	0.326087
RP11-292E2.1		1.21359		1.10303		0.00350546	0.937804	0.382577	0.536227	0.000250253	0.992649	0.589525	0.442603	chr3	153074895	153091975	RP11-292E2.1	chr3:152657753-153179301	7.72941	0.584303	0.851064	0.603261	chr3:152186708-153725622	0	0.018829	0.37467	0.076087
RP5-1086K13.1		1.20426	1.35767			-0.0504651	0.826368	0.152234	0.69641	-0.0613533	0.670386	0.0579337	0.809792	chr1	117035637	117041834	RP5-1086K13.1	chr1:116918699-117087779	0	0.134828	0.452593	0.211957	chr1:116965558-117094222	2.86275	0.154748	0.409871	0.320652
AC005154.6		1.19713	1.14369			-0.181629	0.614684	0.164832	0.684746	-0.035994	0.858561	1.26144	0.261378	chr7	30555924	30634425	AC005154.6	chr7:30542429-30809097	0	0.163752	0.524629	0.657609	chr7:30452918-30740576	0	0.037069	0.548246	0.059783
CTD-2033D15.1		1.17831			1.98959	0		0	1	0		0	1	chr15	39885780	39886432	CTD-2033D15.1	chr15:39867659-40251932	0	0.031016	0.359699	0.157609	chr15:38859540-39892032	0	0.048249	0.29694	0.347826
RP11-696N14.1		1.17788	1.44361			0.228723	0.221628	1.52199	0.217318	-0.121099	0.241743	3.925	0.0475732	chr4	100010007	100222513	RP11-696N14.1	chr4:98489368-100185697	0	0.014284	0.302529	0.103261	chr4:100079257-100197295	0.913343	0.102969	0.40153	0.538043
RP11-267M23.4		1.16422			2.01713	0.284437	0.261586	0.39194	0.531281	-0.0836143	0.544236	0.829232	0.362495	chr8	95565949	95581973	RP11-267M23.4	chr8:95556459-95570545	0	0.166014	0.565093	0.63587	chr8:95567521-95720662	0	0.008238	0.236094	0.076087
LINC01527		1.15856	2.46357			0.00965723	0.804325	0.441629	0.506337	0.0161876	0.462404	0.228597	0.632566	chr1	152902515	152921686	LINC01527	chr1:152881689-152968212	0.662898	0.256498	0.483455	0.5	chr1:152625148-153471025	0	0.010003	0.286888	0.038043
RP4-665J23.1		1.15763		1.03022		0.257416	0.0889388	4.38697	0.0362146	0.0444134	0.575418	0.148164	0.700297	chr1	91248542	91317207	RP4-665J23.1	chr1:88731080-93285771	0	0.005706	0.23299	0.108696	chr1:91194952-91721675	0.486879	0.088848	0.361829	0.309783
RP11-802E16.3		1.15699			2.05591	0.137171	0.536155	0.133526	0.714803	-0.0698096	0.591507	0.54962	0.458473	chr11	67818206	67821229	RP11-802E16.3	chr11:67819253-67860796	9.15465	0.636797	0.804519	0.396739	chr11:67819611-67921539	0	0.034127	0.344581	0.146739
RP11-510J16.5		1.11404			1.88374	0.075451	0.608974	0.000827039	0.977057	0.0270433	0.732263	2.27654	0.131344	chr16	82077940	82173236	RP11-510J16.5	chr16:82018786-82138509	0	0.075	0.373833	0.255435	chr16:82048331-82154395	0	0.046483	0.401648	0.320652
FOXP4-AS1		1.0992	1.94834			-0.0824315	0.513328	0.256219	0.61273	0.10087	0.214821	2.35635	0.124774	chr6	41462590	41516359	FOXP4-AS1	chr6:41439249-41532389	5.93898	0.514929	0.885559	0.336957	chr6:41020205-41511841	0	0.024713	0.358956	0.152174
HOXB-AS3		1.09303			1.8537	-0.0596319	0.545839	0.369015	0.543542	-0.021069	0.698249	0.0309026	0.860458	chr17	46626991	46683776	HOXB-AS3	chr17:46638608-46725941	0	0.122502	0.40595	0.336957	chr17:46610938-46835107	0	0.03295	0.332886	0.11413
RP11-44M6.7		1.0886	2.45136			-0.108865	0.657927	0.0467284	0.828857	-0.225694	0.140981	1.73652	0.18758	chr7	100169854	100176323	RP11-44M6.7	chr7:99938542-100355930	5.7	0.504426	0.729928	0.554348	chr7:99925892-100307538	0	0.032362	0.343862	0.119565
LINC00294		1.05834	1.12087			0.663971	0.0544734	0.227727	0.633215	0.214754	0.3118	0.462841	0.496299	chr11	33097694	33101000	LINC00294	chr11:33041338-33150067	0.167556	0.209508	0.595195	0.244565	chr11:33097877-33273340	0	0.050602	0.375893	0.288043
MALAT1		1.01382			1.32976	0.0486212	0.831816	0.000487464	0.982385	0.0931726	0.444047	0.0286461	0.865599	chr11	65265232	65273987	MALAT1						chr11:64492118-65683984	0	0.041188	0.33297	0.184783
SEPT4-AS1		1.00497	1.12055			0.0474165	0.830203	0.117065	0.732239	-0.163659	0.204704	3.28985	0.0697095	chr17	56597197	56634338	SEPT4-AS1	chr17:56447732-56615493	0	0.148992	0.477027	0.298913	chr17:56561942-56632640	0	0.046483	0.387794	0.13587
CTA-342B11.3			3.17401	1.19673	2.04538	-0.0266468	0.86355	2.74054	0.0978316	0.0778616	0.387791	2.18073	0.139748	chr22	32387579	32412243	CTA-342B11.3	chr22:32396899-32588352	0	0.061424	0.418222	0.195652	chr22:32329086-32433171	0	0.012356	0.332871	0.391304
SPAG5-AS1			2.89734		1.13305	0.170158	0.616692	0.0163841	0.898149	-0.303361	0.160022	2.33209e-05	0.996147	chr17	26925807	26944395	SPAG5-AS1	chr17:26842212-27032827	0	0.176597	0.479864	0.309783	chr17:26590313-26992138	0	0.014122	0.324245	0.13587
HOXA-AS3			2.72634	1.32761	1.8537	0.087784	0.671382	0.0721683	0.788205	0.00339071	0.97729	0.278121	0.597936	chr7	27169595	27195547	HOXA-AS3	chr7:27172571-27211665	0.159934	0.20836	0.552295	0.657609	chr7:27127231-27222603	0	0.030008	0.483555	0.065217
SIRPG-AS1			2.45191		1.30466	0.0186674	0.794696	0.00926773	0.923307	-0.00589101	0.867725	0.0434528	0.834875	chr20	1614153	1629118	SIRPG-AS1	chr20:1193685-1681929	0	0.074762	0.528336	0.532609	chr20:1610551-1639169	0	0.026478	0.38188	0.146739
LINC01123			2.33783		1.70491	0.0411959	0.819758	0.836774	0.360321	0.0426657	0.701211	0.653024	0.419034	chr2	110744639	110753717	LINC01123						chr2:110379096-111484545	0	0.021771	0.320439	0.059783
LINC01106			2.33783		1.70491	-0.200593	0.327297	3.46285	0.0627622	0.0957855	0.459904	0.00122906	0.972033	chr2	111132714	111142019	LINC01106						chr2:110379096-111484545	0	0.021771	0.320439	0.059783
RP11-465L10.10			2.31671		1.36999	0.0415236	0.757413	7.84087e-06	0.997766	0.0135467	0.868844	0.65138	0.41962	chr20	44642138	44650712	RP11-465L10.10	chr20:44432523-44926877	0	0.068483	0.605732	0.646739	chr20:42699429-45184985	0	0.002942	0.307102	0.021739
CTB-129P6.7			2.13523	1.31237	1.34094	0.123629	0.519714	0.334609	0.562957	0.16261	0.154539	3.11628	0.0775137	chr19	45412631	45418225	CTB-129P6.7	chr19:45399950-45416967	0	0.083798	0.450111	0.255435	chr19:45388893-45452845	0	0.054721	0.303662	0.26087
RP11-107F6.3			2.08304	1.20926		0		0	1	0		0	1	chr15	42062953	42064930	RP11-107F6.3	chr15:41853010-42188035	0	0.020503	0.331832	0.146739	chr15:41874951-42065253	0.245131	0.078845	0.3073	0.36413
OIP5-AS1			2.04693	1.33229		-0.434508	0.297498	0.0138181	0.906424	-0.408604	0.105641	0.904172	0.341666	chr15	41576187	41601935	OIP5-AS1	chr15:41358040-41850233	0	0.026231	0.328777	0.157609	chr15:41586766-41631194	0	0.060016	0.305135	0.353261
RP5-998N21.10			2.02904	1.13744		0.0189571	0.665178	1.19182	0.274963	0.0315836	0.215374	0.554451	0.456505	chr1	149398876	149400540	RP5-998N21.10						chr1:120441903-149881398	1.23002	0.111795	0.389523	0.266304
RP11-360L9.7			1.89756	1.46103		-0.00504786	0.964104	0.52049	0.470633	-0.129098	0.00185965	1.02532	0.311261	chr8	41397899	41402563	RP11-360L9.7	chr8:41349333-41432121	2.1894	0.347416	0.699365	0.429348	chr8:41169876-41428318	0.236241	0.078257	0.424223	0.244565
LINC00346			1.87145	1.40761		0.00018392	0.999159	0.0518863	0.819813	0.0183432	0.856757	0.197271	0.656933	chr13	111516333	111522598	LINC00346	chr13:111509864-111642199	0	0.16574	0.536908	0.304348	chr13:111370592-111529943	0	0.036481	0.354711	0.347826
CTD-2574D22.4			1.81582		1.11536	0.22148	0.497829	0.194546	0.65916	-0.0399348	0.841193	0.400427	0.526869	chr16	29930954	29933226	CTD-2574D22.4						chr16:29262569-30641021	0	0.001177	0.353961	0.255435
LINC01139			1.80722	1.36116		-0.000389861	0.992227	0.137377	0.710903	0.00753597	0.751553	1.34354	0.246411	chr1	238643683	238649323	LINC01139	chr1:238222396-238684052	0.070374	0.196435	0.48408	0.483696	chr1:237997976-239547019	0	0.051191	0.41729	0.065217
LINC00240			1.68615	1.72681		0.233737	0.141187	3.37203	0.066312	0.0763114	0.382992	0.0451637	0.831703	chr6	26924770	26991703	LINC00240	chr6:26928217-26962645	0	0.0973	0.398594	0.228261	chr6:26928217-26987030	0.704546	0.097085	0.369911	0.271739
DSG2-AS1			1.67741		1.63282	0.0385402	0.783512	0.0391197	0.843212	0.106496	0.321797	6.14324	0.0131915	chr18	29122108	29136874	DSG2-AS1	chr18:29058160-29175042	0	0.134129	0.566447	0.190217	chr18:29074683-29131248	0	0.051779	0.441077	0.521739
RP5-1198O20.4			1.57265		2.74886	0.0960851	0.559169	2.36071	0.124425	-0.0663757	0.469518	0.0164566	0.897925	chr1	44496114	44581585	RP5-1198O20.4	chr1:44295351-44940904	0	0.083296	0.357596	0.184783	chr1:44398203-44579321	0	0.022947	0.345316	0.26087
RP11-432I5.2			1.514		1.38687	-0.125687	0.145894	0.00822662	0.92773	0.0119632	0.895616	0.1861	0.666182	chr16	71657610	71660719	RP11-432I5.2	chr16:71456142-71717384	0	0.085251	0.386717	0.266304	chr16:71597187-71843657	0	0.008826	0.408596	0.277174
LINC00638			1.41798		1.78943	0.310972	0.127949	1.46306	0.226444	-0.18613	0.114541	0.107311	0.743227	chr14	105287537	105290055	LINC00638	chr14:105232631-105312271	0	0.139025	0.455876	0.304348	chr14:105259706-105302190	0	0.041188	0.354639	0.277174
FLNB-AS1			1.40735		1.52863	-0.225851	0.240687	7.92113	0.00488607	-0.184064	0.117861	0.762605	0.382514	chr3	58148273	58156363	FLNB-AS1	chr3:58054541-58447299	0	0.014118	0.316748	0.059783	chr3:57990920-58158897	1.84385	0.128859	0.444067	0.684783
PCAT7			1.35248	1.47352		0.124887	0.44543	0.211811	0.645352	0.0289667	0.742036	0.35877	0.54919	chr9	97317350	97330409	PCAT7	chr9:97268901-97442857	0	0.066956	0.463215	0.255435	chr9:97121802-97404594	0	0.020594	0.309067	0.315217
CASK-AS1			1.3264		1.0537	-0.0370546	0.737697	0.098157	0.754053	-0.0699012	0.139016	0.381075	0.537029	chrX	41379288	41381589	CASK-AS1	chrX:40985662-41384749	0	0.054908	0.429307	0.119565	chrX:41337856-43506535	0.091738	0.069431	0.350473	0.380435
RP11-231E19.1			1.32325	1.13521		0.11546	0.272058	2.47972	0.115323	-0.0234217	0.574046	0.0143253	0.90473	chr2	139357232	139359996	RP11-231E19.1	chr2:139288263-139636764	0	0.081531	0.367997	0.255435	chr2:139258603-139427669	0.260961	0.080022	0.440898	0.130435
RP11-747D18.1			1.32259	1.23051		-0.0106161	0.832759	0	1	0.0129762	0.652318	0	1	chr3	164867793	164875850	RP11-747D18.1						chr3:163887929-164916765	0	0.002354	0.337639	0.048913
RP11-727A23.7			1.29794	1.32929	1.08884	0.192931	0.400104	0.212795	0.644586	0.0273492	0.690119	1.12388	0.289084	chr11	82920472	82924421	RP11-727A23.7	chr11:82884721-83001230	0.180104	0.21181	0.573327	0.25	chr11:82903922-82965884	0	0.021771	0.411983	0.315217
PLBD1-AS1			1.2974		2.67781	0.0605405	0.760794	0.641852	0.423041	-0.0943132	0.310806	0.127448	0.721093	chr12	14720683	14772689	PLBD1-AS1	chr12:14701805-15281972	0	0.142435	0.649422	0.336957	chr12:14653406-14764750	0	0.038246	0.362533	0.190217
RP11-650L12.2			1.26638		1.07797	-0.29288	0.154432	0.209832	0.646899	0.130073	0.275472	1.74408	0.186623	chr15	78881464	78883618	RP11-650L12.2	chr15:78760165-80072340	0	0.054832	0.379855	0.211957	chr15:78796969-78916533	0	0.028243	0.289589	0.298913
RP11-519M16.1			1.1929	1.86119		0.072932	0.135148	4.20264	0.0403611	0.0149645	0.532455	1.38585	0.239107	chr4	130645325	130692636	RP11-519M16.1	chr4:130655870-131474601	0	0.032079	0.352348	0.11413	chr4:130036179-130781712	0	0.049425	0.385046	0.5
RP11-982M15.8			1.16813		1.32253	0.00489525	0.955979	0.570559	0.450037	0.0226107	0.701234	0.0185446	0.89168	chr14	105127456	105131895	RP11-982M15.8						chr14:105036750-105153019	0	0.055309	0.366251	0.288043
CTD-2587H24.5			1.16199	1.37409		0.0157698	0.773699	0.0569057	0.811455	0.00170186	0.95516	0.0319688	0.858096	chr19	55670306	55688908	CTD-2587H24.5	chr19:55680472-55788445	0	0.12913	0.442326	0.293478	chr19:55581573-55824586	0	0.032362	0.291691	0.255435
RP13-104F24.2			1.1492	1.17741		0.266061	0.269239	1.7942	0.180415	-0.193446	0.17981	1.53597	0.215219	chr17	62745780	62777825	RP13-104F24.2	chr17:62762259-62798586	0	0.166647	0.429386	0.36413	chr17:62659873-62974197	0	0.025301	0.358131	0.119565
NNT-AS1			1.14209	1.40602		0.254922	0.378187	0.0357587	0.850015	0.153623	0.306333	0.00128769	0.971374	chr5	43571695	43603332	NNT-AS1	chr5:43550133-43685770	0.090166	0.199308	0.793523	0.478261	chr5:43190799-43598352	0	0.009414	0.358418	0.201087
RP11-378A12.1			1.13538		1.13476	0.00889291	0.856197	0.431351	0.511327	-0.0419675	0.154512	3.17999	0.0745454	chr8	2447075	2480810	RP11-378A12.1						chr8:2113554-4985361	12.6632	0.321265	0.468409	0.472826
RP11-199F11.2			1.05758	1.19416		0.169939	0.56977	0.467874	0.493967	0.346249	0.0303388	4.31131	0.0378597	chr17	7588577	7589689	RP11-199F11.2	chr17:7158043-7744655	0	0.033452	0.42049	0.125	chr17:7421177-7616892	0	0.035892	0.401577	0.461957
CTD-2003C8.2			1.04753	1.38319		0.0956944	0.30882	6.94587	0.0084013	0.0350753	0.3994	1.57704	0.209188	chr11	10906431	10920869	CTD-2003C8.2	chr11:10554630-11809694	0	0.034543	0.354827	0.163043	chr11:10833255-11290071	0	0.055898	0.349531	0.353261
CTD-2554C21.2			1.01518		1.50507	0.223309	0.0313315	4.71176	0.0299569	-0.0324669	0.432093	0.827321	0.363048	chr19	38307998	38317278	CTD-2554C21.2	chr19:38243096-38424916	0	0.152815	0.560522	0.255435	chr19:38310281-38421845	0	0.028831	0.288859	0.255435
MIAT			1.01196	1.24539		-0.0463316	0.751017	0.638096	0.424401	-0.0417277	0.598221	0.000612285	0.980259	chr22	27042391	27062159	MIAT	chr22:25593581-27222304	0	0.047416	0.386685	0.190217	chr22:26992055-28143422	0	0.022359	0.348096	0.396739
RP11-383H13.1				1.68578	1.679	0.178549	0.159901	0.0148233	0.903096	0.0244094	0.754164	0.236961	0.62641	chr8	72740401	73030628	RP11-383H13.1	chr8:72695995-72907430	0	0.085152	0.54647	0.586957	chr8:72761049-73268664	0	0.011768	0.246494	0.086957
CTD-2313J23.1				1.55709	1.04798	-0.0078929	0.920956	0.07927	0.778289	0.0438162	0.348228	0.0656186	0.797826	chr16	24484118	24506498	CTD-2313J23.1	chr16:24006787-24557171	0	0.034299	0.355233	0.228261	chr16:24375802-24739211	0	0.008238	0.368879	0.282609
LINC00963				1.34133	1.74631	0.304508	0.435078	0.00188687	0.965352	-0.217392	0.301194	0.414716	0.519586	chr9	132245729	132275962	LINC00963	chr9:132218885-132294278	0	0.117221	0.480567	0.293478	chr9:132133305-132517501	0	0.031185	0.29857	0.293478
RP5-1184F4.7				1.18985	1.79914	-0.0924444	0.157353	0.202091	0.653038	-0.0281133	0.507755	0.134487	0.713824	chr20	31097761	31108088	RP5-1184F4.7	chr20:31084133-31105341	0	0.047707	0.548268	0.657609	chr20:31028127-31213991	0	0.004119	0.275442	0.021739
AC008079.10				1.14014	1.17612	-0.00909389	0.971683	1.43775	0.230504	-0.00852771	0.953727	0.499359	0.479782	chr22	18593524	18613921	AC008079.10	chr22:18571758-18607887	0	0.078515	0.438472	0.179348	chr22:18590644-22107622	0.068827	0.068254	0.358748	0.413043
LINC01242				1.01329	2.71353	-0.0282678	0.646201	0	1	0.0184464	0.578878	0	1	chr9	30388932	30575010	LINC01242	chr9:30145981-30418801	0.025489	0.190412	0.55471	0.184783	chr9:30177508-32292119	0	0.054721	0.412841	0.51087
AC138430.4				1.01216	1.18307	0.0532757	0.523167	0.312504	0.576148	0.0536762	0.24427	1.38153	0.239841	chr19	19365556	19384178	AC138430.4	chr19:19374815-19443334	0	0.167757	0.566354	0.173913	chr19:19287164-19478820	0	0.022947	0.293787	0.342391
TPT1-AS1				1.00411	1.26246	0.0975627	0.709191	0.00298878	0.956402	0.0202801	0.896124	0.176572	0.674336	chr13	45915479	45967548	TPT1-AS1	chr13:45627809-46251236	0	0.042666	0.501246	0.244565	chr13:45860380-46037501	0.260108	0.079434	0.373718	0.391304
ENTPD3-AS1				-1.04918	-1.90992	0.299034	0.397266	0.969833	0.324722	0.153231	0.458915	0.535084	0.464477	chr3	40355292	40494820	ENTPD3-AS1	chr3:40375519-40729631	0	0.038559	0.372779	0.092391	chr3:40358638-40476942	0	0.050602	0.42579	0.625
SERPINB9P1				-1.11085	-1.27454	0.0815752	0.601608	0.0253306	0.873546	-0.0483785	0.556947	0.751787	0.385911	chr6	2854890	2881641	SERPINB9P1	chr6:2838088-2997765	0	0.098939	0.387428	0.222826	chr6:2842967-2883549	7.45447	0.240654	0.443661	0.358696
PAX8-AS1				-1.21247	-1.42986	-0.0955329	0.356708	0.279444	0.597066	0.00857858	0.906443	0.633318	0.426141	chr2	113969098	114034158	PAX8-AS1	chr2:113810286-114005850	0.155842	0.207601	0.475185	0.347826	chr2:113912693-114038349	0	0.020594	0.336538	0.070652
RP11-770G2.5				-1.22456	-1.549	0		0	1	0		0	1	chr11	65563416	65564690	RP11-770G2.5						chr11:64492118-65683984	0	0.041188	0.33297	0.184783
AP001615.9				-1.33188	-1.14074	0		0	1	0		0	1	chr21	43159532	43161468	AP001615.9	chr21:43103446-43610340	0	0.019777	0.376614	0.081522	chr21:43139553-43217537	0.173021	0.074726	0.42772	0.603261
VLDLR-AS1				-1.56122	-1.9553	-0.010686	0.919736	0.0459224	0.830317	-0.0595831	0.3302	2.40877	0.120657	chr9	2422701	2643359	VLDLR-AS1	chr9:1920709-2701429	0	0.073754	0.502157	0.125	chr9:2206035-2615337	3.056	0.158279	0.472034	0.597826
RP11-665G4.1				-1.62141	-1.37164	0.0592907	0.62551	3.49841	0.0614278	0.00394478	0.933792	0.220197	0.63889	chr4	15006565	15429538	RP11-665G4.1	chr4:15048757-16018244	0	0.036434	0.46831	0.103261	chr4:15075330-15338796	0	0.035304	0.432333	0.570652
ADAMTSL4-AS1				-1.80126	-1.3406	-0.0892007	0.678963	5.03595e-06	0.998209	0.00707463	0.95305	0.0842503	0.771618	chr1	150532677	150547028	ADAMTSL4-AS1	chr1:150466925-150621176	0.57504	0.249498	0.487295	0.483696	chr1:150189873-152489548	0	0.004707	0.252743	0.038043
AC019118.4				-2.21962	-1.74776	0.0797346	0.436535	4.17787	0.040955	0.0271226	0.554737	2.515	0.112768	chr2	3160526	3161568	AC019118.4	chr2:3146036-3458400	0	0.075434	0.363348	0.336957	chr2:3146036-3380899	0.017343	0.064724	0.334577	0.125
UPK1A-AS1				-2.56842	-2.2035	-0.00576956	0.89978	0.634137	0.425842	-0.0033329	0.900724	0.0921274	0.76149	chr19	36158849	36164193	UPK1A-AS1	chr19:36128158-36204690	0.205304	0.214722	0.576585	0.288043	chr19:35723190-36263936	0	0.026478	0.304656	0.23913
RP11-1123I8.1				-3.60026	-2.44773	0.0252049	0.571223	0.650356	0.419985	-0.0440017	0.0744579	2.95653	0.0855311	chr15	71839618	71842171	RP11-1123I8.1	chr15:71828348-72149212	0	0.055333	0.394048	0.195652	chr15:71345678-72082624	0.049762	0.067077	0.295569	0.309783
KCNQ1OT1			-1.00304		-2.44867	-0.182049	0.286625	1.58187	0.208491	0.138225	0.15914	0.345134	0.556881	chr11	2629557	2721224	KCNQ1OT1	chr11:2621574-3067618	0	0.013887	0.319105	0.13587	chr11:2624913-2723604	2.6102	0.148864	0.383566	0.423913
EPB41L4A-AS1			-1.0054	-2.01683	-2.22826	-0.155493	0.622534	0.991905	0.319277	0.222546	0.223162	5.30076	0.0213162	chr5	111496222	111499973	EPB41L4A-AS1	chr5:111352353-111713319	0	0.031257	0.355837	0.048913	chr5:111494258-111499732	0	0.057074	0.412129	0.543478
RP4-610C12.3			-1.03716	-1.07575		-0.0755859	0.191431	0.461262	0.497035	0.0519697	0.290659	0.109464	0.740755	chr20	29521636	29522987	RP4-610C12.3						chr20:25740998-29843973	0	0.025301	0.366089	0.141304
RP11-160N1.10			-1.03716	-1.1096		0.0116146	0.832563	0	1	-0.0238564	0.47958	0	1	chr9	44867570	44870528	RP11-160N1.10						chr9:38626352-71147652	0.353871	0.084141	0.394654	0.51087
NUTM2B-AS1			-1.11155		-5.15594	-0.187183	0.511855	0.0559486	0.813018	0.362382	0.199713	0.929239	0.335061	chr10	81422843	81586350	NUTM2B-AS1						chr10:81208964-82031197	0	0.04413	0.342786	0.298913
CTD-2562J17.7			-1.11347	-1.58129		0.121078	0.216088	1.48535	0.22294	-0.0104301	0.765487	1.43902	0.230299	chr11	74971170	74972069	CTD-2562J17.7	chr11:74880856-74978012	5.90707	0.513408	0.900228	0.293478	chr11:74950318-74971557	0	0.015298	0.413077	0.277174
TTTY10			-1.12943	-1.24534		0.0866267	0.140363	0.654531	0.418497	-0.0131601	0.662226	0.000415913	0.983729	chrY	22627553	22681114	TTTY10
AC000032.2			-1.19643		-1.16334	-0.0833916	0.0419094	0	1	-0.0196982	0.363451	0	1	chr1	110235738	110236364	AC000032.2	chr1:110134774-110285266	0	0.062666	0.334833	0.173913	chr1:110175046-110284311	1.70117	0.12474	0.392134	0.320652
CTC-513N18.7			-1.19862		-1.71198	0.00549074	0.910815	0	1	-0.0642502	0.0536836	0	1	chr19	20736597	20844389	CTC-513N18.7						chr19:19938798-21263518	0	0.046483	0.306735	0.342391
RP1-170O19.22			-1.30745	-1.01477		0.0315978	0.627607	0	1	-0.000731209	0.985503	0	1	chr7	27168587	27192180	RP1-170O19.22	chr7:27172571-27211665	0.159934	0.20836	0.552295	0.657609	chr7:27127231-27222603	0	0.030008	0.483555	0.065217
RP11-390E23.6			-1.37352	-1.18033		0.234324	0.480932	0.365218	0.545622	-0.0201281	0.918526	2.20394	0.137659	chr7	123389121	123391220	RP11-390E23.6	chr7:122560566-123608302	0	0.038889	0.409354	0.331522	chr7:123321589-123393276	3.13658	0.160044	0.380637	0.309783
CTA-228A9.4			-1.42115		-3.90403	0.137532	0.590171	0.0293094	0.864067	0.00664752	0.963036	0.11329	0.736429	chr22	38526222	38546619	CTA-228A9.4	chr22:38487771-38608362	0	0.053269	0.389937	0.201087	chr22:38452140-38546700	0	0.020005	0.335144	0.380435
RP11-1260E13.4			-1.52343	-1.89011		0.0565222	0.612947	0.000779461	0.977727	-0.0726636	0.183665	3.17044	0.0749822	chr17	180995	183279	RP11-1260E13.4
TRHDE-AS1			-1.52852	-1.67189		-0.101304	0.0661601	0.583699	0.444866	-0.0472085	0.167317	1.04515	0.306626	chr12	72647287	72668687	TRHDE-AS1	chr12:72474560-72675677	0	0.186982	0.583175	0.222826	chr12:72322052-73062610	0	0.034127	0.291695	0.201087
INTS6-AS1			-1.58201		-1.97498	0.496589	0.0414871	3.05641	0.0804194	-0.0731053	0.603956	0.0574651	0.810548	chr13	52026502	52126500	INTS6-AS1	chr13:51724787-52227858	0	0.082504	0.517276	0.266304	chr13:52029591-52161637	0	0.062958	0.373923	0.358696
RP11-1100L3.8			-1.60937	-1.22238		-0.111062	0.382226	0.758358	0.383843	0.0231971	0.763028	0.00666832	0.934917	chr12	52452242	52453287	RP11-1100L3.8	chr12:52415111-52670031	0	0.044584	0.335824	0.184783	chr12:52396544-52559310	0	0.04413	0.317866	0.206522
NUTM2A-AS1			-1.64371		-5.15594	0.566569	0.281521	0.204244	0.651316	0.56166	0.0733319	1.1585	0.281777	chr10	88963631	89102369	NUTM2A-AS1	chr10:88868671-89187177	0	0.021872	0.29418	0.13587	chr10:88851851-89166468	1.11894	0.108853	0.380749	0.353261
CTD-2337A12.1			-1.75812	-1.06903	-1.27258	0.33275	0.0191189	3.83721	0.050127	-0.0287867	0.660473	0.0059353	0.938591	chr5	95297704	95966789	CTD-2337A12.1	chr5:94542574-99738170	0	0.033156	0.401799	0.043478	chr5:95422498-95859603	0.597459	0.092967	0.414622	0.559783
RP11-862L9.3			-1.77332	-1.11068		0.15405	0.0451928	5.30638	0.0212474	0.0672493	0.0786954	2.57426	0.108615	chr18	74686645	74696118	RP11-862L9.3	chr18:73911558-74727503	0	0.060605	0.469687	0.108696	chr18:74685222-74849968	4.15642	0.181815	0.470865	0.61413
LINC00891			-1.78554	-1.86064		-0.00318979	0.961982	0.252448	0.615357	-0.0466528	0.170897	0.127979	0.720537	chrX	70917045	70926305	LINC00891	chrX:70902329-71533799	0	0.108168	0.355205	0.266304	chrX:70925194-71123207	0	0.020594	0.241244	0.184783
RP11-21C4.1			-1.81379	-1.06827		0.048809	0.533175	1.5336	0.215574	-0.0357529	0.314547	0.940809	0.33207	chr8	65486862	65494445	RP11-21C4.1	chr8:65119022-65757049	0	0.096975	0.538539	0.570652	chr8:65285162-65497929	0	0.015887	0.291653	0.097826
XXbac-BPG299F13.17			-1.84212		-1.97719	0.0617384	0.816389	0.174467	0.676172	0.0512085	0.7244	0.217128	0.641237	chr6	31162976	31165814	XXbac-BPG299F13.17	chr6:31155785-31184020	0	0.153825	0.442801	0.277174	chr6:31101674-31172655	0	0.046483	0.335081	0.211957
PCBP3-OT1			-1.89524	-2.11627		0.0305415	0.703854	2.07547	0.149684	-0.0154488	0.708857	0.667741	0.41384	chr21	47334209	47339397	PCBP3-OT1	chr21:47216127-47678295	0	0.065764	0.487426	0.097826	chr21:46647078-47399375	0.184553	0.075315	0.40467	0.603261
RP11-352M15.2			-2.12298	-1.01853		0.319269	0.345845	2.78028	0.0954312	0.14157	0.503079	0.747749	0.38719	chr12	46111828	46121558	RP11-352M15.2	chr12:45642589-46214767	0	0.059344	0.423893	0.179348	chr12:45837630-46267145	0.3137	0.082376	0.330917	0.228261
AP001347.6			-2.12353	-1.59717		0.0236608	0.814462	0.626242	0.428737	-0.0169527	0.723039	0.493535	0.482354	chr21	15399741	15516789	AP001347.6	chr21:15407516-15785221	0	0.05509	0.335302	0.141304	chr21:15372509-15438657	2.6497	0.149453	0.435591	0.570652
CTD-2527I21.4			-2.21087	-2.4955		-0.0613526	0.464661	0	1	-0.0568698	0.212287	0	1	chr19	35629727	35642239	CTD-2527I21.4	chr19:35604873-35638318	0.485056	0.242779	0.615322	0.288043	chr19:35616562-35719802	0	0.021771	0.304656	0.23913
ST7-AS1			-2.38646	-1.18177		0.46975	0.0117316	7.17749	0.00738241	-0.0132915	0.915462	1.30761	0.252828	chr7	116592499	116594388	ST7-AS1	chr7:116341293-117394156	0.028471	0.191057	0.552084	0.380435	chr7:116589638-116877973	2.39492	0.143569	0.376184	0.271739
RP11-244F12.2			-2.48282	-1.22967		0		0	1	0		0	1	chr15	63362223	63364110	RP11-244F12.2	chr15:63173464-63729221	0	0.026984	0.358824	0.184783	chr15:63139366-63364129	0	0.030008	0.294179	0.315217
ZNF337-AS1			-2.533		-1.82144	-0.445935	0.108392	0.476112	0.490189	0.25758	0.0959101	1.67603	0.195453	chr20	25604680	25658710	ZNF337-AS1	chr20:25603386-25706557	0	0.094971	0.546975	0.559783	chr20:25592767-25738764	0	0.045307	0.372514	0.146739
RP11-532F6.3			-2.55686	-1.41727		0.166321	0.250608	0.254496	0.613927	-0.0281316	0.70646	0.0795198	0.777949	chr6	708591	711405	RP11-532F6.3
AC007880.1			-2.73058	-1.82822		0.0403796	0.508638	1.08711	0.297112	-0.00431805	0.899782	1.13632	0.286432	chr2	65073263	65090760	AC007880.1	chr2:63832964-65729839	0	0.079656	0.375864	0.38587	chr2:64064476-65533190	0	0.004707	0.229789	0.038043
AC144833.1			-2.89766		-1.11844	-0.0964483	0.172613	0	1	-0.0302996	0.402126	0	1	chr15	27607455	27611544	AC144833.1	chr15:27467567-28560816	0	0.079324	0.382362	0.206522	chr15:27532089-27778852	0.224129	0.077668	0.322087	0.326087
RP11-482H16.1			-3.03691	-1.15245		0.326988	0.000187464	0	1	0.0888855	0.277441	0	1	chr2	56374764	56613306	RP11-482H16.1	chr2:56404074-56603651	0	0.069926	0.377397	0.375	chr2:56235099-57239067	0	0.020005	0.305682	0.054348
PART1			-3.15037	-2.62561	-1.22248	0.0949786	0.381501	1.05823	0.30362	0.0283171	0.671952	0.206506	0.649519	chr5	59783539	59843484	PART1	chr5:59606247-60034475	0	0.015524	0.291753	0.059783	chr5:58155653-59818040	30.9704	0.529557	0.436882	0.592391
MMP24-AS1			-3.26479		-1.1095	0.0289062	0.928402	0.165142	0.684466	0.233464	0.24043	0.00331729	0.95407	chr20	33804264	33865934	MMP24-AS1	chr20:33788276-33897658	0	0.070594	0.594473	0.652174	chr20:33808859-33882167	0	0.007061	0.413563	0.021739
CTD-2561J22.5			-3.32024		-1.71198	0.0170621	0.898763	1.30198	0.253851	-0.0607323	0.414511	0.902714	0.342055	chr19	21627042	21646710	CTD-2561J22.5	chr19:21624926-21710955	0	0.110563	0.429817	0.173913	chr19:21565432-21641115	0	0.060605	0.334205	0.36413
LINC00702			-3.32476	-1.28806		0.122367	0.325104	2.34653	0.125562	-0.0808491	0.28692	0.929851	0.334902	chr10	4243332	4286104	LINC00702	chr10:4261565-4406002	0	0.115102	0.493297	0.271739	chr10:3830219-4425124	0.125549	0.072373	0.374292	0.277174
LINC01395			-4.17711	-2.40098		-0.0968	0.0458507	0.625336	0.429071	-0.040349	0.190154	0.747616	0.387232	chr11	129482010	129487164	LINC01395	chr11:129442107-129537521	0	0.124546	0.652592	0.141304	chr11:129322250-129730095	2.0056	0.133566	0.449464	0.418478
chr22-38_28785274-29006793.1			-5.21122		-2.17261	0.162303	0.456529	0.123364	0.725414	-0.180124	0.123108	1.3206	0.250484	chr22	29326188	29593561	chr22-38_28785274-29006793.1	chr22:29168602-29526197	0	0.031163	0.381944	0.179348	chr22:29458578-29600928	0	0.018829	0.334956	0.413043
RP11-489D6.2		-1.00251	-1.06343			0.0691973	0.0920221	0	1	-0.0192829	0.512838	0	1	chr15	33595857	33602860	RP11-489D6.2	chr15:33535472-33993143	0	0.062872	0.372872	0.190217	chr15:33490448-33601847	0	0.057663	0.297432	0.326087
RP11-983P16.4		-1.00384			-4.18098	0.567949	0.109369	0.45239	0.501202	-0.105469	0.533845	1.50476	0.219941	chr12	53408379	53448222	RP11-983P16.4	chr12:53294115-53411098	0	0.053714	0.346944	0.190217	chr12:53340393-53537223	0	0.038834	0.29837	0.201087
LINC01497		-1.01662		-2.05732		0.0474852	0.288694	0	1	0.0177616	0.53048	0	1	chr17	67957847	67979679	LINC01497	chr17:67961804-68009670	0.735859	0.262021	0.504925	0.391304	chr17:67544154-68133169	0	0.027066	0.352507	0.125
RP11-789C17.5		-1.01773	-1.3216			0.103882	0.201589	1.45705	0.2274	0.0148601	0.631688	0.0721832	0.788184	chr18	8406758	8406951	RP11-789C17.5	chr18:7957075-8430955	0	0.076264	0.52397	0.320652	chr18:7997128-8410052	0.203183	0.076492	0.450674	0.336957
TTC28-AS1		-1.0193		-1.21533		0.954526	0.0445741	6.95273	0.00836912	-0.0984345	0.713101	9.63546e-06	0.997523	chr22	28315363	28404569	TTC28-AS1	chr22:28289698-28355634	0	0.045894	0.392206	0.190217	chr22:28318032-29079224	0	0.034127	0.338916	0.407609
CTD-2373J6.1		-1.03237	-2.01658			-0.0679325	0.182006	1.39813	0.237037	-0.00610048	0.854235	0.00679507	0.934303	chr5	89684284	89685180	CTD-2373J6.1	chr5:87119772-91167941	0	0.010487	0.287667	0.027174	chr5:89318626-89771200	1.36002	0.115326	0.42427	0.608696
TMEM254-AS1		-1.03481			-1.44441	0.276176	0.0805974	4.02213	0.0449069	-0.0353234	0.689919	0.16971	0.68037	chr10	81806615	81838668	TMEM254-AS1						chr10:81208964-82031197	0	0.04413	0.342786	0.298913
RP11-69E11.4		-1.04123	-2.29811			0.530231	0.0170576	1.43062	0.231664	-0.0858904	0.599122	0.748417	0.386978	chr1	39987951	40011859	RP11-69E11.4	chr1:39963260-40198587	1.22781	0.294173	0.7535	0.201087	chr1:39953945-40083819	0	0.017652	0.321375	0.277174
CTC-558O2.2		-1.05342	-2.77368	-1.48184		-0.0732327	0.123562	0.241854	0.62287	-0.0588781	0.0445626	0.110034	0.740105	chr5	168081517	168094766	CTC-558O2.2	chr5:168057125-168333304	0	0.0664	0.392685	0.092391	chr5:168008807-169009317	0	0.022947	0.404005	0.472826
CTB-127C13.1		-1.06519	-1.15088			-0.031902	0.572689	0.000692577	0.979005	0.00534087	0.880775	0.0105055	0.918363	chr5	159622750	159631833	CTB-127C13.1	chr5:158352029-159783727	0	0.036	0.296136	0.065217	chr5:159488697-159677743	0	0.014122	0.393714	0.472826
RP11-554E23.2		-1.07013		-1.24858		-0.0613659	0.219002	0.396307	0.529003	0.0281131	0.360228	0.0627727	0.802166	chr12	102348775	102356168	RP11-554E23.2	chr12:101883542-102759266	0	0.039705	0.354056	0.201087	chr12:102263188-102404672	0	0.047072	0.310581	0.244565
EMX2OS		-1.09229		-1.79455		0.0432963	0.622167	4.76198e-05	0.994494	0.0293967	0.586196	0.465285	0.495164	chr10	119232725	119304579	EMX2OS	chr10:118182438-119644686	0	0.041932	0.309773	0.152174	chr10:119141161-119285578	0	0.04766	0.354365	0.304348
RP11-600F24.7		-1.10439	-1.05204			0.254936	0.261767	0.536071	0.464065	0.0107041	0.936824	0.0123257	0.911599	chr14	103991346	103995409	RP11-600F24.7	chr14:103869849-104158788	0	0.076014	0.405734	0.277174	chr14:103982878-104033097	0.067524	0.067666	0.377899	0.304348
CTD-2547L16.1		-1.10955	-1.04575	-1.1888		0.256073	0.272423	4.73944e-05	0.994507	-0.0728449	0.594127	0.137	0.711282	chr8	17942376	17953903	CTD-2547L16.1	chr8:17943465-18045500	0	0.052844	0.471699	0.228261	chr8:17943050-18082354	0	0.057663	0.457374	0.440217
RP11-161M6.5		-1.11714		-1.58836		0		0	1	0		0	1	chr16	1115239	1116502	RP11-161M6.5	chr16:1045000-1415331	0	0.02901	0.30982	0.206522	chr16:1028503-1414498	1.34119	0.114737	0.416817	0.342391
SSTR5-AS1		-1.11714		-1.58836		-0.0287831	0.582444	0.843032	0.358531	0.0315987	0.3226	6.20689	0.0127254	chr16	1114092	1128731	SSTR5-AS1	chr16:1045000-1415331	0	0.02901	0.30982	0.206522	chr16:1028503-1414498	1.34119	0.114737	0.416817	0.342391
CTD-3065J16.6		-1.12268			-3.61099	0.00337818	0.987376	1.07015	0.300911	0.0950701	0.439473	0.0957459	0.756996	chr8	145104029	145106423	CTD-3065J16.6	chr8:145100105-145232496	4.61512	0.459903	0.698802	0.663043	chr8:144736661-145177993	0	0.032362	0.359381	0.081522
TOPORS-AS1		-1.136			-1.01673	0.212333	0.489674	0.519835	0.470912	-0.013169	0.944946	0.0199158	0.887773	chr9	32551141	32567003	TOPORS-AS1	chr9:32454288-32863969	0	0.185328	0.531644	0.190217	chr9:32531748-32561301	0	0.061193	0.406666	0.51087
EXTL3-AS1		-1.13786	-1.12891			0.176817	0.384112	2.68952	0.10101	-0.000896367	0.994065	4.51325	0.0336332	chr8	28553714	28558981	EXTL3-AS1	chr8:27823868-28673417	0	0.078912	0.488806	0.244565	chr8:28454960-28621169	0.215804	0.077668	0.456043	0.451087
RP11-464F9.21		-1.14448			-1.53162	0.0157986	0.745124	0.481943	0.487544	-0.00357257	0.899502	0.0410817	0.83938	chr10	75413796	75434477	RP11-464F9.21	chr10:75304115-75554541	0	0.080231	0.372834	0.201087	chr10:75391178-75424665	0	0.03295	0.341847	0.282609
RP11-757O6.1		-1.14844		-1.90435	-3.69726	-0.00106454	0.979539	0.442463	0.505936	-0.00371397	0.883183	0.950935	0.329481	chr18	14244623	14252139	RP11-757O6.1						chr18:14056926-14362422	0	0.051779	0.40194	0.353261
AF064858.6		-1.15225			-1.84607	-0.146336	0.191962	0.722464	0.395337	-0.0468577	0.534732	1.61964	0.203142	chr21	40235599	40328392	AF064858.6	chr21:40199987-40364604	0	0.043297	0.421388	0.097826	chr21:40198143-40541589	0	0.06237	0.421311	0.597826
RP11-33E12.2		-1.15457	-1.7833			0.0963921	0.594697	0.000636398	0.979874	0.0118765	0.907204	0.459096	0.498047	chr1	85618169	85619886	RP11-33E12.2	chr1:85585307-87073001	0	0.012593	0.258082	0.11413
CTD-2524L6.3		-1.16059	-1.0051			-0.0488507	0.654802	2.21752	0.136452	0.157421	0.163322	2.30232	0.129181	chr15	72110736	72115725	CTD-2524L6.3	chr15:71828348-72149212	0	0.055333	0.394048	0.195652	chr15:72084693-72113100	0	0.046483	0.306529	0.315217
ARHGEF7-AS2		-1.16436	-1.14755			-0.0374903	0.475441	0	1	-0.044763	0.134032	0	1	chr13	111766158	111768025	ARHGEF7-AS2	chr13:111647008-112505755	0	0.157215	0.525408	0.304348	chr13:111569207-111958085	0	0.042953	0.354711	0.347826
AC007317.1		-1.16617	-2.93882			-0.0138858	0.810103	0	1	0.0181368	0.566379	0	1	chr2	40973626	40994592	AC007317.1	chr2:40621110-41112083	0	0.044265	0.359079	0.369565	chr2:40839463-42285915	0	0.025889	0.280813	0.076087
RP11-27M24.1		-1.16707			-1.32532	0		0	1	0		0	1	chr16	10623296	10625939	RP11-27M24.1	chr16:10583974-10632394	0	0.04466	0.383689	0.211957	chr16:10615525-10794681	0	0.024713	0.371269	0.288043
CH17-264L24.1		-1.17148			-3.57668	0.0903373	0.70807	0.0865776	0.768574	-0.184609	0.171032	0.670355	0.412928	chr22	22618983	22627402	CH17-264L24.1						chr22:22227094-23890140	0	0.017064	0.3326	0.38587
AC005532.5		-1.18309		-3.49512		-0.0448835	0.509523	1.927	0.165087	-0.0369818	0.420949	0.13424	0.714075	chr7	7294784	7317410	AC005532.5	chr7:7294615-7364390	0.443059	0.239364	0.549321	0.684783	chr7:7194759-7395790	0	0.015298	0.373958	0.048913
RP11-490M8.1		-1.18689	-1.58707			-0.133816	0.534858	0.324818	0.568726	0.0696709	0.578799	0.246403	0.61962	chr2	36581891	36582257	RP11-490M8.1	chr2:36246928-37580111	0	0.034128	0.347123	0.36413	chr2:36580284-36778887	0	0.035304	0.291752	0.086957
AC096579.13		-1.19176		-2.13946		-0.0354269	0.540574	0.385678	0.53458	-0.00970421	0.76952	1.67069	0.196166	chr2	89110699	89161075	AC096579.13	chr2:87053281-89126216	0	0.100674	0.377157	0.358696	chr2:86932157-95471445	0	0.014122	0.266702	0.059783
LINC01016		-1.19616			-4.64735	0.0530061	0.402249	0.655003	0.41833	-0.0831077	0.0195887	3.91306	0.0479122	chr6	33835282	33864691	LINC01016	chr6:33827914-33847345	0	0.15899	0.451907	0.288043	chr6:33719569-33986091	0	0.055309	0.348634	0.211957
CALML3-AS1		-1.21359			-1.01673	0.095289	0.219151	0.151765	0.696854	-0.0158665	0.70344	0.0963185	0.756293	chr10	5556206	5568209	CALML3-AS1	chr10:5509681-5634775	0	0.140783	0.511047	0.282609	chr10:5505486-5725220	0	0.058251	0.375581	0.266304
AC034187.2		-1.2302	-1.76188			0.0134863	0.77017	0.0269363	0.869635	0.0134106	0.619137	0.434822	0.509632	chr3	8615411	8634810	AC034187.2	chr3:7500920-8702963	0	0.056235	0.442678	0.081522	chr3:8611070-8660143	0	0.056486	0.432984	0.570652
MIR124-2HG		-1.24629	-2.87556			0.0666856	0.406427	0	1	0.0114585	0.854862	0	1	chr8	65285884	65296344	MIR124-2HG	chr8:65119022-65757049	0	0.096975	0.538539	0.570652	chr8:65285162-65497929	0	0.015887	0.291653	0.097826
AC078941.1		-1.24858		-2.15721		-0.078793	0.348291	0.236321	0.626876	-0.0290977	0.530448	0.314481	0.574943	chr2	67350488	67442451	AC078941.1	chr2:67269145-68348687	0	0.078674	0.374281	0.38587	chr2:66810470-68908175	0	0.004707	0.229789	0.038043
RP11-799B12.4		-1.25055	-1.23895			0.0371834	0.808513	0.0162873	0.898448	0.00844916	0.927868	0.203062	0.65226	chr18	21739472	21742175	RP11-799B12.4	chr18:21740878-21770568	3.90874	0.429867	0.896214	0.277174	chr18:21716902-21752366	0	0.043541	0.409207	0.358696
RP11-88E10.5		-1.25466	-1.61267			-0.0873555	0.678779	0.00160743	0.968019	0.0197848	0.877393	0.283462	0.594441	chr13	113341082	113344129	RP11-88E10.5	chr13:113227019-113769346	0.261931	0.221901	0.607099	0.309783	chr13:113342218-113736126	0	0.031773	0.351356	0.331522
RP11-98L5.5		-1.26087		-1.29941		-0.0354101	0.59232	0	1	-0.0192475	0.643439	0	1	chr9	138506141	138507354	RP11-98L5.5	chr9:138059244-138685172	0	0.135173	0.471108	0.315217	chr9:138366254-138699270	0	0.024124	0.301234	0.288043
RP11-324E6.6		-1.28563			-1.90172	0.00691831	0.895899	0.416671	0.518603	0.0832375	0.03346	1.73541	0.187721	chr12	123171671	123200526	RP11-324E6.6	chr12:123122358-123304974	0	0.107622	0.413422	0.217391	chr12:123183234-123205614	0	0.041188	0.306419	0.233696
CTB-186H2.3		-1.28904	-3.79565			-0.0952921	0.0702833	9.72567	0.00181712	0.00968546	0.754041	0.119242	0.729858	chr17	34310691	34317306	CTB-186H2.3	chr17:34232407-34322058	0	0.100506	0.380472	0.320652	chr17:34257237-34346198	0.258615	0.079434	0.40055	0.152174
CTD-2026K11.2		-1.29087	-1.77475			-0.0839402	0.0959304	1.28712	0.25658	0.00559799	0.883302	0.000696915	0.978939	chr15	75928479	75931580	CTD-2026K11.2	chr15:75900966-75958049	0	0.062232	0.396632	0.206522	chr15:75888432-76194304	0	0.034127	0.29899	0.298913
LINC01088		-1.29573	-2.44824	-1.66641		-0.107869	0.326224	0.596053	0.440088	-0.104092	0.107583	3.93464	0.0473013	chr4	79892901	80229952	LINC01088	chr4:80014604-80473231	0	0.054606	0.376211	0.141304	chr4:79823827-80141194	0	0.063547	0.392919	0.48913
LINC00654		-1.2963	-2.2917			0.0542307	0.682743	0.171418	0.678854	0.0706044	0.350414	0.104466	0.746534	chr20	5476712	5485259	LINC00654	chr20:5260482-5730574	0	0.072888	0.523377	0.538043	chr20:5179693-5723377	0	0.026478	0.375294	0.141304
RASSF8-AS1		-1.3026	-1.6841			-0.0104307	0.945719	1.65436	0.198367	-0.0724827	0.457996	0.0408888	0.839753	chr12	26092261	26112698	RASSF8-AS1	chr12:26099047-26122813	5.90707	0.513308	0.885537	0.413043	chr12:25807029-26102424	0	0.035892	0.370956	0.146739
ARHGAP5-AS1		-1.3065		-1.18754		0.112214	0.655456	0.425325	0.514292	-0.0568147	0.687309	0.00102857	0.974415	chr14	32544151	32545999	ARHGAP5-AS1	chr14:32400987-32637802	0	0.104257	0.484793	0.288043	chr14:32544109-32632392	0	0.050014	0.365114	0.277174
LINC01204		-1.31212	-2.38175			0.110971	0.212207	0.56983	0.450327	-0.0170233	0.677191	0.120121	0.728903	chrX	45364632	45489447	LINC01204	chrX:45240252-45552247	0	0.070227	0.482116	0.119565	chrX:45007036-45605065	0.009123	0.064135	0.355831	0.380435
PXN-AS1		-1.3128	-1.39378			0.146683	0.727034	0.576334	0.447753	0.0299619	0.909027	0.0116535	0.914034	chr12	120639093	120650941	PXN-AS1	chr12:120386948-120656898	0	0.077011	0.389359	0.206522	chr12:120641825-120710654	0	0.044718	0.302447	0.23913
RP11-431K24.3		-1.31439		-1.33031		-0.0240003	0.614462	0	1	0.0510224	0.0397126	0	1	chr1	8268731	8275270	RP11-431K24.3	chr1:8015436-8684286	0	0.098692	0.387692	0.184783	chr1:8090228-8375913	0.380461	0.084729	0.335778	0.358696
RP11-835E18.5		-1.33202	-1.51099			-0.12629	0.0677793	0.00383349	0.95063	0.181454	0.0839261	0.626543	0.428626	chr18	5232874	5238525	RP11-835E18.5	chr18:4943766-5391531	0.10339	0.200824	0.638459	0.342391	chr18:5202924-5297603	0.195184	0.076492	0.445503	0.320652
RP11-6N17.4		-1.33422	-1.15796			0.167688	0.72448	0.197104	0.657069	-0.176096	0.495897	0.0187399	0.891115	chr17	45968620	45973178	RP11-6N17.4	chr17:45969605-45976565	0	0.119665	0.413562	0.326087	chr17:45702099-46209070	0	0.026478	0.325864	0.130435
TTTY15		-1.33521		-1.0559		0.100726	0.1667	0.0175963	0.894469	0.0528317	0.213361	0.669906	0.413084	chrY	14774264	14804162	TTTY15
RP11-64K12.8		-1.36079			-4.43773	0.0820926	0.729783	1.50324	0.220174	-0.12942	0.333433	0.246129	0.619814	chr15	40756391	40758925	RP11-64K12.8	chr15:40699373-40788507	0	0.037401	0.352132	0.168478	chr15:40731325-40765360	0	0.057074	0.300448	0.342391
LINC01194		-1.36917	-1.09678			0.0181917	0.629295	0.0884837	0.766114	-0.0125279	0.582697	0	1	chr5	12574968	12804475	LINC01194	chr5:12608335-12775705	0.494872	0.243601	0.773333	0.532609	chr5:11906312-13689874	0	0.006472	0.350094	0.173913
RP11-159D12.10		-1.3751			-1.58021	-0.0615772	0.413207	7.9839e-05	0.992871	-0.0286146	0.530582	0.63153	0.426795	chr17	56154251	56160565	RP11-159D12.10	chr17:56090487-56236326	0	0.078998	0.403592	0.282609	chr17:56041042-56248031	0	0.040599	0.370784	0.125
KIRREL3-AS3		-1.37647		-1.60687		-0.10097	0.244055	0	1	-0.0531996	0.244755	0	1	chr11	126872804	126875953	KIRREL3-AS3	chr11:126812524-126934147	0	0.071113	0.517823	0.13587	chr11:126862847-126875845	1.23176	0.112384	0.438878	0.429348
LINC00612		-1.37711	-1.85783			0.330563	0.0593202	2.48623	0.114846	-0.118945	0.00814834	0.805487	0.369458	chr12	9208181	9217666	LINC00612	chr12:8596792-9266826	0	0.076777	0.553993	0.331522	chr12:9173552-9218474	0	0.027066	0.358316	0.190217
RP11-669N7.3		-1.37812	-2.44509			-0.091386	0.278048	0	1	0.0217331	0.538707	0	1	chr12	129693145	129697207	RP11-669N7.3	chr12:129042548-129796639	0	0.092423	0.397095	0.206522	chr12:129556120-129796639	0.12919	0.072373	0.332105	0.255435
TINCR		-1.38897	-1.01578		-1.54263	0.0424381	0.569093	0.221955	0.637554	0.0272753	0.516492	0.00166665	0.967436	chr19	5558177	5568045	TINCR	chr19:5565441-5578099	0	0.029566	0.280404	0.11413	chr19:5408227-5583969	1.18754	0.110619	0.334332	0.467391
PRKAG2-AS1		-1.4068	-1.07375			0.102655	0.507504	1.0721	0.30047	-0.040436	0.605033	0.210653	0.646256	chr7	151574126	151576308	PRKAG2-AS1						chr7:151253040-151578751	6.76521	0.229475	0.445628	0.347826
RP5-887A10.1		-1.41132		-1.44627		-0.0140814	0.72262	2.26537	0.132295	-0.0425105	0.0614984	1.73195	0.188162	chr1	81001439	81112473	RP5-887A10.1	chr1:80948520-81760542	0	0.017441	0.260051	0.125	chr1:79133391-81710058	0.086876	0.068842	0.357391	0.315217
CTC-459M5.2		-1.41216			-2.22826	-0.0030329	0.962938	1.33467	0.247976	-0.0647274	0.0471733	1.68939	0.193681	chr5	111527716	111545836	CTC-459M5.2	chr5:111352353-111713319	0	0.031257	0.355837	0.048913	chr5:111501729-111748635	0	0.052367	0.412129	0.543478
WEE2-AS1		-1.43136	-1.32917			0.599882	0.0184096	3.87393	0.0490416	-0.06896	0.491934	0.078755	0.778992	chr7	141404137	141438146	WEE2-AS1	chr7:141317427-141421894	0	0.056597	0.449358	0.293478	chr7:141407424-141443838	5.06847	0.200055	0.390314	0.342391
RAET1E-AS1		-1.43477			-2.60919	-0.390411	0.181807	0.746861	0.387472	0.186896	0.293116	0.0875049	0.767373	chr6	150184629	150240644	RAET1E-AS1	chr6:150083621-150319688	0	0.088554	0.428558	0.206522	chr6:150187521-150219381	0	0.038834	0.338968	0.255435
LINC00390		-1.43687		-2.02493		0.00363987	0.931465	0.0363608	0.848772	0.00131189	0.956712	0.00468975	0.945402	chr13	44680513	44711372	LINC00390	chr13:44115099-44782525	0	0.046654	0.507009	0.244565	chr13:44607726-44942794	0.249657	0.079434	0.380503	0.38587
AC079305.10		-1.44523			-1.56376	0.174712	0.355407	1.02176	0.312102	0.122641	0.250824	0.999549	0.31742	chr2	178129086	178130243	AC079305.10	chr2:178096260-178134516	1.3078	0.298817	0.574497	0.331522	chr2:178005494-178260474	0	0.025301	0.304029	0.11413
RP4-784A16.5		-1.45519	-1.18665			-0.0534609	0.277514	0.108915	0.741383	-0.0352927	0.244382	0.533818	0.465006	chr1	53793904	53802181	RP4-784A16.5	chr1:53798923-54152621	0	0.044969	0.323681	0.141304	chr1:53709359-53877480	0	0.033539	0.329123	0.282609
RP11-156P1.3		-1.46488	-1.27898			0.2692	0.453251	0.546109	0.459912	-0.236681	0.304685	1.05816	0.303635	chr17	45061410	45177689	RP11-156P1.3	chr17:45003506-45256116	0	0.075679	0.384517	0.304348	chr17:45058505-45193361	0	0.034127	0.338658	0.130435
RP11-193H5.1		-1.48392	-2.71336			0.00987134	0.863554	0.05807	0.809573	0.0184202	0.580573	0	1	chr1	238025474	238091621	RP11-193H5.1	chr1:236752043-238220471	0.106506	0.200963	0.487967	0.483696	chr1:237997976-239547019	0	0.051191	0.41729	0.065217
RP11-70C1.3		-1.4865		-1.21337		-0.0392977	0.451623	0.0767933	0.781691	0.0346036	0.288652	2.28655	0.1305	chr3	42826578	42893920	RP11-70C1.3	chr3:42710527-43380738	0	0.014627	0.268678	0.081522	chr3:42847980-42895370	0	0.041776	0.426515	0.619565
KRT73-AS1		-1.49385			-4.83083	0.0381829	0.557436	0.375173	0.540198	-0.0318166	0.409721	0	1	chr12	52995250	53009089	KRT73-AS1	chr12:52867790-53169249	0	0.042029	0.330326	0.184783	chr12:52880704-53290403	0	0.038834	0.29837	0.201087
PWRN1		-1.52122	-3.5411	-1.03683		-0.063609	0.301725	0	1	-0.0506891	0.129891	0	1	chr15	24738283	24897277	PWRN1	chr15:24151146-26124834	0	0.117745	0.411861	0.228261	chr15:24821845-24897352	0.711014	0.097085	0.327939	0.336957
LINC00907		-1.52231	-1.11719			-0.0184526	0.830923	0.265619	0.606286	0.0974143	0.135902	1.17506	0.278365	chr18	39739246	40271387	LINC00907	chr18:39432678-40255166	0	0.057387	0.471825	0.13587	chr18:39720548-40319736	1.69258	0.12474	0.471636	0.597826
RP11-385E5.5		-1.52925	-1.43913			-0.12789	0.0921441	0	1	0.0222195	0.486188	0	1	chr13	19982181	19983669	RP11-385E5.5	chr13:19834075-20115373	0	0.075672	0.484077	0.222826	chr13:19759647-19995618	1.68317	0.124152	0.397186	0.407609
HOXA-AS2		-1.53114	-1.30745	-1.09662		0.224352	0.235709	1.72153	0.189497	-0.0197826	0.838898	0.637078	0.424771	chr7	27147395	27173921	HOXA-AS2	chr7:27105642-27160618	0.071548	0.197467	0.545707	0.657609	chr7:27127231-27222603	0	0.030008	0.483555	0.065217
CTD-2506J14.1		-1.54462		-1.04962		-0.0464566	0.386525	0.189126	0.663645	-0.0422328	0.179182	0.99724	0.317979	chr14	97925152	98047938	CTD-2506J14.1	chr14:97912978-98472580	0	0.078164	0.40672	0.271739	chr14:97398875-97995019	0	0.049425	0.354349	0.309783
LINC00900		-1.57527		-1.38777		0.119209	0.329944	2.17029	0.1407	0.0298629	0.665841	0.00177212	0.966422	chr11	115624965	115631345	LINC00900	chr11:115375574-115870839	0	0.019219	0.399625	0.125	chr11:115497715-116187949	2.1774	0.137685	0.446168	0.418478
RP11-745L13.2		-1.58049		-1.17961		0.012128	0.785099	0.0876074	0.767241	-0.0255399	0.307313	0.594108	0.440835	chr4	132851185	132897107	RP11-745L13.2	chr4:132550427-133189144	0	0.006616	0.276805	0.108696	chr4:132693271-134256785	0.35172	0.084141	0.388299	0.494565
RP11-989E6.3		-1.58781		-3.23925		0.0322083	0.508661	0	1	-0.0104227	0.722989	0	1	chr16	32896514	32900195	RP11-989E6.3						chr16:31394722-47008723	0	0.001177	0.34671	0.244565
RP11-283G6.5		-1.59355	-2.27705			0.0242971	0.619813	0.282147	0.595298	-0.0278697	0.292922	0.00729575	0.931931	chr12	26383751	26472653	RP11-283G6.5	chr12:26371637-26421562	3.68071	0.419655	0.832806	0.396739	chr12:26237044-26488338	0	0.036481	0.369549	0.152174
DLGAP1-AS5		-1.60154		-2.8449		-0.063123	0.127289	2.41814	0.119937	-0.00495493	0.847849	0.00873097	0.925554	chr18	4264601	4295405	DLGAP1-AS5	chr18:4262448-4283613	0.271934	0.223253	0.636329	0.347826	chr18:3820765-4465235	0	0.060016	0.436453	0.309783
RP11-89N17.4		-1.60276		-1.18557		-0.062037	0.368301	0.0687269	0.7932	-0.0545443	0.143648	1.66033	0.197559	chr7	33832779	33842768	RP11-89N17.4	chr7:33658072-33851656	0	0.163368	0.514574	0.657609	chr7:33107548-33942816	0	0.045307	0.600781	0.059783
DNM1P41		-1.60597		-1.48899		-0.00778191	0.90441	0.654766	0.418414	0.0227222	0.53496	0.286009	0.592789	chr15	84835298	84838648	DNM1P41						chr15:84748914-85181100	0	0.013533	0.280295	0.282609
MRVI1-AS1		-1.61899		-1.1848		0.00460767	0.972863	0.324289	0.569042	-0.0676263	0.235827	0.0869069	0.768147	chr11	10562818	10621479	MRVI1-AS1	chr11:10554630-11809694	0	0.034543	0.354827	0.163043	chr11:10534809-10635007	0.137768	0.072961	0.365035	0.358696
AC015922.6		-1.62536			-1.13977	-0.0288597	0.585517	0	1	-0.0712145	0.0312688	0	1	chr17	15709554	15721056	AC015922.6	chr17:15695418-16171661	0	0.030434	0.383298	0.141304	chr17:15685233-15841387	0.123751	0.071784	0.4308	0.461957
RP1-128O3.4		-1.63067		-3.37199		0.0256163	0.567041	0	1	-0.0303794	0.279821	0	1	chr6	108596845	108597750	RP1-128O3.4	chr6:108550137-108811716	0	0.040423	0.352772	0.163043	chr6:108576785-108611866	0.079419	0.068842	0.360343	0.271739
RP11-359E10.1		-1.63279	-1.03348	-2.16431		0.0461077	0.70661	0.0417237	0.838147	-0.0722571	0.334367	0.206903	0.649206	chr11	19732479	19734165	RP11-359E10.1	chr11:19513897-19917145	0	0.057568	0.371091	0.190217	chr11:19371907-20175605	0	0.042953	0.335879	0.309783
AF003626.1		-1.637		-1.33186		-0.00333802	0.954826	0	1	-0.000198845	0.995675	0	1	chrX	150084285	150089411	AF003626.1	chrX:149119765-150356449	0	0.163082	0.411281	0.347826	chrX:150069163-150560636	0	0.028831	0.248285	0.13587
MIR99AHG		-1.63912	-1.33629	-1.73529		0.079055	0.459738	1.94297	0.163347	0.00149379	0.981615	0.151536	0.697072	chr21	17442841	17999716	MIR99AHG	chr21:17393232-17723349	0	0.050144	0.390804	0.130435	chr21:17657715-17908436	1.67837	0.124152	0.436981	0.565217
HLA-F-AS1		-1.65319	-1.0082			0.187775	0.314303	1.69958	0.192342	-0.0812258	0.45158	0.707279	0.400349	chr6	29694377	29716826	HLA-F-AS1	chr6:29589124-29821050	0	0.12196	0.421411	0.255435	chr6:29650122-30026290	0.36542	0.084141	0.366868	0.233696
RP11-23D24.2		-1.67663		-1.57381		0.0832349	0.338478	2.07811	0.149425	-0.0112826	0.810385	0.01047	0.9185	chr3	153102722	153697975	RP11-23D24.2	chr3:153186803-153430095	7.44136	0.573932	0.846468	0.597826	chr3:152186708-153725622	0	0.018829	0.37467	0.076087
MUC19		-1.67784	-3.13689			0.044827	0.602435	0.802564	0.370328	0.00671754	0.901053	0.0173501	0.895206	chr12	40787196	40964634	MUC19	chr12:40678633-40979786	0	0.024824	0.365904	0.184783	chr12:40779894-40968965	0	0.062958	0.331853	0.233696
CTD-2270P14.1		-1.68427	-1.00896			0.26945	0.325456	0.0218329	0.882533	-0.0209382	0.898092	0.116756	0.73258	chr16	2710349	2723445	CTD-2270P14.1						chr16:2587171-2749085	0.332154	0.082964	0.399965	0.326087
CH17-360D5.2		-1.68554			-2.22952	0.315459	0.0167116	4.64302	0.0311801	-0.00544118	0.923321	0.0602037	0.806174
STX17-AS1		-1.69		-1.1135		0.0132342	0.948464	0.862271	0.353104	-0.064539	0.613677	0.564956	0.45227	chr9	102648603	102668883	STX17-AS1	chr9:102563913-102955238	0	0.078489	0.467206	0.271739	chr9:102634303-102736903	0	0.021182	0.297972	0.288043
RP11-577G20.1		-1.69704		-1.82959		-0.127691	0.171039	0	1	-0.00496255	0.88845	0	1	chr4	59390679	59402493	RP11-577G20.1	chr4:59302895-59445587	0	0.175531	0.579744	0.168478	chr4:58359148-61793768	0	0.04766	0.395022	0.445652
AC007319.1		-1.69895	-1.2726			-0.0400406	0.658887	0.764084	0.382053	0.0372961	0.562172	0.301032	0.583236	chr2	187867946	188419390	AC007319.1	chr2:187692305-188436981	0	0.162524	0.415787	0.315217	chr2:187637586-188200317	0	0.017652	0.30563	0.108696
ALOX12-AS1		-1.71089			-3.75301	0.988069	0.0325427	2.43133	0.118932	0.18409	0.450388	1.452	0.228208	chr17	6779953	6915668	ALOX12-AS1	chr17:6748741-6952764	0	0.030879	0.395125	0.130435	chr17:6737554-6947579	0	0.030008	0.403279	0.451087
AC003991.3		-1.71842	-1.19079	-1.88192		-0.13133	0.246191	0.108288	0.742102	0.0635319	0.355953	0.0332544	0.855302	chr7	87848673	87933682	AC003991.3	chr7:87630721-87997384	5.97341	0.516114	0.704194	0.586957	chr7:87836944-88078640	0	0.016475	0.346961	0.092391
RP11-390F4.10		-1.72416		-1.45138		0.0103121	0.81867	0.196647	0.657441	0.0125374	0.631906	1.04992	0.305526	chr9	6704470	6707780	RP11-390F4.10						chr9:6256144-7055253	2.05976	0.134743	0.446956	0.586957
LINC00473		-1.73486		-1.49701		-0.139716	0.0336507	0.00234111	0.961409	-0.00983452	0.810177	0.701338	0.402335	chr6	166322289	166401536	LINC00473	chr6:166314988-166786337	0	0.111354	0.438124	0.217391	chr6:166314988-166403991	0	0.035304	0.335622	0.26087
BZRAP1-AS1		-1.75494	-1.15156			-0.0427036	0.825487	0.262804	0.6082	-0.239555	0.0270907	3.02555	0.0819626	chr17	56402810	56493127	BZRAP1-AS1	chr17:56447732-56615493	0	0.148992	0.477027	0.298913	chr17:56431549-56491280	0	0.045307	0.387794	0.13587
RP11-1223D19.1		-1.80899	-1.66475		-1.51213	-0.0577407	0.563808	0.216166	0.641977	-0.0838598	0.150051	1.34656	0.245881	chr2	110988682	111043433	RP11-1223D19.1						chr2:110379096-111484545	0	0.021771	0.320439	0.059783
RP11-989E6.10		-1.84012		-1.99331		-0.0421683	0.524322	0.0185297	0.891723	-0.0612683	0.107376	3.4996	0.0613835	chr16	33344308	33348279	RP11-989E6.10						chr16:31394722-47008723	0	0.001177	0.34671	0.244565
RP13-614K11.2		-1.85928		-1.18716		0.0355049	0.446966	0	1	0.0130994	0.636411	0	1	chr1	4007208	4009040	RP13-614K11.2	chr1:3766240-4057402	0	0.156677	0.459838	0.206522	chr1:3772359-4708987	0.189599	0.075315	0.324094	0.358696
RP11-56B16.4		-1.87533			-1.45059	0		0	1	0		0	1	chr15	52201098	52201839	RP11-56B16.4	chr15:51549878-53387778	0	0.030648	0.359526	0.179348	chr15:52199911-52240235	0	0.021771	0.286909	0.326087
LINC01451		-1.90082			-1.81876	0.231918	0.0459749	6.07019	0.0137482	0.0739759	0.273466	1.6776	0.195244	chr9	139506475	139511633	LINC01451						chr9:139486781-139832625	0	0.008238	0.30081	0.26087
RP3-428L16.1		-1.90753		-1.8397		0.0405011	0.33477	1.62135	0.202903	0.0131917	0.563512	0.00310113	0.955591	chr6	161352111	161390803	RP3-428L16.1	chr6:160923346-161418642	0	0.085438	0.445578	0.195652	chr6:161091593-161409472	0	0.061193	0.358039	0.277174
DOCK9-AS2		-1.92531		-1.43867		0.450823	0.0214841	5.77842	0.0162241	-0.0813147	0.434623	0.169603	0.680465	chr13	99740072	99740879	DOCK9-AS2	chr13:99626328-100029306	0	0.097598	0.4856	0.282609	chr13:99409328-99848971	0	0.054721	0.354193	0.36413
RP1-60O19.1		-1.94978	-2.45113			-0.0821781	0.108812	3.22211	0.07265	0.0184932	0.599492	0.107026	0.743556	chr6	107165326	107235416	RP1-60O19.1	chr6:107061444-107203085	0	0.065309	0.41172	0.157609	chr6:107076647-107231352	0.236241	0.078845	0.365082	0.282609
MIR210HG		-1.95676		-1.0253		0.0979286	0.552902	0.0623984	0.802745	0.0438222	0.646958	0.0889921	0.765462	chr11	565659	568457	MIR210HG	chr11:496997-606294	0	0.033493	0.359624	0.141304	chr11:491334-573554	2.54439	0.147099	0.372029	0.418478
CH17-80A12.1		-1.9687		-1.56507		-0.0595218	0.287444	0	1	-0.0405152	0.192886	0	1	chr9	42771707	42782614	CH17-80A12.1						chr9:38626352-71147652	0.353871	0.084141	0.394654	0.51087
LINC00887		-1.98302		-1.26329		-0.0453519	0.742022	0.00617636	0.937359	-0.0209769	0.793631	0.00537181	0.941573	chr3	194014253	194030592	LINC00887	chr3:193931183-194166851	13.4442	0.786925	0.924779	0.63587	chr3:193417179-194120998	0	0.022947	0.317926	0.092391
RP11-49O14.2		-1.9831	-2.56072			0.0797145	0.716836	0.00436941	0.947297	0.0933766	0.496122	0.00641219	0.936177	chr9	97662710	97667036	RP11-49O14.2	chr9:97612840-97750365	0	0.090899	0.471032	0.271739	chr9:97405262-97860723	0	0.06237	0.307999	0.315217
LINC00964		-2.00652			-1.94639	0.00992717	0.86949	0.882736	0.347454	0.0384498	0.30759	0.0941382	0.758981	chr8	125860978	125966570	LINC00964	chr8:125876444-125915934	13.6461	0.79381	0.848684	0.755435	chr8:125860975-125966828	0	0.006472	0.193974	0.043478
LINC00466		-2.02583		-1.16583		-0.0174929	0.729255	0.0512663	0.820874	0.0295249	0.348487	1.17806	0.277752	chr1	63655659	63782902	LINC00466	chr1:63517230-63728549	0	0.070955	0.425818	0.130435	chr1:63657691-63777173	0	0.048249	0.343409	0.293478
RP11-93I21.3		-2.05308	-1.23426			0.0577717	0.427337	0.435825	0.509145	0.0211013	0.547673	0.544985	0.460374	chr4	125421096	125479589	RP11-93I21.3	chr4:124565834-126249597	0	0.008885	0.281924	0.108696	chr4:124306544-125580627	0	0.05884	0.391172	0.505435
RP11-401P9.5		-2.07179	-1.22572			-0.0853031	0.537469	0.0387424	0.84396	-0.00507941	0.927258	0.426257	0.513831	chr16	50700121	50705550	RP11-401P9.5	chr16:50570605-50724789	0	0.080322	0.381231	0.244565	chr16:49896680-52469828	0	0.005296	0.38689	0.277174
U73166.2		-2.08872		-1.52605		0.0146169	0.90532	0.06544	0.798096	-0.0168698	0.824984	0.963897	0.326207	chr3	50297734	50300790	U73166.2						chr3:50296953-50338566	2.56025	0.147099	0.449737	0.673913
ADIRF-AS1		-2.10096		-2.5151	-1.37674	0.225421	0.177679	2.46721	0.116244	-0.0910431	0.351579	0.643506	0.422444	chr10	88725101	88731068	ADIRF-AS1	chr10:88610162-88865289	0	0.02583	0.294004	0.141304	chr10:88724883-88744955	1.0918	0.108265	0.380749	0.353261
AC092168.2		-2.10955	-2.03511			-0.263776	0.000810487	7.1344	0.00756188	0.00958509	0.910132	0.274226	0.600511	chr2	101439122	101463682	AC092168.2	chr2:101417970-101452840	0	0.130869	0.396592	0.353261	chr2:101434814-101617493	0	0.014122	0.252399	0.059783
RP4-781K5.6		-2.12908		-1.34426		0.0280828	0.707762	0.308709	0.578473	0.0227684	0.5716	0.00612807	0.937604	chr1	234805268	234831900	RP4-781K5.6	chr1:234809732-234821982	2.48136	0.362346	0.594001	0.51087	chr1:234616487-235326580	0	0.028243	0.375039	0.059783
RP11-146D12.2		-2.13478		-1.75792	-3.69726	-0.00333226	0.962871	0.61141	0.434257	-0.0319701	0.310377	1.29394	0.255322	chr9	42409988	42474239	RP11-146D12.2						chr9:38626352-71147652	0.353871	0.084141	0.394654	0.51087
RP11-62F24.2		-2.18773		-2.05762		-0.0350348	0.434902	0.00336527	0.95374	-0.0133789	0.635833	0.213207	0.644265	chr9	16726811	16727522	RP11-62F24.2	chr9:16361580-16797461	0	0.10062	0.616717	0.119565	chr9:16408418-16873465	0.775027	0.099439	0.440818	0.592391
RP11-60A8.1		-2.18887		-1.44019		-0.0779334	0.0985728	0.467017	0.494363	-0.0143426	0.611446	0.42728	0.513327	chr5	72509773	72590761	RP11-60A8.1	chr5:72399930-72735007	0	0.019617	0.344359	0.043478	chr5:72429449-72791069	2.64125	0.149453	0.44068	0.61413
LINC00670		-2.19812			-2.20735	-0.0380692	0.504496	0.0738906	0.785754	-0.0367033	0.261216	0.555047	0.456263	chr17	12453098	12546171	LINC00670	chr17:12408047-12895984	0	0.02161	0.396304	0.130435	chr17:12450690-12566613	0.380461	0.084729	0.429602	0.467391
AL035610.1		-2.2067	-1.19352	-1.57705		0.0357619	0.647327	0.256059	0.612841	-0.0843764	0.0224846	2.15102	0.142475	chr21	29420722	29509930	AL035610.1	chr21:27396754-29766796	0	0.020414	0.326542	0.081522	chr21:29126637-29908379	0	0.062958	0.41938	0.597826
RP11-532E4.2		-2.21647			-1.92065	0		0	1	0		0	1	chr11	1263490	1270906	RP11-532E4.2	chr11:1230811-1285979	0	0.045087	0.372855	0.157609	chr11:1231166-1285979	1.9906	0.132978	0.374784	0.407609
AC079630.2		-2.26006		-4.45999		-0.0171164	0.674327	0	1	-0.00101392	0.964537	0	1	chr12	40550040	40561509	AC079630.2	chr12:39715600-40635220	0	0.044224	0.393949	0.190217	chr12:40501365-40778957	0.181364	0.074726	0.34029	0.23913
LINC01315		-2.27202	-1.29736	-1.82544		0.00643062	0.962299	1.56524	0.210899	-0.0534204	0.506905	0.31488	0.574701	chr22	42760405	42765242	LINC01315	chr22:42540204-42984153	0	0.042534	0.370191	0.201087	chr22:42742451-43230266	0	0.004119	0.330962	0.353261
STXBP5-AS1		-2.28808		-1.65369		-0.208922	0.383234	0.0530077	0.81791	0.0288607	0.834592	0.00681719	0.934196	chr6	147163036	147525750	STXBP5-AS1	chr6:147269633-147416176	0	0.128663	0.47277	0.222826	chr6:146879170-147518814	0	0.041188	0.330237	0.244565
RP11-389G6.3		-2.3336	-1.25078			0.023397	0.632963	0.601878	0.437863	-0.049373	0.0910892	3.6782	0.0551285	chr3	97478366	97480376	RP11-389G6.3	chr3:97443050-97536127	0	0.109707	0.588524	0.445652	chr3:97479997-97537412	0	0.042953	0.422675	0.168478
SOX21-AS1		-2.36393		-1.65791		-0.0166255	0.829636	0.761479	0.382866	-0.00683652	0.878852	1.00433	0.316264	chr13	95364969	95368500	SOX21-AS1	chr13:95294085-95648347	0	0.084258	0.480759	0.282609	chr13:95350767-95613902	0	0.036481	0.351827	0.36413
LINC00475		-2.39356		-1.12618		0.340988	0.0263092	1.05678	0.30395	0.000635657	0.993781	0.674323	0.411548	chr9	94903579	94922396	LINC00475	chr9:94356868-94991269	0	0.080004	0.502451	0.25	chr9:94793358-95707180	0	0.012356	0.299804	0.315217
TDRG1		-2.41787		-1.80085		0.00501335	0.911134	0.132997	0.715345	0.0130948	0.604217	0.0664086	0.796639	chr6	40302692	40347626	TDRG1	chr6:40324294-40443934	2.30699	0.353268	0.71847	0.320652	chr6:40317469-40356181	0	0.027655	0.354506	0.163043
TARID		-2.42194	-3.08828	-2.36739		-0.0227625	0.797943	3.18734	0.0742105	-0.00698233	0.89828	0.114337	0.73526	chr6	133823389	134213940	TARID	chr6:133172153-134256975	0	0.110533	0.480947	0.206522	chr6:133561311-134199179	0	0.015298	0.315527	0.244565
HNF1A-AS1		-2.46402	-1.03255			-0.111562	0.0455776	3.30436	0.0690961	-0.00484605	0.886451	0.142214	0.706089	chr12	121379530	121418768	HNF1A-AS1	chr12:121369960-121446746	0	0.092701	0.392117	0.211957	chr12:121180994-121405669	0	0.056486	0.299939	0.23913
AC005062.2		-2.51132			-1.2018	-0.0962297	0.45159	1.03547	0.308878	0.0754717	0.338311	1.03918	0.308011	chr7	19958603	20180076	AC005062.2	chr7:19901496-20349870	0.025489	0.190083	0.533021	0.673913	chr7:19818564-20366528	0	0.020594	0.453354	0.054348
ZNF503-AS1		-2.53281		-2.24487		0.0226419	0.811681	0.645454	0.421743	0.0590126	0.288976	1.01836	0.312909	chr10	77029576	77133258	ZNF503-AS1	chr10:77066948-77160383	0	0.054994	0.328928	0.190217	chr10:77011119-77163288	0	0.042953	0.345753	0.282609
RP11-255G12.3		-2.54778		-1.42484		0.0272577	0.502533	0.779806	0.377201	-0.00512117	0.826023	0.150777	0.697794	chr14	51858845	51863853	RP11-255G12.3	chr14:51756836-51901282	0.063893	0.195968	0.532009	0.331522	chr14:51835121-52152432	0	0.012356	0.339608	0.233696
WFDC21P		-2.60344		-2.07537		-0.203655	0.0564127	2.3542	0.124946	-0.0774522	0.177266	1.23958	0.265552	chr17	58160926	58169246	WFDC21P	chr17:58133589-58183556	0	0.164066	0.464058	0.336957	chr17:58049489-58251828	0	0.013533	0.336673	0.103261
RP11-1437A8.4		-2.62134		-2.22237		0		0	1	0		0	1	chr16	33215093	33217783	RP11-1437A8.4						chr16:31394722-47008723	0	0.001177	0.34671	0.244565
RP11-56L13.1		-2.62134		-2.22237		-0.0968862	0.101454	0	1	0.00324551	0.905024	0	1	chr16	32274147	32276835	RP11-56L13.1						chr16:31394722-47008723	0	0.001177	0.34671	0.244565
RP11-1437A8.5		-2.62134		-2.22237		0		0	1	0		0	1	chr16	33271713	33274156	RP11-1437A8.5						chr16:31394722-47008723	0	0.001177	0.34671	0.244565
RP11-586K12.10		-2.62134		-2.22237		-2.56336	0.998061	0	1	0.0828873	0.221979	0	1	chr16	32675245	32677854	RP11-586K12.10						chr16:31394722-47008723	0	0.001177	0.34671	0.244565
RP13-348B13.2		-2.66954		-1.84645		-1.93505	0.998031	0	1	-0.0505728	0.506882	0	1	chrX	88678736	88701982	RP13-348B13.2	chrX:88017249-89573966	0	0.041989	0.288736	0.23913	chrX:87406091-89169205	0	0.04766	0.268167	0.190217
PGM5P3-AS1		-2.67874	-5.99946	-2.72754		0.00283991	0.956845	0.0515714	0.820351	-0.0104581	0.717684	0.293676	0.587874	chr9	72673	88826	PGM5P3-AS1
PGM5P4-AS1		-2.67874	-5.99946	-2.72754		-0.0338081	0.503167	0.0172108	0.895625	-0.00838235	0.769902	0.204723	0.650935	chr2	114285144	114300249	PGM5P4-AS1	chr2:114081784-114752618	0.155842	0.207601	0.475185	0.347826	chr2:114040741-114459187	0	0.021182	0.336538	0.070652
RP11-276H7.3		-2.79487		-1.55982		-0.162181	0.391702	0.0939711	0.759188	-0.0417665	0.690674	0.0488338	0.825105	chr1	16485760	16488378	RP11-276H7.3	chr1:16448894-16514486	0	0.108108	0.402963	0.179348	chr1:16405611-16520024	0.615881	0.093555	0.338926	0.353261
SRD5A3-AS1		-2.86514	-1.04518	-1.6726		0.12676	0.58565	0.046642	0.829013	0.0862898	0.534358	0.409242	0.522355	chr4	56230137	56262014	SRD5A3-AS1	chr4:56227997-56253252	0	0.145808	0.518055	0.179348	chr4:56212064-56297447	0	0.033539	0.388987	0.423913
RP11-354E11.2		-2.89147		-1.39716		-0.0581505	0.553548	0.446871	0.503825	-0.0691478	0.220146	1.2204	0.269283	chr10	19999256	20017479	RP11-354E11.2	chr10:19532355-20361114	0	0.043258	0.435184	0.25	chr10:18972378-20080175	0	0.038834	0.351141	0.277174
PCBP1-AS1		-2.92289	-3.03637	-1.68504		0.00139425	0.996871	0.282249	0.595231	0.21955	0.31814	0.435973	0.509073	chr2	70189394	70330352	PCBP1-AS1	chr2:70258987-70373559	0	0.100483	0.397346	0.391304	chr2:70055171-70316950	0	0.004119	0.224387	0.038043
AP000696.2		-3.04257		-1.77129		-0.0142524	0.768728	0.0517037	0.820125	-0.0574673	0.0280045	2.03352	0.153864	chr21	38004978	38009331	AP000696.2	chr21:37718017-38014106	0	0.039409	0.379959	0.103261	chr21:37950702-38126115	0.250042	0.079434	0.417166	0.576087
RP11-797H7.5		-3.05151		-1.24976		0.0966688	0.225107	4.89578	0.0269225	-0.0483418	0.104747	1.23656	0.266134	chr7	64348904	64350478	RP11-797H7.5	chr7:64184818-64391279	0	0.137668	0.46268	0.559783	chr7:64329889-64394357	0	0.025301	0.363065	0.092391
AP000569.9		-3.06978	-1.62772			-0.0901536	0.0542897	2.94327	0.086236	0.0294278	0.468652	0.332861	0.563979	chr21	35339402	35340874	AP000569.9	chr21:35065992-35997169	0	0.019	0.314688	0.097826	chr21:35286766-35441241	0	0.01824	0.399807	0.559783
FALEC		-3.07643		-2.58103		0.0243719	0.759874	0.363133	0.546772	0.00888618	0.854314	0.461547	0.496902	chr1	150488232	150490508	FALEC	chr1:150466925-150621176	0.57504	0.249498	0.487295	0.483696	chr1:150189873-152489548	0	0.004707	0.252743	0.038043
RP11-369C8.1		-3.12611		-3.59387		-0.0430613	0.325966	0.766996	0.381148	-0.00314471	0.900066	0.0140788	0.905549	chr14	46175452	46185155	RP11-369C8.1	chr14:45602781-46269336	0	0.093521	0.429907	0.293478	chr14:45666524-46403551	0	0.040599	0.353696	0.255435
RP11-308D13.3		-3.13467		-1.62321		0.00846854	0.859095	0.113418	0.736285	0.0289742	0.292658	0.272876	0.601409	chr4	140539289	140544386	RP11-308D13.3	chr4:140423134-140644144	0	0.069545	0.379242	0.146739	chr4:140415710-140582107	0	0.038246	0.386913	0.456522
FLG-AS1		-3.14035		-2.74511	-3.86296	0.140827	0.160459	2.23699	0.134743	-0.0320371	0.503239	0.157864	0.691131	chr1	152140600	152417932	FLG-AS1	chr1:152271063-152376631	0.972039	0.277909	0.501413	0.5	chr1:150189873-152489548	0	0.004707	0.252743	0.038043
SERHL		-3.16574	-1.38837			-0.0745398	0.720526	1.48118	0.22359	-0.154676	0.102215	3.56137	0.0591388	chr22	42896584	42908566	SERHL	chr22:42540204-42984153	0	0.042534	0.370191	0.201087	chr22:42742451-43230266	0	0.004119	0.330962	0.353261
RP11-196E1.3		-3.26096			-1.6853	-0.0770691	0.441737	0.0361261	0.849255	-0.129231	0.0147898	0.723965	0.394846	chr11	119479134	119529994	RP11-196E1.3	chr11:119410430-119544741	0	0.045806	0.447471	0.125	chr11:119492338-119977625	1.32837	0.114737	0.435109	0.413043
MIR133A1HG		-3.2993	-3.66071			0.125413	0.583514	0.419765	0.517054	-0.170142	0.17946	1.59619	0.206444	chr18	19405447	19411371	MIR133A1HG	chr18:19406130-19407970	2.85833	0.380835	0.779948	0.304348	chr18:19403436-19455004	0	0.004707	0.320509	0.26087
RP11-275I14.4		-3.35102		-1.63113		-0.000480856	0.99847	0.478074	0.489296	-0.186936	0.216362	0.173336	0.677164	chr1	226335703	226342772	RP11-275I14.4	chr1:226334508-226550191	0.220553	0.216915	0.505455	0.48913	chr1:226166497-226416971	0	0.040011	0.357432	0.076087
ITGA9-AS1		-3.36973	-1.18049	-1.06526		-0.197356	0.445787	0.00495582	0.943877	-0.147662	0.299388	0.0219585	0.882197	chr3	37786922	37903271	ITGA9-AS1	chr3:37806927-37969695	0	0.033261	0.335847	0.097826	chr3:37492506-37866166	0	0.04766	0.425058	0.625
OSER1-AS1		-3.39832	-1.25003			0.329318	0.117969	2.52351	0.11216	0.0522619	0.70282	0.167411	0.682423	chr20	42839599	42854667	OSER1-AS1	chr20:42672842-42897549	0	0.128932	0.655204	0.63587	chr20:42699429-45184985	0	0.002942	0.307102	0.021739
CTD-2231E14.2		-3.4164	-1.18977			0.173746	0.458909	1.14816	0.283934	0.024706	0.865149	0.0104582	0.918546	chr19	16185102	16188205	CTD-2231E14.2	chr19:16179876-16195056	0.193109	0.213853	0.651687	0.173913	chr19:15857618-16291616	0	0.022359	0.297838	0.326087
SOX9-AS1		-3.41919		-1.47163		-0.0126027	0.926062	0.414627	0.51963	-0.110993	0.13248	1.42002	0.2334	chr17	70030247	70233344	SOX9-AS1	chr17:70136055-70317514	0.267132	0.22246	0.477115	0.375	chr17:70125572-70640826	1.75073	0.126505	0.363731	0.13587
RP11-510M2.2		-3.44598		-2.34581		0.113548	0.276907	2.68926	0.101027	-0.00530133	0.901942	0.340992	0.559257	chr16	71496180	71499844	RP11-510M2.2	chr16:71456142-71717384	0	0.085251	0.386717	0.266304	chr16:70838203-71497918	0	0.008826	0.409134	0.277174
HCG22		-3.54522		-3.68387		-0.00396495	0.946245	0.0194472	0.889092	0.0068392	0.818757	0.62235	0.430175	chr6	31021226	31027667	HCG22	chr6:30922570-31075481	0.019054	0.189315	0.484754	0.282609	chr6:31005432-31089631	0	0.046483	0.335081	0.211957
DSG1-AS1		-3.64854		-1.77414	-3.25095	0.019096	0.735922	0.0232261	0.878871	-0.0200217	0.517511	0.0612321	0.804559	chr18	28923330	29006951	DSG1-AS1	chr18:28820025-28964811	0	0.185219	0.654872	0.195652	chr18:28938076-29073403	0	0.053544	0.441077	0.521739
LINC01214		-3.67188		-1.27656		-0.025662	0.490421	0.0862887	0.768949	0.000811452	0.970701	0.809556	0.368251	chr3	149983198	150005160	LINC01214	chr3:149937147-150005498	7.44136	0.573847	0.838827	0.608696	chr3:149799803-150641490	0	0.017064	0.393471	0.065217
RP11-379K17.4		-3.72935	-4.55413	-2.76267	-3.16325	0.000488766	0.996496	0.991097	0.319474	-0.0239367	0.712087	0.409736	0.522104	chr3	169657140	169684522	RP11-379K17.4	chr3:169613092-169689777	18.3419	0.948525	0.958867	0.695652	chr3:169482258-170024008	0	0.002354	0.344172	0.043478
RP11-473M20.5		-3.77759			-1.0894	-0.245277	0.14842	0.00624483	0.937013	0.0339201	0.741923	0.487712	0.48495	chr16	3082481	3089134	RP11-473M20.5	chr16:2916136-3101639	0	0.041247	0.323287	0.206522	chr16:3003697-3135290	0.203183	0.076492	0.40358	0.320652
RP11-473M10.3		-3.88775			-3.38192	0.0395806	0.607176	0	1	-0.0422384	0.458595	0	1	chr13	64320873	64325213	RP11-473M10.3						chr13:63310447-66539582	1.70351	0.12474	0.37825	0.369565
CYP4F35P		-3.89897		-4.51507	-4.71379	-0.0114652	0.832196	0.542783	0.461282	-0.0152866	0.639357	0.114161	0.735456	chr18	14337421	14342524	CYP4F35P						chr18:14056926-14362422	0	0.051779	0.40194	0.353261
RP11-96C23.14		-3.93283		-3.0121	-3.85037	0.0109746	0.888744	0.010501	0.91838	-0.0254301	0.527313	0.0624544	0.802658	chr10	88753188	88784489	RP11-96C23.14	chr10:88610162-88865289	0	0.02583	0.294004	0.141304	chr10:88745082-88800730	1.11625	0.108853	0.380749	0.353261
AC019349.5		-4.05384			-3.90403	0		0	1	0		0	1	chr17	39657234	39658661	AC019349.5	chr17:39655307-39657337	11.2281	0.708746	1.02262	0.375	chr17:39154242-39800130	0	0.02942	0.357874	0.103261
ZMIZ1-AS1		-4.23678		-1.21518		0.133154	0.549381	0.790626	0.373911	0.0995396	0.480541	0.0667432	0.796139	chr10	80703084	80827652	ZMIZ1-AS1	chr10:80394167-81122124	0	0.053901	0.333935	0.179348	chr10:80442868-81077765	0	0.038246	0.33695	0.298913
RP11-107M16.2		-4.31237		-2.0408		-0.00864524	0.850927	2.59726	0.107049	0.0190792	0.464019	0.115163	0.734341	chr1	152178333	152179533	RP11-107M16.2	chr1:152131168-152209842	1.29613	0.298363	0.516754	0.5	chr1:150189873-152489548	0	0.004707	0.252743	0.038043
SH3PXD2A-AS1		-4.65853		-1.3059		0.155011	0.19275	2.96087	0.0853022	-0.0100701	0.885242	0.358571	0.549301	chr10	105505723	105515181	SH3PXD2A-AS1	chr10:105428963-105545404	0	0.051716	0.326539	0.157609	chr10:105253027-105618399	0.01004	0.064135	0.354277	0.331522
RP11-351J23.1		-5.29523		-4.27611	-3.93047	-0.0470622	0.320567	0.659783	0.416637	-0.0388225	0.193142	0.649127	0.420425	chr6	168080305	168084467	RP11-351J23.1	chr6:167172159-168263019	0	0.125216	0.451236	0.222826	chr6:167555155-168263019	0	0.049425	0.334352	0.271739
FAM25BP		-5.74769			-3.85037	0.029776	0.501351	1.05618	0.304088	0.00577913	0.796067	0.0254152	0.873337	chr10	47740303	47744824	FAM25BP						chr10:46101845-48424729	0.235519	0.078257	0.345031	0.201087
RP11-317N12.1		-5.87662			-1.82144	-0.105224	0.0311237	1.67876	0.195089	0.0410232	0.130673	3.62334	0.0569744	chr8	33462373	33896526	RP11-317N12.1	chr8:33398959-33654374	0	0.160265	0.600071	0.304348	chr8:33575676-35654140	0.783992	0.099439	0.423978	0.391304
DIO3OS		-5.96481	-2.51593			0.0251475	0.789467	0.465726	0.49496	-0.0116594	0.834635	1.59001	0.207325	chr14	102018557	102026768	DIO3OS	chr14:101554839-102329835	0	0.07196	0.413342	0.271739	chr14:101541634-102220632	0	0.045307	0.342637	0.298913
LINC01018		-7.2765		-1.42922		0.0757883	0.222916	0.0838857	0.772099	-0.020781	0.493994	0.000182903	0.98921	chr5	6582248	6588612	LINC01018	chr5:6234156-6585474	0.159934	0.208347	0.734335	0.521739	chr5:6448077-6758971	0	0.025889	0.359355	0.195652
RP4-639F20.1	-1.00351		-1.44049	-2.28002		0.0628859	0.720411	0.492919	0.482628	0.00787607	0.936606	1.71058	0.190911	chr1	95393121	95428826	RP4-639F20.1	chr1:95317344-95417436	0	0.009265	0.259091	0.125	chr1:95361793-95442542	0.14116	0.072961	0.360632	0.298913
TMEM51-AS1	-1.01459			-1.09136		-0.103546	0.395097	0.509982	0.475147	0.0026109	0.973726	0.0032195	0.954752	chr1	15438310	15478960	TMEM51-AS1	chr1:15362356-15657154	0	0.127286	0.472595	0.173913	chr1:14156651-15478066	0.51833	0.090025	0.334458	0.347826
AC016738.4	-1.02163			-1.30318		-0.301874	0.0357386	9.2405	0.0023672	-0.091288	0.275628	2.63286	0.104673	chr2	101610137	101618706	AC016738.4	chr2:101576199-101669343	0	0.153524	0.410247	0.36413	chr2:101434814-101617493	0	0.014122	0.252399	0.059783
CTC-559E9.1	-1.03806	-1.29365				0.194492	0.425572	0.230358	0.631258	-0.0240601	0.867687	0.245991	0.619912	chr19	19868174	19887232	CTC-559E9.1	chr19:19714032-19924902	0	0.161972	0.551297	0.173913	chr19:19727831-19938378	0	0.035892	0.295807	0.331522
ZNF790-AS1	-1.04331		-1.63847			0.0186297	0.869422	1.12824	0.28815	0.0330502	0.633203	0.0393155	0.842825	chr19	37288419	37319017	ZNF790-AS1	chr19:37224654-37331104	0	0.151962	0.52123	0.266304	chr19:37264017-37353228	0	0.028831	0.315579	0.244565
RP11-553L6.5	-1.06053		-1.83545	-1.12748		0.135124	0.538167	1.25137	0.26329	0.0200268	0.862877	0.568955	0.450675	chr3	114033347	114035026	RP11-553L6.5	chr3:114028149-114185776	0	0.114874	0.572474	0.483696	chr3:113919009-114042610	0	0.042953	0.447045	0.125
RP11-933H2.4	-1.06292	-1.05237				-0.00302513	0.983442	0.0249888	0.874395	0.0416888	0.615386	0.126405	0.722189	chr3	131043935	131100319	RP11-933H2.4	chr3:130354365-131412492	0.001531	0.187589	0.642952	0.527174	chr3:130742687-131075771	0	0.034127	0.383825	0.125
RAB11B-AS1	-1.06566	-1.27564				0.416116	0.269629	0.00270247	0.95854	-0.400639	0.0712922	5.98865	0.0143982	chr19	8439256	8455569	RAB11B-AS1	chr19:8386701-8453822	0	0.034355	0.350898	0.103261	chr19:8396803-8463631	1.42367	0.117091	0.32807	0.467391
RP11-774O3.3	-1.07214	-2.28121	-1.08514			0.221519	0.215294	0.0886612	0.765886	-0.0151336	0.885356	0.0718753	0.788626	chr4	8356816	8360065	RP11-774O3.3						chr4:8355802-8394463	0	0.055898	0.440026	0.548913
RP11-690D19.3	-1.07272		-1.59031			-0.358064	0.126106	2.07405	0.149823	-0.0428702	0.764485	0.710181	0.399384	chr11	102921415	102926528	RP11-690D19.3	chr11:102916367-102924946	0	0.131728	0.558233	0.184783	chr11:102708507-102924946	0.10003	0.070608	0.421821	0.369565
AC093609.1	-1.07453	-2.4372		-1.4514		-0.180336	0.000649536	1.85108	0.173658	-0.0447003	0.366277	2.97711	0.0844501	chr2	43324883	43329829	AC093609.1	chr2:43325570-43335867	0	0.066596	0.363605	0.391304	chr2:43023004-43861477	0	0.032362	0.281974	0.076087
CTD-2006C1.12	-1.08053				-1.09111	-0.0364044	0.871948	1.03932	0.307979	-0.0656138	0.621897	0.383174	0.53591	chr19	12050773	12064196	CTD-2006C1.12	chr19:12024607-12061384	0	0.07201	0.404515	0.141304	chr19:12031934-12068846	0.094076	0.070019	0.316418	0.38587
RP11-23N2.4	-1.08221				-1.44608	0.0626371	0.786968	0.177399	0.673618	-0.0485025	0.701553	0.152747	0.695924	chr15	52870038	52890906	RP11-23N2.4	chr15:51549878-53387778	0	0.030648	0.359526	0.179348	chr15:52869660-53003345	0	0.016475	0.28383	0.320652
RP11-305K5.1	-1.08835		-1.60947			0.200741	0.375274	3.23401	0.0721237	0.0491512	0.698172	0.0136916	0.906851	chr3	156241528	156242036	RP11-305K5.1	chr3:156100544-156348422	8.39779	0.609063	0.847784	0.619565	chr3:155664779-156255689	0	0.017064	0.360772	0.070652
EIF1B-AS1	-1.08971				-1.71494	0.145392	0.612737	1.04832	0.305895	-0.130525	0.427487	1.58435	0.208135	chr3	40214635	40351189	EIF1B-AS1	chr3:39260189-40374551	0	0.027075	0.323349	0.092391	chr3:40306562-40356593	0	0.04766	0.42579	0.625
RP11-875O11.1	-1.09007	-1.27046				0.0887174	0.756445	0.00349557	0.952854	-0.202317	0.140059	3.23193	0.0722157	chr8	22842108	22876848	RP11-875O11.1	chr8:22844211-22933759	0	0.007707	0.393023	0.228261	chr8:22836904-22883745	0.087466	0.069431	0.465403	0.456522
SH3BP5-AS1	-1.09014		-1.23644			0.167916	0.437432	2.23487	0.134928	-0.0580523	0.642326	1.45852	0.227166	chr3	15295690	15306000	SH3BP5-AS1	chr3:15091411-15485397	0	0.044852	0.33429	0.108696	chr3:15296266-15354946	0	0.027655	0.42825	0.570652
GMDS-AS1	-1.09542			-1.59567		0.406686	0.153094	3.25361	0.0712663	0.012949	0.932896	0.235567	0.627426	chr6	2245981	2482256	GMDS-AS1	chr6:2342919-2467475	0	0.117333	0.437736	0.222826	chr6:1617143-2620774	22.6921	0.440709	0.448128	0.347826
AP000640.10	-1.0966	-2.28782				-0.28551	0.16015	0.000297725	0.986233	-0.107891	0.0472581	1.29722	0.254722	chr11	59520487	59522448	AP000640.10	chr11:59470728-59525328	0	0.090852	0.355814	0.23913	chr11:59479798-59573957	0	0.04413	0.343637	0.195652
RP11-545I5.3	-1.1067		-1.51549			0.568927	0.0617383	2.05031	0.152175	-0.0293777	0.855043	0.0734833	0.786331	chr6	146120544	146207721	RP11-545I5.3	chr6:146156007-146652278	0	0.128185	0.471485	0.222826	chr6:146109733-146184481	0	0.030008	0.325034	0.25
RP11-843P14.1	-1.10729	-1.31313				-0.0492575	0.849122	0.64576	0.421633	0.117529	0.463181	1.29159	0.255755	chr5	175781208	175783171	RP11-843P14.1	chr5:175360013-176049708	0	0.085651	0.379458	0.108696	chr5:175312710-175869457	0	0.013533	0.4053	0.451087
ZNF667-AS1	-1.14108		-1.19079	-1.48267		0.118991	0.432886	1.51383	0.218556	-0.0458083	0.629434	0.589942	0.442442	chr19	56988618	57012035	ZNF667-AS1	chr19:56996578-57033544	0	0.139691	0.456112	0.293478	chr19:56996578-57041257	0	0.045895	0.302126	0.26087
RP11-147L13.14	-1.17909			-1.03981		0.204887	0.0745439	1.18252	0.276843	-0.0278148	0.403931	1.32455	0.249778	chr17	66184687	66185306	RP11-147L13.14	chr17:66183924-66208108	0.662898	0.256411	0.520056	0.375	chr17:65984484-66253871	0	0.02942	0.361255	0.108696
RP1-197B17.3	-1.1867	-1.23263		-1.77168	-3.38192	-0.287298	0.30355	0.649562	0.420269	-0.130139	0.373649	0.376316	0.539582	chr12	48099867	48136077	RP1-197B17.3	chr12:48117535-48170697	0	0.078395	0.442543	0.190217	chr12:48102636-48128186	0	0.047072	0.310039	0.211957
RP13-580F15.2	-1.19243	-1.15296				-0.18468	0.0333557	0.656794	0.417694	0.0299477	0.641615	0.107559	0.74294	chr17	4385260	4389648	RP13-580F15.2	chr17:4385503-4388334	0	0.062941	0.412659	0.141304	chr17:4299632-4573563	0	0.040011	0.394614	0.456522
RP11-352D13.6	-1.1976	-1.40709				-0.146776	0.0450509	4.49805	0.0339336	-0.0682646	0.153199	0.604546	0.436849	chr15	69570666	69591102	RP11-352D13.6	chr15:68552472-69930862	0	0.038031	0.381595	0.184783	chr15:69549962-69609004	0	0.023536	0.28936	0.309783
RP5-1021I20.1	-1.20934		-1.24965			0.396417	0.0628977	6.3398	0.0118058	-0.000486121	0.997078	0.944382	0.331153	chr14	74254062	74269973	RP5-1021I20.1	chr14:74231740-74283202	0	0.05116	0.399938	0.282609	chr14:74177271-74266451	0	0.016475	0.345474	0.266304
INAFM2	-1.21405		-1.01663			0.621678	0.078004	3.29502	0.0694901	-0.00928007	0.961581	0.249484	0.617439	chr15	40617416	40618916	INAFM2	chr15:40605542-40677079	0	0.050811	0.385496	0.168478	chr15:40566915-40685850	0	0.048249	0.291033	0.342391
RP11-677M14.3	-1.21415	-4.34885		-3.4567		-0.252875	0.0872025	0.744344	0.388273	-0.0324707	0.730967	0.715594	0.397593	chr11	124629024	124635832	RP11-677M14.3	chr11:124528004-124668305	0	0.046247	0.47591	0.125	chr11:124626333-124635035	3.16653	0.160632	0.448191	0.434783
SLC25A21-AS1	-1.22316		-1.20837			0.375407	0.0439485	3.18493	0.0743201	-0.00713396	0.892132	0.188479	0.664185	chr14	37641092	37643016	SLC25A21-AS1	chr14:37614257-37682643	0.644413	0.255145	0.627097	0.320652	chr14:37146757-37664038	0	0.063547	0.354288	0.26087
AC025165.8	-1.22592	-1.03015				0.197302	0.134307	0.2584	0.611221	0.00733754	0.895278	0.000572461	0.980912	chr12	58005900	58013421	AC025165.8	chr12:57811414-58170335	0	0.11334	0.413985	0.217391	chr12:57981815-58177292	0	0.040599	0.282324	0.211957
RP1-309I22.2	-1.24239		-3.26439			0.162233	0.303618	0.434945	0.509572	-0.00597418	0.943077	0.0783759	0.77951	chr22	33232692	33261621	RP1-309I22.2	chr22:33051407-33319401	0	0.039596	0.384534	0.190217	chr22:33196635-33259625	0	0.015887	0.346351	0.402174
AC007246.3	-1.25084	-1.85672	-1.17117		-1.87677	-0.216401	0.577093	0.0214703	0.883505	-0.193779	0.330788	0.0173921	0.89508	chr2	39663777	39892483	AC007246.3	chr2:39655372-40128877	0	0.052874	0.356858	0.380435	chr2:39459400-39888258	0	0.041776	0.282007	0.076087
LINC00968	-1.25234	-1.59573	-1.9095			0.0826191	0.623314	0.107761	0.742708	-0.0540699	0.2335	0.13116	0.717233	chr8	57408804	57472382	LINC00968	chr8:57261546-58204629	0	0.075382	0.530064	0.538043	chr8:57408610-57867874	0	0.030597	0.309993	0.119565
RP11-25K19.1	-1.2573		-1.45041			-0.172555	0.25086	0.09912	0.752888	-0.0617899	0.427323	0.131867	0.716504	chr8	60031598	60033905	RP11-25K19.1	chr8:59849164-60235174	0	0.082418	0.523958	0.559783	chr8:59715424-60033218	0	0.01824	0.294899	0.108696
EPB41L4A-AS2	-1.25814	-2.13614		-2.31373	-1.52202	0.00726756	0.961608	0.553747	0.456791	-0.115255	0.189724	4.62238	0.0315574	chr5	111755279	111756675	EPB41L4A-AS2	chr5:111713530-112142944	0	0.040756	0.393121	0.054348	chr5:111748999-111759081	0	0.057074	0.412196	0.543478
RP11-456K23.1	-1.26014		-1.60827			0.170719	0.242308	0.17438	0.676248	0.0156415	0.836143	0.117255	0.732031	chr18	42256891	42259682	RP11-456K23.1	chr18:42251463-42276988	0	0.124881	0.581595	0.157609	chr18:41653896-42549338	0.869464	0.101793	0.476391	0.581522
SUCLG2-AS1	-1.26123			-1.0736		0.268817	0.184407	2.23207	0.135173	-0.183375	0.0865509	4.14798	0.0416843	chr3	67705120	67998137	SUCLG2-AS1	chr3:67442722-68088949	0	0.023706	0.314448	0.076087	chr3:67065664-68052539	3.26698	0.162986	0.45601	0.646739
FLJ40194	-1.26305	-1.34006				-0.0402796	0.502192	0.110403	0.739686	-0.016706	0.641768	0.746526	0.387578	chr17	47325600	47336024	FLJ40194	chr17:47214253-47414222	0	0.122096	0.417482	0.326087	chr17:47309824-47480653	0	0.026478	0.316401	0.108696
RP11-582J16.4	-1.27618				-1.20996	-0.187003	0.527562	1.8959	0.168538	-0.154664	0.368172	0.549639	0.458465	chr8	22398357	22402918	RP11-582J16.4	chr8:22180169-22410157	0	0.013964	0.392331	0.233696	chr8:22399554-22464064	0.203183	0.07708	0.469283	0.461957
RP11-541N10.3	-1.2976		-1.27286	-1.42879		-0.212835	0.445319	0.098972	0.753067	-0.194742	0.200056	0.624658	0.429322	chr10	105637131	105639519	RP11-541N10.3	chr10:105546851-105657419	0	0.060948	0.338623	0.163043	chr10:105619554-105721588	0.021285	0.065312	0.354277	0.331522
RP11-641D5.2	-1.3022	-5.7245				-0.0652574	0.266839	0.462843	0.496298	0.0118359	0.807696	3.96399	0.0464834	chr3	169165654	169194840	RP11-641D5.2	chr3:169169556-169281513	15.7549	0.866059	0.925422	0.684783	chr3:168556901-169481408	0	0.012356	0.345985	0.043478
LINC00087	-1.30859		-1.02108	-1.26699		0.0278189	0.853362	1.50215	0.220341	-0.0463859	0.602099	2.35221	0.125105	chrX	134229057	134232664	LINC00087	chrX:133689258-137288207	0	0.111394	0.355665	0.336957	chrX:134020179-135376531	0	0.008238	0.203645	0.130435
CTB-174D11.1	-1.30983			-1.42819		0.00338257	0.963056	0.231885	0.63013	-0.0582092	0.136185	0.738381	0.39018	chr5	168440231	168465003	CTB-174D11.1	chr5:168372552-170216921	0	0.063493	0.379525	0.092391	chr5:168008807-169009317	0	0.022947	0.404005	0.472826
C21orf62-AS1	-1.31871		-1.14252			0.0771798	0.660239	0.331162	0.564976	-0.184676	0.0453286	1.26076	0.261508	chr21	34144410	34266043	C21orf62-AS1	chr21:33848430-34836465	0	0.037781	0.353083	0.108696	chr21:34110356-34211767	0	0.000588	0.399507	0.559783
RP11-250B2.3	-1.32378	-1.98717				0.0983826	0.631128	0.434579	0.509751	-0.0544395	0.612872	1.78796	0.181174	chr6	81153060	81175644	RP11-250B2.3	chr6:81004922-81637435	0	0.028262	0.322453	0.173913	chr6:80816296-82193373	0	0.063547	0.340585	0.23913
MIR4697HG	-1.32575		-3.67968	-2.49897		0.0406044	0.67061	0.608757	0.435256	0.0586473	0.326969	0.314715	0.574801	chr11	133766332	133771496	MIR4697HG	chr11:133714543-133997052	0	0.101916	0.617758	0.13587	chr11:133403090-133778102	4.20575	0.182991	0.470816	0.440217
RP11-69I8.3	-1.33016			-1.30249		-0.0164771	0.873545	0.364288	0.546134	0.0435849	0.566413	0.144794	0.703561	chr6	132272085	132398533	RP11-69I8.3	chr6:131970668-133034969	0	0.110533	0.480947	0.206522	chr6:132218121-132613798	0	0.01824	0.315527	0.244565
RP11-16E12.1	-1.33399		-1.44594			-0.20681	0.246126	1.05099	0.30528	0.0373991	0.740941	0.00237934	0.961096	chr15	31508222	31516648	RP11-16E12.1	chr15:31134902-31628194	0	0.083382	0.376632	0.217391	chr15:31453879-31772434	0.037765	0.0659	0.291847	0.309783
CTD-2033D15.2	-1.33704		-1.811			0.186423	0.242522	0.890971	0.345214	0.0300754	0.736165	0.177714	0.673345	chr15	39878761	39879494	CTD-2033D15.2	chr15:39867659-40251932	0	0.031016	0.359699	0.157609	chr15:38859540-39892032	0	0.048249	0.29694	0.347826
RP11-54O7.3	-1.34862	-1.44944				-0.00610771	0.961762	0.414177	0.519857	-0.105644	0.115482	1.63066	0.201611	chr1	852244	856396	RP11-54O7.3
PP14571	-1.35473			-2.69721		-8.28703e-05	0.999453	0.684671	0.407983	-0.00221196	0.974953	0.0357587	0.850015	chr2	241388731	241396131	PP14571	chr2:241389259-241450768	0	0.03757	0.283117	0.195652	chr2:241373389-241409654	3.15851	0.160632	0.389238	0.266304
RP1-120G22.11	-1.36034	-2.17565				-0.0576611	0.722632	1.3098	0.25243	-0.107266	0.0835276	3.49421	0.0615837	chr1	6264899	6265840	RP1-120G22.11	chr1:6103415-6276167	0	0.173484	0.537203	0.190217	chr1:6261927-6323965	0.385052	0.085318	0.3261	0.36413
RP11-102K13.5	-1.36478		-1.68448			-0.0700472	0.509179	0.0663229	0.796768	0.0248992	0.698158	0.899966	0.342791	chr13	114053924	114059887	RP11-102K13.5	chr13:114021331-114175109	0.291963	0.226041	0.591654	0.320652	chr13:113937278-114087601	0	0.030008	0.348629	0.331522
RP11-613D13.8	-1.36973		-2.70051			-0.0644373	0.396439	0.4762	0.490149	0.0251016	0.683183	0.0124342	0.911213	chr11	43965336	43968756	RP11-613D13.8	chr11:43939764-44063841	0	0.156969	0.507706	0.23913	chr11:43943255-44064736	0	0.030597	0.353167	0.271739
RP11-23P13.6	-1.37542	-2.12135			-1.44963	0.0447927	0.743468	0.07258	0.787617	-0.172667	0.0246642	3.19735	0.0737579	chr15	42184990	42190773	RP11-23P13.6	chr15:41853010-42188035	0	0.020503	0.331832	0.146739	chr15:42152490-42190196	0	0.051779	0.296737	0.353261
CYB561D2	-1.37583		-1.37726			0.26242	0.202112	0.76529	0.381678	-0.0796192	0.529075	0.289007	0.590858	chr3	50388125	50405628	CYB561D2	chr3:50352458-50396255	0	0.035064	0.36756	0.081522	chr3:50377129-50397795	2.33692	0.141804	0.449926	0.668478
AC024592.9	-1.37711	-3.13714				-0.0184609	0.806398	0.55418	0.456615	-0.0142037	0.788893	0.797811	0.371749	chr19	5847477	5858250	AC024592.9	chr19:5811354-5873751	0	0.023472	0.270908	0.108696	chr19:5777323-5921352	1.18754	0.110619	0.329506	0.461957
RP11-1069G10.1	-1.39906		-2.31687			-0.0951568	0.451906	1.96313	0.161179	0.0239768	0.764453	0.318149	0.572722	chr15	63119873	63176233	RP11-1069G10.1	chr15:63093824-63163012	0	0.030588	0.356107	0.190217	chr15:63139366-63364129	0	0.030008	0.294179	0.315217
TTC39A-AS1	-1.40729	-1.60239				-0.0648009	0.243522	2.59465	0.107225	0.0117188	0.80501	0.734439	0.391448	chr1	51795325	51800996	TTC39A-AS1	chr1:51163760-53424708	0	0.032226	0.30347	0.130435	chr1:51616356-51811324	0	0.030008	0.326041	0.282609
AP001046.6	-1.4111		-1.03615			0.0688124	0.314031	2.00599	0.156679	-0.0546917	0.100419	3.97836	0.0460883	chr21	44783211	44786446	AP001046.6	chr21:44515481-45204212	0	0.02592	0.417181	0.076087	chr21:44530052-44948728	0	0.055309	0.412178	0.608696
TMEM161B-AS1	-1.41427	-1.08379				-0.100282	0.770276	0.0248052	0.874853	0.383756	0.0518699	3.34062	0.0675889	chr5	87564711	87732502	TMEM161B-AS1	chr5:87119772-91167941	0	0.010487	0.287667	0.027174	chr5:87561765-87800881	1.61614	0.122387	0.428838	0.608696
RP11-94C24.8	-1.42624				-1.16694	-0.0789469	0.682412	0.228448	0.632677	-0.101436	0.381089	0.180577	0.670878	chr17	48614654	48616115	RP11-94C24.8						chr17:48130937-48709072	0	0.01118	0.315367	0.103261
RP11-61I13.3	-1.43371	-3.44325				0.189466	0.38276	0.0161843	0.898768	-0.063852	0.581817	0.00257074	0.959563	chr6	39849579	39867847	RP11-61I13.3	chr6:39782092-39862754	1.81091	0.327801	0.705164	0.309783	chr6:39759520-39866123	0	0.018829	0.336878	0.163043
RP3-331H24.6	-1.43737		-1.40556			-0.119616	0.356074	0.12927	0.71919	-0.0270345	0.685567	0.251943	0.615711	chr6	72096554	72100532	RP3-331H24.6	chr6:71988210-72221973	0	0.085868	0.387907	0.217391	chr6:72087520-72110704	0.158753	0.07355	0.354366	0.228261
KCNMA1-AS1	-1.45087		-1.27231			0.017867	0.814616	0.284118	0.594015	0.000869372	0.98536	0.0913399	0.762481	chr10	78647801	78740382	KCNMA1-AS1	chr10:78351665-78948764	0	0.053901	0.336251	0.179348	chr10:78627130-79345831	0	0.028243	0.33695	0.298913
AC004947.2	-1.45459	-2.30545		-1.15361		0.075369	0.237634	1.12214	0.289458	-0.0252062	0.418405	0.15271	0.695959	chr7	26591440	26596819	AC004947.2	chr7:26513728-26690623	0.11853	0.202602	0.547372	0.663043	chr7:26418391-26687685	0	0.026478	0.524956	0.054348
RP11-139I14.2	-1.4593		-5.21122			0.125333	0.243411	0.222703	0.636988	0.00397986	0.935377	0.42309	0.515399	chr1	156358017	156365401	RP11-139I14.2	chr1:156292804-156439000	0.528391	0.246481	0.493953	0.478261
MBNL1-AS1	-1.4654		-2.41529	-1.0189		0.285321	0.0861857	3.00829	0.0828394	0.0988672	0.337632	0.124749	0.72394	chr3	151980404	151987344	MBNL1-AS1	chr3:151624629-152590821	7.05401	0.558353	0.841028	0.597826	chr3:151959427-152054209	0	0.016475	0.37467	0.076087
CTB-36H16.2	-1.47534		-1.44047			-0.0731177	0.753589	0.0161785	0.898786	0.263193	0.0495576	0.106748	0.743877	chr5	122168050	122170228	CTB-36H16.2	chr5:122159457-122979959	0	0.016862	0.241065	0.048913	chr5:122169545-122368076	0.557863	0.09179	0.440429	0.521739
RP5-1039K5.19	-1.48191			-1.00054		-0.0521211	0.822896	0.539367	0.462695	-0.170139	0.260041	0.261231	0.609275	chr22	38344358	38398896	RP5-1039K5.19	chr22:38207068-38397797	0	0.03404	0.372016	0.190217	chr22:38347783-38451225	0	0.039423	0.333149	0.38587
RP11-90K6.1	-1.48203		-2.12298	-1.00549		0.0174645	0.755433	0.158659	0.690394	0.013825	0.671299	0.476447	0.490036	chr3	112021324	112051638	RP11-90K6.1	chr3:111886909-112215558	0	0.102337	0.562686	0.478261	chr3:112014720-112278237	0	0.052956	0.483059	0.125
RP13-514E23.1	-1.48544		-1.58583			0.120839	0.27397	2.79388	0.0946249	-0.0258333	0.536947	0.00177735	0.966372	chr4	86933448	86935027	RP13-514E23.1	chr4:86866806-87076101	0	0.044402	0.389632	0.11413	chr4:86934272-87517210	1.32401	0.114737	0.406245	0.51087
LINC00086	-1.48762		-1.02108	-1.07203		0.0413035	0.702757	0.819828	0.365231	-0.0687715	0.286649	1.55937	0.211758	chrX	134555867	134561999	LINC00086	chrX:133689258-137288207	0	0.111394	0.355665	0.336957	chrX:134020179-135376531	0	0.008238	0.203645	0.130435
RP11-622C24.2	-1.4907	-1.69407				-0.0870747	0.382108	0.47783	0.489407	0.0482511	0.520612	2.08742	0.148516	chr15	67152640	67159361	RP11-622C24.2	chr15:67010990-67319108	0	0.030122	0.367314	0.190217	chr15:67077624-67487671	0	0.021182	0.285285	0.304348
RP11-166D19.1	-1.5091	-1.23784	-2.91732	-1.2179		0.200758	0.159172	1.93428	0.164291	-0.0685755	0.392633	1.09641	0.295054	chr11	121899062	121987031	RP11-166D19.1	chr11:121373976-122775953	0	0.04157	0.461642	0.125	chr11:121509408-122014539	2.27891	0.140038	0.439203	0.429348
RP3-414A15.12	-1.51858		-1.27247			0.131971	0.473145	0.221242	0.638095	0.124877	0.258279	0.247941	0.618529	chr14	74047397	74049622	RP3-414A15.12	chr14:72778974-74229837	0	0.044535	0.404769	0.266304	chr14:73936597-74176501	0	0.022947	0.350716	0.271739
RP11-805I24.1	-1.51861	-1.31669				-0.0291309	0.711048	0.559949	0.454281	0.0449032	0.356522	0.712829	0.398506	chr16	86115014	86123132	RP11-805I24.1	chr16:86009127-86323717	0	0.064288	0.375185	0.244565	chr16:85848553-86361814	0	0.048837	0.40451	0.331522
LINC01504	-1.53131	-2.09085				0.00897307	0.926193	0.00723223	0.932228	-0.0579129	0.204328	4.72797	0.0296759	chr9	74920345	74958126	LINC01504	chr9:74379259-75579404	0	0.080311	0.504237	0.222826	chr9:74914176-74982639	0	0.028831	0.330697	0.326087
LINC00472	-1.53486		-2.90803			0.0211868	0.865363	0.302251	0.582475	-0.0498893	0.473747	1.63901	0.200461	chr6	72054046	72130472	LINC00472	chr6:71988210-72221973	0	0.085868	0.387907	0.217391	chr6:72043809-72085444	0.158753	0.07355	0.354908	0.228261
MAGI2-AS3	-1.5682		-2.71426			0.287244	0.121874	4.41421	0.0356408	0.00194075	0.984306	0.0792092	0.778372	chr7	79082192	79100524	MAGI2-AS3	chr7:77947811-79152001	0	0.14586	0.449532	0.527174	chr7:77591635-79271277	0	0.049425	0.390392	0.125
RP11-305O6.3	-1.57328		-2.50271			-0.054127	0.746841	0.00229332	0.961805	0.0654462	0.461656	0.684535	0.408029	chr12	65675436	65680508	RP11-305O6.3	chr12:65653134-65699767	0.931616	0.274685	0.648124	0.255435	chr12:65644424-66150993	0	0.022359	0.292447	0.184783
RP11-188C12.3	-1.5839			-2.63662		-0.027721	0.642051	0.0423325	0.836987	-0.0103647	0.763218	0.00691907	0.933708	chr9	140762376	140787022	RP11-188C12.3	chr9:140745134-140938752	0.001531	0.187533	0.513281	0.331522	chr9:140751501-140938075	0	0.010591	0.30006	0.266304
ACTA2-AS1	-1.60352		-5.3756			0.205829	0.216496	3.32125	0.0683898	-0.0453258	0.606925	0.0157845	0.90002	chr10	90692146	90700577	ACTA2-AS1	chr10:90676531-90776507	0	0.024507	0.296272	0.13587	chr10:90693705-90744325	1.44567	0.118268	0.381747	0.353261
RP11-348N5.7	-1.61096		-1.15702			-0.0492372	0.838477	0.196766	0.657344	0.113524	0.425836	1.4498	0.22856	chr10	112670353	112672002	RP11-348N5.7	chr10:112455719-112732816	0	0.044304	0.322471	0.141304	chr10:112658964-112683834	0.170774	0.074138	0.358681	0.331522
ZNF582-AS1	-1.61297		-2.84262	-1.13566		0.0761796	0.517489	1.73115	0.188264	0.0257998	0.703757	2.55643e-05	0.995966	chr19	56905024	56910541	ZNF582-AS1	chr19:56882629-56920292	0	0.116109	0.43216	0.288043	chr19:56908562-56992615	0	0.039423	0.304583	0.266304
RP11-384P7.7	-1.62287		-1.33303			0.0623712	0.376587	0.188852	0.663874	0.00215161	0.949492	0.000992068	0.974873	chr9	33697456	33700984	RP11-384P7.7	chr9:33626994-33803889	0.172969	0.210176	0.568549	0.195652	chr9:33678485-33799370	0	0.046483	0.399479	0.483696
GNG12-AS1	-1.63597		-1.07224			-0.00275282	0.991554	0.0121309	0.912298	-0.411167	0.00411399	1.76173	0.184409	chr1	68297985	68668670	GNG12-AS1	chr1:68146993-68553572	0	0.021055	0.275125	0.119565	chr1:68300672-68563753	0	0.057663	0.351238	0.304348
RP11-6O2.4	-1.63927		-1.19079			0.160054	0.146738	0.332123	0.564412	-0.0155121	0.740918	0.00564159	0.940127	chr15	99669036	99672011	RP11-6O2.4	chr15:99665976-99702214	0.735859	0.262351	0.549099	0.304348	chr15:99509744-99677936	0	0.023536	0.290043	0.23913
AC002451.3	-1.64075	-1.60446				-0.0109629	0.82759	1.233	0.266825	0.033036	0.316921	0.036315	0.848866	chr7	95225993	95243031	AC002451.3	chr7:95177696-95529329	8.43278	0.61035	0.77902	0.586957	chr7:95104114-95400663	0	0.01118	0.318435	0.097826
WDFY3-AS2	-1.64251		-1.96067	-1.28843		0.255897	0.329696	0.000146445	0.990345	-0.297461	0.0228014	6.1606	0.0130627	chr4	85886834	85932430	WDFY3-AS2	chr4:85689149-86201050	0	0.041517	0.394362	0.11413	chr4:85576510-86021528	0.067135	0.067666	0.384887	0.5
MEG9	-1.64992	-2.26084				0.156843	0.139385	0.818424	0.365641	-0.0446967	0.294546	0.281873	0.595476	chr14	101536247	101539274	MEG9	chr14:101099142-101551518	0	0.075863	0.410838	0.277174	chr14:101404130-101539384	0	0.033539	0.342637	0.298913
RP11-380L11.4	-1.65452		-1.15796			0.0784566	0.570221	0.0449348	0.832124	0.0298656	0.654092	5.46005	0.0194561	chr12	124410007	124410630	RP11-380L11.4	chr12:123984026-124495725	0	0.087414	0.394264	0.206522	chr12:124408808-124424091	0	0.046483	0.305985	0.244565
CTB-92J24.3	-1.6556		-1.19862			0.0805467	0.235387	1.27776	0.258316	-0.00285104	0.933299	0.0863088	0.768923	chr19	24101882	24140732	CTB-92J24.3						chr19:24014107-29419207	0.692172	0.096497	0.338326	0.36413
AL035610.2	-1.6602	-2.32516				0.0944151	0.220954	0.309121	0.57822	-0.0143773	0.688168	1.02526	0.311276	chr21	29488412	29600986	AL035610.2	chr21:27396754-29766796	0	0.020414	0.326542	0.081522	chr21:29126637-29908379	0	0.062958	0.41938	0.597826
RP11-15I11.3	-1.70334			-1.25373		-0.0388758	0.656171	1.49696	0.22114	0.00997552	0.85503	0.475961	0.490258	chr1	212398619	212412319	RP11-15I11.3	chr1:212178463-212477974	0	0.156388	0.482109	0.456522	chr1:212277388-212452049	0	0.056486	0.392906	0.103261
RP11-867G23.10	-1.70574	-2.31729		-1.05614		0.299398	0.0202243	0.0126945	0.910292	0.0459594	0.303793	0.019722	0.888316	chr11	66176628	66184608	RP11-867G23.10	chr11:66179868-66272976	0.76369	0.263997	0.467212	0.358696	chr11:66016947-66377846	0	0.008238	0.305856	0.152174
RP1-8B1.4	-1.7071	-3.77372				-0.0559854	0.157591	0.466698	0.49451	-0.0104995	0.70263	0.173208	0.677277	chr6	46064829	46097443	RP1-8B1.4	chr6:45870421-46093481	0.962085	0.276956	0.629619	0.309783	chr6:46081974-46120103	0	0.030008	0.339004	0.157609
RP3-400B16.1	-1.70785	-1.69936				0.176364	0.308366	0.394011	0.530199	-0.0660406	0.328366	0.317334	0.573214	chr6	4136305	4157619	RP3-400B16.1	chr6:4014884-4251562	0	0.083973	0.372392	0.222826	chr6:4138243-4499428	6.74144	0.228886	0.445787	0.342391
RP11-936I5.1	-1.73053		-1.08103			0.0974618	0.505934	0.599277	0.438854	-0.0283546	0.65033	0.18483	0.667255	chr17	75369899	75373318	RP11-936I5.1	chr17:74832536-75404989	0	0.175956	0.435038	0.347826	chr17:75215486-75872181	0.483404	0.088848	0.36986	0.173913
RP11-6O2.3	-1.74196	-1.4948	-2.33469			0.0943399	0.616744	0.291247	0.589423	-0.0847568	0.461638	0.549293	0.458607	chr15	99679521	99685575	RP11-6O2.3	chr15:99665976-99702214	0.735859	0.262351	0.549099	0.304348	chr15:99678145-100014485	0	0.022359	0.292178	0.233696
LINC00675	-1.74442	-5.06054		-4.37083		-0.125366	0.00246065	4.84773	0.0276825	0.0315888	0.366435	0.01767	0.89425	chr17	10698229	10707416	LINC00675	chr17:10433531-11404061	0	0.03239	0.409837	0.130435	chr17:10638848-11056618	0	0.051779	0.410869	0.461957
RP11-545A16.1	-1.74789		-1.42538			0.043088	0.519569	1.06399	0.302307	0.0357277	0.348111	2.03867	0.153344	chr1	179512335	179518057	RP11-545A16.1	chr1:179412097-179913178	0	0.168582	0.476739	0.461957	chr1:179310439-179518459	0	0.023536	0.314029	0.086957
UBXN10-AS1	-1.75537	-1.58214	-3.39288			-0.0153558	0.737134	0.356781	0.550299	0.049898	0.165555	0.0688875	0.792964	chr1	20510734	20512979	UBXN10-AS1	chr1:20463634-20583817	0	0.055492	0.357359	0.130435	chr1:20510440-20615721	0.587385	0.092967	0.335838	0.358696
RP11-180N14.1	-1.75733		-2.33761			0.0363787	0.674557	1.34313	0.246482	-0.0387454	0.392821	0.575916	0.447918	chr3	21453713	21455436	RP11-180N14.1	chr3:21355238-23293433	0	0.025009	0.28675	0.086957	chr3:20231788-21458218	0	0.035892	0.422856	0.586957
RP11-13K12.1	-1.76127			-1.98915		0.103582	0.287922	0.780927	0.376858	0.00438808	0.934958	0.941803	0.331815	chr17	75543021	75559325	RP11-13K12.1	chr17:75406453-75665285	0	0.169818	0.428301	0.342391	chr17:75215486-75872181	0.483404	0.088848	0.36986	0.173913
SOCS2-AS1	-1.80728	-1.55946				-0.0936349	0.60735	0.757971	0.383964	-0.0671733	0.501037	0.0315827	0.858947	chr12	93936238	93965544	SOCS2-AS1	chr12:93848641-94405354	0	0.037569	0.364813	0.195652	chr12:93900005-94536340	0	0.060016	0.322243	0.26087
AC016995.3	-1.80797	-1.07709				-0.00914543	0.914764	0.382101	0.536481	-0.0788979	0.0659968	4.02143e-06	0.9984	chr2	38633860	38742882	AC016995.3	chr2:38641965-38702546	0	0.057509	0.362116	0.380435	chr2:38298139-38832850	0	0.025301	0.281807	0.076087
AC141928.1	-1.82808		-1.2068			0.0439483	0.561031	1.05698	0.303904	-0.00989258	0.82605	0.321334	0.570807	chr4	3760474	3765117	AC141928.1	chr4:3624336-4215172	0	0.041133	0.448171	0.108696	chr4:3536112-3763931	0.524049	0.090613	0.445675	0.570652
LINC00689	-1.8578		-1.16245	-1.15009		-0.042391	0.58997	0.914348	0.338963	-0.00260899	0.958135	0.011412	0.914926	chr7	158799212	158822886	LINC00689
RP11-276H19.1	-1.87061		-1.36543			0.242998	0.0291592	1.34983	0.245307	0.0214454	0.681747	0.19897	0.655554	chr9	89563613	89616948	RP11-276H19.1	chr9:88603339-90262268	0	0.066109	0.498777	0.23913	chr9:88357925-89876044	0	0.008826	0.308316	0.320652
LINC01082	-1.87967		-2.26895	-2.75867		-0.00788825	0.893258	0.104725	0.746232	-0.0419075	0.168029	0.0686741	0.793277	chr16	86229786	86233326	LINC01082	chr16:86009127-86323717	0	0.064288	0.375185	0.244565	chr16:85848553-86361814	0	0.048837	0.40451	0.331522
CTC-518B2.9	-1.89187				-2.71919	-0.00405433	0.918976	3.27326	0.0704176	-0.00735762	0.753536	0.797752	0.371766	chr19	51533331	51537591	CTC-518B2.9	chr19:51435852-51566412	0	0.069386	0.400248	0.26087	chr19:51224198-51748994	0	0.039423	0.30582	0.288043
RP5-1159O4.1	-1.90021	-2.39824				-0.137813	0.274237	0.434292	0.50989	0.0049442	0.947649	0.00532401	0.941833	chr7	7592092	7606627	RP5-1159O4.1	chr7:7364609-7645234	0.351335	0.231045	0.548345	0.679348	chr7:7577175-7674605	0	0.015887	0.373958	0.048913
CTD-2626G11.2	-1.90926			-1.09083	-1.35087	0.0920199	0.179821	0.42971	0.512131	0.0375136	0.324638	0.536571	0.463857	chr19	20929728	20938056	CTD-2626G11.2						chr19:19938798-21263518	0	0.046483	0.306735	0.342391
MAMDC2-AS1	-1.93065	-2.00978		-2.02981		-0.0339532	0.846185	0.278331	0.597797	0.118953	0.247401	0.5105	0.474922	chr9	72648836	72790804	MAMDC2-AS1	chr9:72160248-73090898	0	0.078542	0.500987	0.222826	chr9:72654719-72845168	0	0.030008	0.330496	0.331522
TTTY14	-1.93701	-2.06008		-2.10635		0.0969828	0.158844	1.063	0.302533	0.0323006	0.348981	0.0320075	0.858011	chrY	21034386	21239302	TTTY14
LINC01354	-1.93705	-2.01402	-2.19184	-1.52635		-0.00484464	0.946843	0.00237329	0.961145	-0.0504151	0.17725	2.94502	0.0861428	chr1	234663636	234667525	LINC01354	chr1:234648298-234673913	0.755164	0.263386	0.537925	0.48913	chr1:234616487-235326580	0	0.028243	0.375039	0.059783
LINC00950	-1.94203	-1.46803	-1.80456	-1.26225		0.0423628	0.654025	0.0647421	0.799152	-0.0308896	0.559236	0.152744	0.695927	chr9	35858734	35865515	LINC00950	chr9:35860483-35873015	0.519925	0.245446	0.602078	0.206522	chr9:35812623-35958333	0	0.038834	0.385804	0.478261
SNHG14	-1.96308		-2.19229			-0.0139014	0.912864	0.388782	0.53294	-0.0366828	0.617446	1.53354	0.215582	chr15	25223729	25664609	SNHG14	chr15:24151146-26124834	0	0.117745	0.411861	0.228261	chr15:25220106-25576903	1.01408	0.105911	0.327141	0.336957
AC053503.12	-1.96763		-2.28952			0.0456961	0.445422	0.00025925	0.987154	-0.0352899	0.24681	0.404419	0.524816	chr2	220292198	220294041	AC053503.12	chr2:220256433-220464122	0	0.042001	0.304151	0.201087	chr2:220265609-220297799	1.73657	0.125917	0.371467	0.222826
MEF2C-AS1	-1.97269			-2.09057		-0.0255674	0.817014	0.0303764	0.861639	-0.133854	0.0336469	1.70002	0.192286	chr5	88179144	88762215	MEF2C-AS1	chr5:87119772-91167941	0	0.010487	0.287667	0.027174	chr5:88013209-89307554	1.33256	0.114737	0.428838	0.608696
C14orf132	-1.98127		-1.58767			0.0876889	0.523325	1.01919	0.312712	-0.117286	0.158793	3.41995	0.064413	chr14	96505660	96560417	C14orf132	chr14:96217325-97644829	0	0.069763	0.401115	0.266304	chr14:96339300-96711117	0	0.048249	0.353988	0.309783
RP11-627G23.1	-1.99974				-1.73539	-0.0457331	0.307429	1.44939	0.228626	0.0135535	0.634088	0.368803	0.543657	chr11	134306366	134375555	RP11-627G23.1
RMST	-2.00197	-2.23354		-1.72306		-0.0666863	0.261397	0.24032	0.623975	-0.0555873	0.0973098	0.926686	0.335726	chr12	97825430	97958813	RMST	chr12:97544055-98165739	0	0.044362	0.365099	0.201087	chr12:97889096-97955102	0	0.048249	0.316031	0.255435
CTD-2562J17.6	-2.01733		-1.11347	-1.58129		-0.130473	0.382857	2.51621	0.112681	0.0171034	0.846183	0.00303386	0.956074	chr11	74971172	74973510	CTD-2562J17.6	chr11:74880856-74978012	5.90707	0.513408	0.900228	0.293478	chr11:74971747-75045802	0	0.01471	0.413077	0.277174
RP11-664D7.4	-2.03397	-1.76215				0.0297647	0.645726	0.510916	0.474742	0.00765272	0.833004	2.91549	0.0877326	chr8	69215702	69243726	RP11-664D7.4	chr8:69077349-69292060	0	0.09373	0.531612	0.586957	chr8:69150183-69601022	0	0.007061	0.268374	0.086957
C8orf49	-2.03418		-1.11719			-0.0171792	0.682832	0.808479	0.36857	0.0141327	0.603669	0.0522714	0.819157	chr8	11618764	11620732	C8orf49	chr8:11491539-11649069	6.55517	0.539138	1.12294	0.282609	chr8:11612698-11648789	0	0.060605	0.455637	0.402174
CTD-2006M22.2	-2.03512		-2.02893		-1.04976	0.0478305	0.591512	0.673912	0.411691	-0.0686645	0.0933675	6.64142	0.00996344	chr3	73673560	73676777	CTD-2006M22.2	chr3:73089585-74309644	0	0.042517	0.363998	0.092391	chr3:73429571-73679024	1.99253	0.132978	0.471226	0.630435
LINC01336	-2.04079			-1.24172		-0.179544	0.229829	0.00813635	0.928127	-0.0906935	0.0691548	3.56594	0.0589764	chr5	74343543	74348668	LINC01336	chr5:74012327-74845066	0	0.015037	0.345679	0.038043	chr5:74165171-74361389	2.34002	0.141804	0.433882	0.608696
AP000892.6	-2.04932		-1.93661			0.146489	0.398249	0.268504	0.604337	-0.0172516	0.862941	0.156195	0.692684	chr11	117075682	117081008	AP000892.6	chr11:117053634-117081709	0	0.048421	0.474263	0.130435	chr11:117074785-117104148	1.40333	0.116503	0.434506	0.413043
LINC00092	-2.09338	-4.40166				0.163648	0.181425	1.11087	0.291893	-0.0500595	0.414972	0.00448255	0.94662	chr9	98782013	98790247	LINC00092	chr9:98628134-99161512	0	0.066956	0.469017	0.25	chr9:98781179-98996534	0	0.019417	0.303285	0.315217
RP11-968O1.5	-2.1017	-1.13483				-0.227886	0.0736073	2.81929	0.0931379	-0.00378629	0.96059	0.10961	0.740589	chr12	109549022	109563399	RP11-968O1.5						chr12:109525305-109673009	0	0.04766	0.301317	0.233696
LIFR-AS1	-2.10938			-2.00269		0.0836561	0.51776	0.0952517	0.757604	-0.054105	0.448106	1.37297	0.241303	chr5	38556887	38671318	LIFR-AS1	chr5:38542595-38633264	0	0.167523	0.736871	0.494565	chr5:38465874-38842410	0	0.009414	0.363346	0.195652
AL928768.3	-2.12111			-1.64266		-0.0641339	0.0941481	0.233859	0.628677	-0.0307169	0.225878	0.563087	0.453019	chr14	106170297	106170939	AL928768.3
FENDRR	-2.14403		-1.5132	-2.24908		0.0018575	0.989006	0.694581	0.404611	-0.014797	0.841127	0.0770677	0.781311	chr16	86508134	86542705	FENDRR	chr16:86324282-86640918	0	0.069364	0.379099	0.255435	chr16:86506106-86537174	0	0.04413	0.403469	0.326087
UG0898H09	-2.16468	-1.98805	-2.43182	-1.77439		0.0656662	0.318344	0.367354	0.54445	-0.0502351	0.145692	1.33768	0.247443	chr8	63890419	63897459	UG0898H09	chr8:63876133-64015406	0	0.074273	0.509843	0.565217	chr8:63157015-63916756	0	0.012945	0.297984	0.092391
RP11-358D17.2	-2.19437		-1.23252	-1.30486		0.0120085	0.87432	0.371947	0.541945	-0.0795284	0.0501225	1.82065	0.177236	chr4	119963178	119965092	RP11-358D17.2	chr4:119901826-120005051	0	0.018491	0.290156	0.11413	chr4:119808578-119982970	0	0.03295	0.379408	0.5
RP11-301L8.2	-2.2087		-2.09705		-1.30415	-0.0409843	0.555134	0.475317	0.490551	-0.0713459	0.0334914	2.5823	0.108065	chr4	186509062	186515157	RP11-301L8.2	chr4:186473747-186570855	0	0.070318	0.442205	0.11413	chr4:186506165-186863867	0.762507	0.098851	0.415691	0.516304
RP11-203J24.8	-2.2105	-1.17903				-0.0271316	0.867863	0.272787	0.601468	-0.0987549	0.288277	0.0811321	0.775769	chr9	130696781	130703231	RP11-203J24.8	chr9:130687074-130730235	0	0.124646	0.483212	0.298913	chr9:130663764-130831380	0	0.023536	0.29335	0.293478
RP3-525N10.2	-2.22482	-2.10338	-3.33504			0.123805	0.129514	2.53352	0.111451	0.00420505	0.895297	0.476676	0.489932	chr6	69339853	69344919	RP3-525N10.2						chr6:69334743-70101409	0.012296	0.064724	0.350931	0.211957
AF001548.6	-2.24665	-1.63794				0.0752096	0.467982	0.0548943	0.814756	0.00491596	0.926781	0.134185	0.714132	chr16	15835007	15835648	AF001548.6						chr16:14718980-18821191	0	0.020594	0.365215	0.277174
PWAR5	-2.27192			-2.00836		0.00920641	0.931963	0.0411338	0.83928	-0.0358906	0.50611	1.12997	0.287781	chr15	25230199	25233379	PWAR5	chr15:24151146-26124834	0	0.117745	0.411861	0.228261	chr15:25220106-25576903	1.01408	0.105911	0.327141	0.336957
RP11-394O4.5	-2.27213		-3.10247	-1.30016		0.181974	0.232499	1.90946	0.167024	-0.0437434	0.582129	0.797937	0.371711	chr5	148809848	148812397	RP11-394O4.5	chr5:148804646-148860012	0	0.072011	0.4196	0.076087	chr5:148784439-148868169	0	0.028243	0.414704	0.478261
RP11-363E7.4	-2.28255	-1.05337				-0.310172	0.132712	0.0325131	0.856906	-0.00610441	0.953988	0.0176078	0.894435	chr9	19453206	19455171	RP11-363E7.4	chr9:19240033-20382226	0	0.049862	0.433682	0.125	chr9:19453702-19794690	2.53168	0.146511	0.432829	0.586957
HAND2-AS1	-2.30751	-1.65471	-3.2134			0.009339	0.882072	0.353735	0.552006	0.0385203	0.327183	0.239962	0.624234	chr4	174448420	174512475	HAND2-AS1	chr4:174237598-174531574	0	0.043778	0.397249	0.097826	chr4:174453337-175195604	1.89427	0.130624	0.419278	0.532609
LINC00163	-2.30847	-1.50753				0.010453	0.843433	0.486921	0.485304	-0.0467124	0.0967935	1.17181	0.279031	chr21	46409778	46414001	LINC00163	chr21:45973878-46427193	0	0.039689	0.456536	0.081522	chr21:46408790-46489369	0.102351	0.070608	0.413965	0.608696
RP5-875O13.1	-2.33867	-1.68962				-0.044597	0.391029	0.772488	0.379448	0.00204612	0.952509	1.72865	0.188584	chr1	16860380	16862667	RP5-875O13.1	chr1:16772585-17329637	0	0.07071	0.371333	0.157609	chr1:16786168-17340878	0.386617	0.085318	0.33879	0.353261
AC003090.1	-2.38286			-2.39133		0.00670456	0.928387	1.5017	0.220409	-0.0563268	0.191057	0.320849	0.571098	chr7	25632970	25790614	AC003090.1	chr7:25145295-25728704	0.261931	0.222027	0.552712	0.673913	chr7:25224221-25991977	0	0.017652	0.527792	0.048913
RP11-307B6.3	-2.3901	-1.65886				0.0538004	0.353123	0.248234	0.618322	0.0132486	0.648101	2.26572	0.132265	chr1	201862969	201869106	RP11-307B6.3	chr1:201836761-201894656	0	0.155274	0.464476	0.456522	chr1:201864239-201919674	0	0.055309	0.344828	0.119565
IL12A-AS1	-2.44368	-3.34649		-1.7179	-1.37912	0.0677736	0.518866	0.420068	0.516903	-0.0685731	0.189849	0.700166	0.402728	chr3	159631188	159943086	IL12A-AS1	chr3:159739624-159857736	10.6493	0.688135	0.870367	0.641304	chr3:158987066-159951056	0	0.007061	0.354826	0.065217
C1orf132	-2.46524		-1.10271	-2.30368		-0.363341	0.0293354	1.19955	0.273412	-0.046199	0.627055	0.0228964	0.879727	chr1	207974862	208042495	C1orf132	chr1:207803021-208153122	0	0.165774	0.483452	0.461957	chr1:207986180-208043202	0	0.048837	0.363215	0.108696
CTD-2008P7.9	-2.46538			-1.09083	-1.35087	-0.0969671	0.47194	0.00913466	0.923858	-0.0341817	0.695225	0.0936871	0.759541	chr17	26559615	26562307	CTD-2008P7.9	chr17:26445850-26686445	0	0.131489	0.430154	0.298913	chr17:26526821-26589386	0	0.020005	0.330972	0.141304
RP5-1159O4.2	-2.54669		-1.96254			-0.081851	0.44356	2.63845	0.104305	0.0239581	0.737561	0.382571	0.536231	chr7	7589734	7592071	RP5-1159O4.2	chr7:7364609-7645234	0.351335	0.231045	0.548345	0.679348	chr7:7577175-7674605	0	0.015887	0.373958	0.048913
RP11-357D18.1	-2.54939	-1.42551				0.0208541	0.639783	0.397577	0.528343	-0.0380579	0.153518	2.23452	0.134959	chr5	66759636	66771420	RP11-357D18.1	chr5:66610910-67522722	0	0.021375	0.36044	0.043478	chr5:66477852-67499673	2.6497	0.149453	0.440096	0.61413
RP11-522B15.3	-2.55874		-3.36611			-0.0236857	0.874764	0.298268	0.58497	-0.0722022	0.368289	1.27782	0.258305	chr15	96897465	96947033	RP11-522B15.3	chr15:96093373-96959340	0.288415	0.22526	0.512801	0.293478	chr15:96052409-97031142	0	0.015887	0.280254	0.233696
RP11-648L3.2	-2.56954		-1.52251			-0.0433212	0.327112	0.466618	0.494547	-0.0197717	0.427709	0.363474	0.546583	chr8	59004000	59018853	RP11-648L3.2	chr8:58771278-59060275	0	0.091345	0.533668	0.554348	chr8:58904865-59320063	0	0.022359	0.288287	0.11413
ADAMTS9-AS2	-2.58551		-2.98312	-1.83746		0.0288342	0.840801	0.421053	0.516412	-0.0393819	0.606258	0.113817	0.73584	chr3	64670584	64997143	ADAMTS9-AS2	chr3:64815578-65010894	0	0.039794	0.437487	0.070652	chr3:64684702-66116698	3.06471	0.158867	0.448086	0.646739
LINC01266	-2.59244			-1.26763		0.00307095	0.957372	0.0147674	0.903278	0.00264044	0.934911	0.804513	0.369748	chr3	577913	887698	LINC01266
MIR143HG	-2.59643		-2.13311	-1.218	-4.18098	0.120158	0.401744	0.106322	0.744371	0.00795804	0.915792	0.123624	0.725137	chr5	148786251	148808241	MIR143HG	chr5:148768069-148801876	0	0.07554	0.408843	0.081522	chr5:148784439-148868169	0	0.028243	0.414704	0.478261
RP11-999E24.3	-2.59754	-1.21114	-1.57404			0.235758	0.12154	1.56436	0.211027	-0.00532053	0.951328	0.0688148	0.79307	chr14	58460262	58461243	RP11-999E24.3	chr14:57110590-58632299	0	0.053558	0.400103	0.293478	chr14:58449526-58643877	0	0.009414	0.34086	0.255435
NR2F2-AS1	-2.60585		-1.95049	-1.03183		-0.0892145	0.562523	0.526938	0.467897	0.00973429	0.901007	0.0304239	0.861532	chr15	96653268	96870590	NR2F2-AS1	chr15:96093373-96959340	0.288415	0.22526	0.512801	0.293478	chr15:96052409-97031142	0	0.015887	0.280254	0.233696
CTC-296K1.3	-2.61305		-3.80783			0.0746536	0.387508	1.19821	0.273679	-0.00998232	0.76754	0.666588	0.414244	chr17	42870566	42871842	CTC-296K1.3						chr17:42589677-42923398	0	0.02942	0.33879	0.13587
CADM3-AS1	-2.62488		-2.47099	-2.02516		0.0191422	0.761769	0.00694873	0.933566	-0.0222442	0.509188	0.540047	0.462413	chr1	159164114	159177763	CADM3-AS1	chr1:159164364-159345525	0.774837	0.264786	0.493878	0.5	chr1:159140349-160493705	0	0.004119	0.266394	0.043478
RP1-302G2.5	-2.65841	-2.45321				-0.133336	0.00876961	1.41311	0.234541	-0.0361659	0.402014	0.0261621	0.871505	chr6	44184675	44185973	RP1-302G2.5	chr6:44125996-44246591	7.83852	0.588396	0.945083	0.347826	chr6:44125996-44202352	0	0.016475	0.342234	0.141304
RP11-736K20.4	-2.70755		-4.68349			0.0907875	0.570622	0.710501	0.399278	-0.0352545	0.678611	0.258942	0.610848	chr11	86620031	86623280	RP11-736K20.4	chr11:86586680-86854309	0.09678	0.199718	0.577233	0.233696	chr11:86499293-86664249	0	0.044718	0.419056	0.331522
ADAMTS9-AS1	-2.72475	-1.89555	-3.24381	-3.76501		0.00681589	0.938501	2.47085	0.115975	-0.0281378	0.590156	0.950004	0.329718	chr3	64546997	64578433	ADAMTS9-AS1	chr3:64510388-64814666	0	0.048131	0.452562	0.076087	chr3:64435351-64676293	0.96115	0.104735	0.448086	0.646739
RP11-701H24.3	-2.73834	-1.00569				0.0367239	0.559606	0.163602	0.685861	-0.0202392	0.513721	1.90772	0.167217	chr15	25272882	25277194	RP11-701H24.3	chr15:24151146-26124834	0	0.117745	0.411861	0.228261	chr15:25220106-25576903	1.01408	0.105911	0.327141	0.336957
AC103563.8	-2.74785	-2.00586	-1.50456			-0.0203898	0.59879	0.401534	0.526298	-0.00957898	0.677729	0.404493	0.524778	chr2	95690937	95692454	AC103563.8	chr2:95644090-96061835	0	0.133658	0.401955	0.369565	chr2:95675477-95750838	0	0.024124	0.229903	0.059783
RP11-834C11.4	-2.75293		-1.78459	-1.22499		-0.0790571	0.581615	0.433253	0.510397	-0.0146615	0.850255	0.184019	0.667942	chr12	54519881	54526627	RP11-834C11.4	chr12:54496166-54528005	0	0.071233	0.366381	0.201087	chr12:54369739-54889080	0	0.038834	0.286793	0.195652
RP11-753H16.3	-2.76126		-1.62287	-2.60913		0.00375746	0.943763	1.06364	0.302387	0.0170473	0.58586	0.194765	0.65898	chr12	54747444	54891472	RP11-753H16.3	chr12:54801900-55074436	0	0.057815	0.338511	0.201087	chr12:54369739-54889080	0	0.038834	0.286793	0.195652
PWAR6	-2.77875		-2.51691	-2.04378		0.0461958	0.63254	1.03169	0.309762	-0.0184382	0.720859	1.01619	0.313424	chr15	25277019	25281637	PWAR6	chr15:24151146-26124834	0	0.117745	0.411861	0.228261	chr15:25220106-25576903	1.01408	0.105911	0.327141	0.336957
C20orf166-AS1	-2.82624		-1.91458	-1.83331		-0.027963	0.7264	0.432539	0.510746	-0.0501399	0.233018	0.0127729	0.910017	chr20	61141549	61148733	C20orf166-AS1	chr20:61144941-61154641	0	0.139331	0.622386	0.625	chr20:61006564-62219648	0	0.01471	0.310672	0.027174
AC053503.6	-2.90435	-1.21643				0.017844	0.636459	1.09256	0.295904	0.0275789	0.203962	0.967773	0.325236	chr2	220289792	220290906	AC053503.6	chr2:220256433-220464122	0	0.042001	0.304151	0.201087	chr2:220265609-220297799	1.73657	0.125917	0.371467	0.222826
SLC8A1-AS1	-2.9091	-3.60049	-2.69176	-1.87962		-0.00334264	0.984309	0.0734667	0.786355	0.019155	0.841521	0.711257	0.399027	chr2	40013592	40482349	SLC8A1-AS1	chr2:40356074-40608306	0	0.032162	0.345109	0.369565	chr2:39947881-40338275	0	0.025889	0.280813	0.076087
RP11-254F19.4	-2.93675		-2.20286			-0.0380423	0.552009	0.850035	0.356542	0.0400554	0.37465	0.321482	0.570718	chr16	84950982	84953529	RP11-254F19.4	chr16:84937287-84952753	0	0.065025	0.376308	0.244565	chr16:84940016-85004668	0	0.043541	0.404741	0.326087
RP11-701H24.4	-2.97349			-1.25916		0.0426079	0.550406	0.422376	0.515754	-0.0230528	0.529138	0.0200367	0.887435	chr15	25332807	25334043	RP11-701H24.4	chr15:24151146-26124834	0	0.117745	0.411861	0.228261	chr15:25220106-25576903	1.01408	0.105911	0.327141	0.336957
RP11-208N14.4	-3.03264	-3.37957		-2.37701		-0.0324138	0.524321	0	1	-0.00227986	0.938414	0	1	chr3	186914877	186925417	RP11-208N14.4	chr3:186783478-187398065	11.591	0.721387	0.876603	0.646739	chr3:186900554-186935326	0	0.019417	0.32109	0.086957
RGMB-AS1	-3.04394	-2.53665				0.224214	0.254303	1.81124	0.178359	0.0257063	0.833925	0.432961	0.510539	chr5	98105321	98109173	RGMB-AS1	chr5:94542574-99738170	0	0.033156	0.401799	0.043478	chr5:96521575-98134825	0.78987	0.099439	0.410672	0.559783
RP11-805I24.3	-3.05927		-2.26895			0.1021	0.296446	1.62486	0.202415	-0.0657062	0.0962233	0.435498	0.509303	chr16	86226398	86232519	RP11-805I24.3	chr16:86009127-86323717	0	0.064288	0.375185	0.244565	chr16:85848553-86361814	0	0.048837	0.40451	0.331522
LINC00261	-3.08223			-1.38964		-0.122968	0.00496644	0.54994	0.458342	-0.00285605	0.914972	0.0625805	0.802463	chr20	22528308	22559280	LINC00261	chr20:22365546-22669570	0	0.083841	0.56777	0.543478	chr20:21703564-23335582	0	0.028243	0.370002	0.146739
RP11-700H6.4	-3.18222	-1.28468				-0.0071929	0.883274	0.542658	0.461333	-0.0245266	0.344911	0.730606	0.392687	chr17	48986997	48987593	RP11-700H6.4	chr17:48901827-49055848	0	0.150305	0.474384	0.347826	chr17:48709941-49705733	0	0.004707	0.308635	0.103261
RP11-617F23.1	-3.22485		-2.02432			0.0982837	0.652727	0.13165	0.716727	0.0834534	0.538793	0.194107	0.65952	chr15	90617743	90625439	RP11-617F23.1	chr15:90414642-90660359	0.485056	0.242731	0.538922	0.293478	chr15:90551003-90622504	0	0.012945	0.27204	0.25
RP13-452N2.1	-3.32187	-1.0048				-0.0753768	0.381787	0.00471055	0.945281	-0.00152403	0.974627	3.27006	0.0705551	chr7	151503575	151507906	RP13-452N2.1	chr7:151387964-151571667	0	0.049626	0.449148	0.288043	chr7:151253040-151578751	6.76521	0.229475	0.445628	0.347826
AC002398.12	-3.33035		-3.07752			0.0452676	0.36732	1.32648	0.249432	-0.0357772	0.163251	0.964597	0.326031	chr19	36245466	36246391	AC002398.12	chr19:36216056-36251326	0.174632	0.211034	0.582484	0.282609	chr19:35723190-36263936	0	0.026478	0.304656	0.23913
PGM5-AS1	-3.34794	-2.67874	-5.99946	-2.72754		0.0363622	0.53251	0.509274	0.475453	-0.0386338	0.143797	0.0431122	0.835514	chr9	70970104	70972768	PGM5-AS1						chr9:38626352-71147652	0.353871	0.084141	0.394654	0.51087
RP11-762L8.6	-3.46238		-1.03816			0.0419579	0.78108	0.0859511	0.769389	0.0430708	0.62109	0.0174195	0.894998	chr11	86145965	86148324	RP11-762L8.6	chr11:86140816-86396746	0	0.167028	0.53111	0.228261	chr11:86136307-86498607	0	0.059428	0.417562	0.331522
RP4-568B10.1	-3.55255		-1.10715			0.0382362	0.442567	0.394349	0.530022	-0.0031923	0.90597	0.907309	0.340829	chr7	105676243	105676877	RP4-568B10.1	chr7:105519642-105933203	2.53825	0.365313	0.634105	0.516304	chr7:105510084-105679551	0.00597	0.064135	0.37035	0.168478
HCG21	-3.79669	-1.23669				-0.059135	0.183886	0.428833	0.512562	-0.0295564	0.252052	0.518355	0.471544	chr6	30913755	30922639	HCG21	chr6:30890871-30921882	0.145955	0.205932	0.508137	0.282609	chr6:30714479-30973358	0	0.046483	0.333251	0.206522
LINC01314	-4.01498		-1.33405	-1.28993		-0.0431602	0.620973	0.594807	0.440566	-0.0556037	0.236486	0.0341607	0.853365	chr15	80487825	80544555	LINC01314	chr15:80440218-80936156	0	0.090921	0.417691	0.233696	chr15:80443125-80552463	0	0.025301	0.291257	0.282609
NCOA7-AS1	-4.20731	-1.68261				-0.101734	0.0177329	4.00376	0.0453989	-0.000734928	0.97848	0.0569039	0.811458	chr6	126119001	126140004	NCOA7-AS1	chr6:126129256-126191733	0	0.153796	0.536514	0.217391	chr6:126083129-126175185	0	0.043541	0.327833	0.23913
PCAT18	-4.90808	-1.01824				-0.0214059	0.655931	0.250671	0.616603	0.0360782	0.210943	1.11851	0.290239	chr18	24267584	24283602	PCAT18	chr18:24232000-24493053	0	0.171436	0.647614	0.217391	chr18:24238256-24431036	0.046845	0.066489	0.448751	0.456522
AC090616.2	-5.03134			-1.12237		-0.0934921	0.664249	0.260168	0.610005	-0.13145	0.317148	6.02973	0.0140669	chr17	30468244	30470154	AC090616.2	chr17:30460971-30524895	0	0.171635	0.463399	0.326087	chr17:30466642-30580736	0	0.008238	0.342638	0.119565
LINC00940	-5.6198		-1.25545			-0.0250938	0.647455	0.0329991	0.855852	-0.0332565	0.287583	0.203447	0.651953	chr12	2038367	2045740	LINC00940	chr12:1944819-2356435	0	0.18187	0.618696	0.36413	chr12:2032469-2049449	0	0.037069	0.375517	0.195652
LINC00982	-5.63458		-1.27256	-1.22775		-0.0262401	0.753463	0.0715437	0.789102	0.0308914	0.515687	0.316596	0.57366	chr1	2976178	2985001	LINC00982
LINC00671	-6.46249	-1.88472				0.0570197	0.484161	2.79599	0.0945006	0.0240638	0.595066	0.0041377	0.948711	chr17	41026686	41050721	LINC00671	chr17:41002622-41041512	0	0.14435	0.446946	0.309783	chr17:40996563-41181057	0	0.01118	0.340043	0.11413
