# Supplementary material for: A genome‐wide analysis of long noncoding RNA profile identifies differentially expressed lncRNAs associated with Esophageal cancer
Source: Cancer Med. 2018 Jun 21;7(8):4181–9. doi: 10.1002/cam4.1536 (PMC6089161; doi:10.1002/cam4.1536)
Supplement: Supplementary file 3 [file CAM4-7-4181-s003.xlsx]

## Sheet: Sheet1
Gene Symbol	LINC00460_r	LINC00460_p	DUXAP8_r	DUXAP8_p
ENSG00000186092.4|OR4F5	0.122083	0.109576	0.00620635	0.935409
ENSG00000279928.1|FO538757.3	-0.0676922	0.376203	-0.0808263	0.290454
ENSG00000279457.2|FO538757.2	-0.0207737	0.786173	0.0640659	0.402364
ENSG00000278566.1|OR4F29	-0.0165728	0.828663	-0.11449	0.133641
ENSG00000273547.1|OR4F16	-0.0841052	0.271262	-0.125577	0.0997096
ENSG00000187634.9|SAMD11	-0.175379	0.0210021	-0.0590156	0.440544
ENSG00000188976.9|NOC2L	0.210641	0.00540678	0.240167	0.00145899
ENSG00000187961.12|KLHL17	0.11339	0.137441	0.0837061	0.27355
ENSG00000187583.9|PLEKHN1	0.225488	0.00285583	0.054853	0.473505
ENSG00000187642.8|PERM1	0.241968	0.00133978	0.0927127	0.225046
ENSG00000188290.9|HES4	0.384086	1.82106e-07	0.130211	0.0877261
ENSG00000187608.7|ISG15	0.336548	5.97464e-06	0.107122	0.160679
ENSG00000188157.12|AGRN	0.30737	3.89647e-05	0.311898	2.94964e-05
ENSG00000237330.2|RNF223	0.0250893	0.743171	-0.139899	0.0663903
ENSG00000131591.16|C1orf159	0.20002	0.00832745	0.178801	0.0185868
ENSG00000162571.12|TTLL10	-0.0179565	0.814607	0.179179	0.0183356
ENSG00000186891.12|TNFRSF18	0.212138	0.00507905	0.267518	0.000373374
ENSG00000186827.9|TNFRSF4	0.157479	0.0385243	0.157979	0.0379049
ENSG00000078808.15|SDF4	0.133139	0.0807667	0.0490982	0.521204
ENSG00000176022.4|B3GALT6	0.191947	0.0114082	0.206894	0.00631127
ENSG00000184163.3|FAM132A	0.21324	0.00484932	0.198785	0.00874495
ENSG00000160087.19|UBE2J2	0.108892	0.153836	0.144937	0.0570937
ENSG00000162572.18|SCNN1D	0.075065	0.32632	0.0722798	0.34464
ENSG00000131584.17|ACAP3	0.0466591	0.542135	0.137433	0.0713715
ENSG00000169972.10|PUSL1	0.126481	0.0972759	0.0554695	0.46854
ENSG00000127054.17|CPSF3L	0.0828965	0.278233	0.0745836	0.32944
ENSG00000224051.5|CPTP	0.035016	0.647408	-0.0768202	0.315103
ENSG00000169962.4|TAS1R3	0.05151	0.500919	-0.0558288	0.46566
ENSG00000107404.16|DVL1	0.176416	0.020243	-0.0234065	0.759853
ENSG00000162576.15|MXRA8	0.0921292	0.227991	0.0860493	0.260298
ENSG00000175756.12|AURKAIP1	0.14763	0.0525829	-0.0276942	0.717584
ENSG00000221978.10|CCNL2	0.0564155	0.460978	0.0991466	0.19435
ENSG00000242485.4|MRPL20	0.147773	0.0523526	0.0990748	0.194675
ENSG00000235098.7|ANKRD65	-0.0715224	0.349733	0.155977	0.0404387
ENSG00000205116.3|TMEM88B	0.146989	0.0536291	0.0520089	0.496776
ENSG00000179403.11|VWA1	0.0376096	0.62324	-0.0965925	0.20615
ENSG00000215915.8|ATAD3C	-0.0127961	0.867297	0.0104042	0.891934
ENSG00000160072.18|ATAD3B	0.178666	0.0186778	0.175863	0.0206453
ENSG00000197785.12|ATAD3A	0.273505	0.000271586	0.147406	0.0529473
ENSG00000205090.7|TMEM240	0.0199926	0.79403	0.156278	0.0400486
ENSG00000160075.11|SSU72	0.0716394	0.348943	0.063906	0.403542
ENSG00000279244.1|AL645728.1	0.0152359	0.842297	0.0772517	0.312384
ENSG00000228594.3|C1orf233	0.0435464	0.569437	0.185145	0.0147415
ENSG00000197530.11|MIB2	0.217603	0.00402853	0.189994	0.01229
ENSG00000189409.11|MMP23B	0.0678592	0.375025	0.102674	0.178873
ENSG00000248333.6|CDK11B	0.100412	0.188692	0.0399989	0.601323
ENSG00000189339.10|SLC35E2B	-0.271364	0.000304593	-0.0513765	0.502032
ENSG00000008128.21|CDK11A	0.00955478	0.900709	0.00209288	0.978198
ENSG00000215790.5|SLC35E2	-0.27278	0.000282375	-0.0465464	0.543112
ENSG00000008130.14|NADK	-0.0351713	0.645951	-0.184443	0.0151298
ENSG00000078369.16|GNB1	0.191439	0.0116323	0.211662	0.00518134
ENSG00000169885.8|CALML6	-0.203114	0.00735831	0.140202	0.0657971
ENSG00000178821.11|TMEM52	-0.137919	0.0703658	-0.0246696	0.74732
ENSG00000142609.16|CFAP74	0.240269	0.00145197	0.183309	0.0157754
ENSG00000187730.7|GABRD	0.116982	0.125332	0.0567628	0.458218
ENSG00000067606.14|PRKCZ	0.0497335	0.51582	-0.103033	0.177349
ENSG00000162585.15|C1orf86	0.150538	0.0480481	0.189521	0.0125122
ENSG00000157933.9|SKI	-0.0731181	0.339059	0.0896301	0.24091
ENSG00000116151.12|MORN1	0.0262725	0.731513	0.12619	0.098056
ENSG00000157916.17|RER1	0.0625238	0.413808	-0.174011	0.0220412
ENSG00000157911.8|PEX10	0.0940517	0.218391	0.155212	0.0414434
ENSG00000149527.16|PLCH2	0.0993257	0.193542	0.0881769	0.248653
ENSG00000157881.12|PANK4	-0.00917583	0.904628	0.0240438	0.753521
ENSG00000197921.5|HES5	-0.0253882	0.740219	0.052832	0.48998
ENSG00000157873.16|TNFRSF14	-0.0918499	0.22941	-0.173698	0.0222849
ENSG00000157870.13|FAM213B	-0.0354437	0.643397	-0.139748	0.0666862
ENSG00000142606.14|MMEL1	-0.122239	0.109121	-0.341856	4.15899e-06
ENSG00000215912.10|TTC34	-0.235422	0.00182091	0.121098	0.112492
ENSG00000169717.6|ACTRT2	0.0310525	0.685059	0.0312456	0.683206
ENSG00000142611.15|PRDM16	-0.218482	0.00387926	-0.21687	0.00415714
ENSG00000130762.13|ARHGEF16	-0.0724205	0.343699	-0.225165	0.00289708
ENSG00000162591.14|MEGF6	-0.0119026	0.876486	0.0315879	0.679925
ENSG00000158109.13|TPRG1L	-0.171573	0.0240018	-0.125962	0.0986671
ENSG00000116213.14|WRAP73	0.121112	0.112449	0.160925	0.0344216
ENSG00000078900.13|TP73	0.101575	0.183595	0.271725	0.000298778
ENSG00000162592.7|CCDC27	-0.0875763	0.251903	0.240713	0.00142188
ENSG00000235169.6|SMIM1	-0.0471933	0.537515	0.0756474	0.322569
ENSG00000130764.8|LRRC47	-0.0249444	0.744602	0.107215	0.160315
ENSG00000116198.11|CEP104	0.0161093	0.833385	0.0675401	0.377279
ENSG00000169598.14|DFFB	-0.128113	0.0930012	-0.120669	0.11378
ENSG00000198912.9|C1orf174	0.0863673	0.258534	0.145362	0.0563627
ENSG00000196581.9|AJAP1	0.115487	0.130267	0.145528	0.0560773
ENSG00000131697.16|NPHP4	0.153896	0.0432204	0.193357	0.0108072
ENSG00000069424.13|KCNAB2	-0.0291371	0.703543	-0.0362512	0.63585
ENSG00000116254.16|CHD5	-0.172077	0.0235853	-0.0275042	0.719441
ENSG00000116251.8|RPL22	-0.0437596	0.567546	0.0231307	0.762598
ENSG00000158286.11|RNF207	-0.0298093	0.697036	0.0589507	0.441048
ENSG00000116237.14|ICMT	0.190874	0.0118854	0.0795203	0.298344
ENSG00000173673.7|HES3	-0.00340364	0.964551	0.116468	0.127011
ENSG00000158292.6|GPR153	0.307516	3.86193e-05	0.172882	0.0229313
ENSG00000097021.18|ACOT7	0.374584	3.82925e-07	0.197447	0.00921772
ENSG00000069812.10|HES2	0.2627	0.000479841	0.207478	0.00616193
ENSG00000187017.13|ESPN	0.210984	0.00533007	0.219679	0.00368387
ENSG00000215788.8|TNFRSF25	0.21367	0.00476225	0.246627	0.00107158
ENSG00000171680.19|PLEKHG5	0.257425	0.000628146	0.263592	0.000458227
ENSG00000162408.10|NOL9	0.0183621	0.810497	0.229151	0.00242441
ENSG00000173662.18|TAS1R1	-0.117894	0.122395	0.0719685	0.346727
ENSG00000204859.10|ZBTB48	-0.0543353	0.477696	0.0827396	0.279147
ENSG00000162413.15|KLHL21	0.0464609	0.543854	0.147679	0.0525036
ENSG00000116273.5|PHF13	-0.0165856	0.828534	0.161229	0.0340785
ENSG00000041988.14|THAP3	0.0145993	0.848806	0.139546	0.067084
ENSG00000007923.14|DNAJC11	-0.0705964	0.356022	0.0212533	0.781359
ENSG00000171735.17|CAMTA1	0.0310099	0.685469	0.142214	0.0619753
ENSG00000049245.11|VAMP3	0.169067	0.0261728	-0.0441823	0.563806
ENSG00000049246.13|PER3	-0.200716	0.00809994	0.0547209	0.474572
ENSG00000049247.12|UTS2	0.211985	0.00511173	0.167892	0.0272469
ENSG00000049249.7|TNFRSF9	0.222428	0.00326832	0.168967	0.0262623
ENSG00000116288.11|PARK7	0.0904778	0.236472	0.0444512	0.561434
ENSG00000116285.11|ERRFI1	0.0939126	0.219075	-0.0459647	0.54817
ENSG00000162426.13|SLC45A1	-0.160182	0.0352736	0.0266536	0.72777
ENSG00000142599.16|RERE	-0.335837	6.26876e-06	-0.159428	0.0361566
ENSG00000074800.12|ENO1	0.327491	1.09181e-05	0.23915	0.00153054
ENSG00000131686.13|CA6	0.0861786	0.25958	0.0710217	0.353124
ENSG00000197241.3|SLC2A7	-0.0100029	0.896079	0.140274	0.0656574
ENSG00000142583.16|SLC2A5	0.051882	0.497828	0.161171	0.0341438
ENSG00000180758.11|GPR157	0.133736	0.0794042	0.135134	0.0762852
ENSG00000049239.11|H6PD	-0.149131	0.0501999	-0.129835	0.0886522
ENSG00000171621.12|SPSB1	0.122532	0.108268	0.192694	0.0110863
ENSG00000171612.6|SLC25A33	-0.0997579	0.191601	0.0687453	0.368806
ENSG00000188807.11|TMEM201	0.132717	0.081741	0.300907	5.75207e-05
ENSG00000171608.14|PIK3CD	0.281908	0.000171589	0.215762	0.00435836
ENSG00000171603.15|CLSTN1	0.181888	0.0166186	0.249783	0.000918849
ENSG00000280113.1|AL357140.1	0.254625	0.000723067	0.236102	0.00176445
ENSG00000178585.13|CTNNBIP1	0.0582279	0.446679	0.0191442	0.802587
ENSG00000162441.10|LZIC	-0.00583137	0.939304	0.0338106	0.65877
ENSG00000173614.12|NMNAT1	-0.0551662	0.470979	-0.231283	0.00220139
ENSG00000162444.11|RBP7	-0.194369	0.0103927	-0.054612	0.475454
ENSG00000130939.17|UBE4B	-0.189794	0.0123833	0.0603159	0.430522
ENSG00000054523.15|KIF1B	-0.050846	0.506462	0.0674358	0.378018
ENSG00000142657.19|PGD	-0.0243233	0.75075	0.024563	0.748376
ENSG00000251503.6|APITD1-CORT	-0.0218421	0.77546	0.21461	0.00457681
ENSG00000175279.20|APITD1	0.122468	0.108453	0.200924	0.00803325
ENSG00000241563.3|CORT	-0.0800515	0.295117	0.186009	0.0142754
ENSG00000160049.10|DFFA	0.0711596	0.352188	0.123974	0.104147
ENSG00000142655.11|PEX14	0.165686	0.0293654	0.0124669	0.87068
ENSG00000130940.13|CASZ1	-0.281614	0.000174415	-0.234927	0.00186303
ENSG00000175262.13|C1orf127	-0.0224158	0.769726	-0.0549666	0.472588
ENSG00000120948.14|TARDBP	0.195059	0.0101186	0.296893	7.29304e-05
ENSG00000277726.3|TARDBP	-0.145397	0.0563019	-0.0744705	0.330177
ENSG00000009724.15|MASP2	-0.322454	1.51418e-05	-0.0701081	0.359367
ENSG00000116649.8|SRM	0.32572	1.22566e-05	0.24181	0.00134986
ENSG00000171824.12|EXOSC10	0.17456	0.021619	0.112063	0.142131
ENSG00000198793.11|MTOR	-0.0847414	0.26764	0.0239419	0.754533
ENSG00000171819.4|ANGPTL7	-0.194296	0.0104221	0.0262596	0.731639
ENSG00000120942.12|UBIAD1	0.0243001	0.75098	0.0695194	0.363426
ENSG00000204624.7|PTCHD2	-0.07292	0.340373	0.11546	0.130358
ENSG00000116661.9|FBXO2	0.170869	0.0245958	0.0845242	0.268872
ENSG00000132879.12|FBXO44	0.0338178	0.658703	0.173545	0.0224049
ENSG00000116663.9|FBXO6	0.168258	0.0269083	0.106892	0.161582
ENSG00000116670.13|MAD2L2	0.291777	9.81967e-05	0.285803	0.000138007
ENSG00000162490.6|DRAXIN	0.188554	0.0129774	0.31422	2.55268e-05
ENSG00000177674.14|AGTRAP	0.406761	2.8027e-08	0.263731	0.00045494
ENSG00000215910.6|C1orf167	0.0142144	0.852747	0.252134	0.000818408
ENSG00000177000.9|MTHFR	-0.279832	0.000192471	-0.257562	0.000623831
ENSG00000011021.20|CLCN6	-0.145744	0.0557109	-0.0731884	0.338593
ENSG00000175206.9|NPPA	-0.0972168	0.203219	-0.00297362	0.969027
ENSG00000120937.8|NPPB	-0.0412066	0.590378	0.14165	0.0630276
ENSG00000116685.14|KIAA2013	0.0899308	0.239329	0.0466437	0.542268
ENSG00000083444.15|PLOD1	0.380723	2.37545e-07	0.331102	8.60486e-06
ENSG00000116688.15|MFN2	-0.00881311	0.908382	0.108807	0.15416
ENSG00000116691.9|MIIP	0.241906	0.00134377	0.207946	0.00604451
ENSG00000120949.13|TNFRSF8	0.0674246	0.378098	0.110088	0.149337
ENSG00000028137.15|TNFRSF1B	-0.0901672	0.238091	-0.140066	0.0660637
ENSG00000048707.12|VPS13D	-0.260263	0.000543793	-0.162304	0.0328865
ENSG00000162496.7|DHRS3	-0.222933	0.00319671	-0.0794253	0.298923
ENSG00000204518.2|AADACL4	0.0461925	0.546186	0.0170894	0.823409
ENSG00000188984.10|AADACL3	0.0864067	0.258316	0.0622465	0.415886
ENSG00000157330.8|C1orf158	-0.0884117	0.247391	0.0799665	0.295632
ENSG00000116726.4|PRAMEF12	-0.0578471	0.449663	0.130735	0.0864469
ENSG00000116721.9|PRAMEF1	0.110343	0.148395	0.174972	0.0213069
ENSG00000239810.3|PRAMEF11	0.0491837	0.520477	0.06182	0.419094
ENSG00000279195.1|PRAMEF11
ENSG00000179172.8|HNRNPCL1	0.166173	0.0288865	0.0468784	0.540236
ENSG00000120952.4|PRAMEF2	0.0114799	0.88084	-0.00357141	0.962805
ENSG00000243073.3|PRAMEF4	0.107847	0.157848	0.203458	0.00725718
ENSG00000187545.5|PRAMEF10	0.0639194	0.403443	-0.0190909	0.803125
ENSG00000204510.4|PRAMEF7	0.0534981	0.484517	0.0704485	0.357033
ENSG00000232423.4|PRAMEF6	0.0867459	0.256445	0.149692	0.0493325
ENSG00000274764.3|WI2-3308P17.2	0.0589797	0.440823	0.105379	0.167634
ENSG00000280267.2|PRAMEF25	0.102558	0.179367	0.0357064	0.640938
ENSG00000229571.5|PRAMEF26	0.0496837	0.516241	0.06977	0.361695
ENSG00000277058.2|HNRNPCL3	0.0611339	0.424285	-0.0395619	0.605306
ENSG00000275774.2|HNRNPCL2	0.139699	0.0667831	0.0887454	0.245604
ENSG00000179412.10|HNRNPCL4	0.158635	0.0371048	0.0462328	0.545836
ENSG00000204505.4|PRAMEF25	0.000200555	0.997911	0.122735	0.107679
ENSG00000279804.1|PRAMEF18	0.11856	0.12028	0.0983798	0.19784
ENSG00000270601.3|PRAMEF5	0.105513	0.167093	0.116016	0.128503
ENSG00000182330.9|PRAMEF8	-0.0180838	0.813316	0.0721567	0.345465
ENSG00000204501.5|PRAMEF9	0.129304	0.0899752	0.0601564	0.431744
ENSG00000204481.7|PRAMEF14	0.0799265	0.295874	0.0518569	0.498037
ENSG00000204480.7|PRAMEF19	0.172009	0.0236404	0.100329	0.189058
ENSG00000204479.4|PRAMEF17	0.0709163	0.353841	0.0949025	0.214235
ENSG00000204478.8|PRAMEF20	0.153942	0.043158	0.160189	0.0352655
ENSG00000162494.5|LRRC38	0.118289	0.121138	0.192232	0.0112846
ENSG00000162493.15|PDPN	0.355376	1.60327e-06	0.277236	0.000221894
ENSG00000116731.21|PRDM2	-0.053691	0.48294	0.00901818	0.906259
ENSG00000189337.14|KAZN	0.0306935	0.68851	0.0775225	0.310686
ENSG00000171729.12|TMEM51	0.0739652	0.333477	-0.148977	0.0504399
ENSG00000204464.6|C1orf195	-0.0210935	0.782962	-0.132382	0.0825203
ENSG00000142621.18|FHAD1	0.22839	0.00250886	0.0964998	0.206587
ENSG00000142634.11|EFHD2	0.246665	0.00106958	-0.0234598	0.759323
ENSG00000162438.10|CTRC	0.0389284	0.6111	0.0694117	0.364172
ENSG00000142615.7|CELA2A	-0.230259	0.00230606	-0.0161274	0.8332
ENSG00000215704.8|CELA2B	-0.182901	0.0160137	0.0918788	0.229262
ENSG00000132906.16|CASP9	-0.265864	0.00040718	-0.116726	0.126166
ENSG00000116138.11|DNAJC16	-0.155256	0.0413853	-0.0912803	0.232323
ENSG00000116771.5|AGMAT	0.052983	0.488739	-0.0788412	0.302502
ENSG00000197312.10|DDI2	-0.194003	0.0105409	0.0770566	0.313611
ENSG00000215695.1|RSC1A1
ENSG00000116786.10|PLEKHM2	0.153201	0.0441851	0.160478	0.0349324
ENSG00000162461.7|SLC25A34	-0.257754	0.00061778	-0.140332	0.0655448
ENSG00000162460.6|TMEM82	-0.159609	0.0359422	-0.231579	0.00217203
ENSG00000162458.11|FBLIM1	0.353859	1.7882e-06	0.0314767	0.680991
ENSG00000233954.6|UQCRHL	-0.00864392	0.910133	0.0105455	0.890475
ENSG00000065526.9|SPEN	-0.000625783	0.99348	0.143846	0.059011
ENSG00000116809.10|ZBTB17	0.214875	0.00452561	0.0834187	0.275207
ENSG00000183888.4|C1orf64	-0.109526	0.15144	-0.0946785	0.215324
ENSG00000173641.16|HSPB7	-0.132754	0.0816549	-0.101321	0.184701
ENSG00000186510.10|CLCNKA	-0.132582	0.0820553	-0.0293749	0.701239
ENSG00000184908.16|CLCNKB	0.128386	0.0923008	0.0694916	0.363619
ENSG00000185519.8|FAM131C	0.193088	0.0109197	0.190856	0.0118937
ENSG00000142627.12|EPHA2	0.191713	0.0115108	-0.0899083	0.239447
ENSG00000142632.15|ARHGEF19	0.0895797	0.241176	0.301079	5.69358e-05
ENSG00000132881.10|RSG1	-0.060315	0.430529	-0.10934	0.15214
ENSG00000037637.9|FBXO42	-0.0636004	0.405798	0.0700386	0.359845
ENSG00000055070.15|SZRD1	0.190843	0.0118995	0.115231	0.131125
ENSG00000187144.10|SPATA21	-0.0741388	0.332341	0.0862589	0.259135
ENSG00000157191.18|NECAP2	0.212886	0.0049222	0.0589646	0.44094
ENSG00000268991.2|FAM231C	0.108438	0.155569	-0.00964686	0.899757
ENSG00000219481.9|NBPF1	-0.284375	0.000149529	0.0239001	0.754947
ENSG00000237847.2|FAM231A	-0.0903359	0.23721	-0.00600158	0.937536
ENSG00000279132.1|FAM231A	0.192368	0.0112256	0.0598102	0.434404
ENSG00000058453.15|CROCC	-0.194653	0.010279	0.216981	0.00413741
ENSG00000117122.12|MFAP2	0.364944	7.94856e-07	0.411953	1.78979e-08
ENSG00000159363.16|ATP13A2	0.0645866	0.398542	-0.0885455	0.246673
ENSG00000117118.8|SDHB	0.0388843	0.611504	-0.0433248	0.571405
ENSG00000117115.11|PADI2	-0.157897	0.0380066	-0.0493624	0.518961
ENSG00000142623.9|PADI1	0.0889858	0.244322	-0.0787049	0.303341
ENSG00000142619.4|PADI3	0.198917	0.00869944	0.239639	0.00149573
ENSG00000159339.12|PADI4	-0.0952519	0.212545	0.04649	0.543602
ENSG00000280226.1|AC004824.2	0.050424	0.510002	0.162224	0.0329737
ENSG00000276747.1|PADI6	-0.0147191	0.84758	0.0985582	0.197024
ENSG00000179051.12|RCC2	0.179069	0.0184086	0.297173	7.17391e-05
ENSG00000074964.15|ARHGEF10L	-0.154174	0.0428395	-0.28952	0.000111768
ENSG00000117148.7|ACTL8	0.0372888	0.626208	0.11986	0.116242
ENSG00000117154.10|IGSF21	0.188297	0.0131037	0.0175983	0.81824
ENSG00000179023.8|KLHDC7A	-0.199536	0.00848901	-0.333974	7.10531e-06
ENSG00000009709.10|PAX7	0.0589552	0.441013	0.0619636	0.418012
ENSG00000179002.5|TAS1R2	0.152925	0.0445731	0.0984308	0.197607
ENSG00000255275.3|RP13-279N23.2	0.0721123	0.345762	0.00321805	0.966483
ENSG00000159423.15|ALDH4A1	-0.0700077	0.360057	-0.0664091	0.385339
ENSG00000169991.9|IFFO2	0.210169	0.00551387	0.127355	0.0949667
ENSG00000127481.13|UBR4	-0.0793099	0.299628	-0.14453	0.057804
ENSG00000127463.12|EMC1	0.203711	0.00718336	0.301443	5.57135e-05
ENSG00000053372.4|MRTO4	0.27354	0.000271078	0.251271	0.000854029
ENSG00000162482.4|AKR7A3	-0.189988	0.0122927	-0.268026	0.000363536
ENSG00000053371.11|AKR7A2	-0.135276	0.0759736	-0.13581	0.0748112
ENSG00000040487.11|PQLC2	0.040392	0.597751	0.065774	0.389909
ENSG00000077549.16|CAPZB	0.236325	0.00174632	0.091978	0.228758
ENSG00000173436.12|MINOS1	0.0891903	0.243235	-0.0734364	0.336955
ENSG00000270136.4|MINOS1-NBL1	0.0824359	0.280922	0.056441	0.460774
ENSG00000158747.12|NBL1	0.116624	0.126501	-0.0101098	0.894974
ENSG00000158748.3|HTR6	-0.258123	0.00060634	0.0798828	0.296139
ENSG00000162542.12|TMCO4	-0.0956776	0.210499	-0.0616323	0.420511
ENSG00000178828.6|RNF186	-0.117103	0.12494	-0.193615	0.0107002
ENSG00000169914.5|OTUD3	-0.135749	0.0749448	-0.0497541	0.515646
ENSG00000188784.4|PLA2G2E	0.0446018	0.560108	-0.058748	0.442623
ENSG00000188257.9|PLA2G2A	-0.226801	0.00269378	-0.210021	0.00554795
ENSG00000127472.9|PLA2G5	-0.0883838	0.24754	0.0597944	0.434526
ENSG00000117215.13|PLA2G2D	-0.134539	0.0775983	-0.127037	0.0958015
ENSG00000158786.4|PLA2G2F	0.230841	0.00224604	0.0584554	0.444903
ENSG00000187980.6|PLA2G2C	-0.0480948	0.529765	-0.218534	0.00387051
ENSG00000162543.5|UBXN10	-0.0713891	0.350634	-0.266054	0.000403165
ENSG00000158816.14|VWA5B1	0.0473186	0.536435	-0.111131	0.145498
ENSG00000162545.5|CAMK2N1	0.121847	0.110269	-0.12816	0.0928809
ENSG00000090432.6|MUL1	0.109907	0.150012	-0.0701336	0.359192
ENSG00000183114.7|FAM43B	0.0887385	0.24564	0.0622791	0.415642
ENSG00000158825.5|CDA	0.369228	5.76241e-07	-0.00902049	0.906235
ENSG00000158828.5|PINK1	-0.0866826	0.256794	-0.136892	0.0725042
ENSG00000244038.8|DDOST	0.101752	0.182827	0.111507	0.144133
ENSG00000117245.11|KIF17	0.122402	0.108645	0.17869	0.0186614
ENSG00000189410.10|SH2D5	0.340462	4.5772e-06	0.27684	0.000226739
ENSG00000127483.16|HP1BP3	-0.0753918	0.324212	0.128197	0.0927856
ENSG00000075151.18|EIF4G3	0.0356638	0.641336	0.11954	0.117225
ENSG00000117298.13|ECE1	0.111579	0.143871	0.0342927	0.654217
ENSG00000142794.17|NBPF3	-0.269989	0.000327698	0.0325313	0.670915
ENSG00000162551.12|ALPL	-0.0599037	0.433685	0.101638	0.183321
ENSG00000076864.18|RAP1GAP	-0.0991947	0.194133	-0.211537	0.00520852
ENSG00000090686.14|USP48	-0.0728794	0.340642	0.0113382	0.8823
ENSG00000187942.10|LDLRAD2	-0.0602664	0.430901	-0.110003	0.149656
ENSG00000142798.15|HSPG2	-0.122206	0.109216	-0.0630878	0.4096
ENSG00000219073.6|CELA3B	-0.145756	0.0556891	-0.148227	0.0516246
ENSG00000142789.18|CELA3A	-0.186549	0.0139911	-0.223908	0.0030625
ENSG00000070831.14|CDC42	0.0749804	0.326867	0.100482	0.188382
ENSG00000162552.13|WNT4	-0.0152645	0.842006	0.106672	0.162452
ENSG00000184677.15|ZBTB40	-0.239704	0.00149118	-0.0290431	0.704455
ENSG00000070886.9|EPHA8	0.0170471	0.823838	0.271779	0.000297918
ENSG00000173372.15|C1QA	0.112916	0.139103	0.0426712	0.577229
ENSG00000159189.10|C1QC	0.132173	0.0830102	0.0515155	0.500873
ENSG00000173369.14|C1QB	0.128296	0.0925308	0.0663778	0.385563
ENSG00000133216.15|EPHB2	0.136991	0.0722954	-0.0772073	0.312663
ENSG00000215906.7|LACTBL1	0.154842	0.0419361	0.148688	0.0508944
ENSG00000227868.5|C1orf234	0.192593	0.0111294	0.365591	7.57416e-07
ENSG00000004487.14|KDM1A	0.198109	0.00898105	0.335262	6.51617e-06
ENSG00000169641.12|LUZP1	0.109132	0.152926	0.071471	0.35008
ENSG00000179546.4|HTR1D	0.257469	0.000626764	-0.00374657	0.960982
ENSG00000125944.17|HNRNPR	0.10736	0.159745	0.340503	4.56438e-06
ENSG00000125945.13|ZNF436	-0.0743337	0.331068	0.183525	0.0156508
ENSG00000204219.8|TCEA3	-0.391537	9.99849e-08	-0.250031	0.000907741
ENSG00000088280.17|ASAP3	-0.238743	0.00156001	-0.146905	0.0537675
ENSG00000007968.6|E2F2	-0.0546749	0.474945	0.256852	0.000646571
ENSG00000117318.8|ID3	0.056616	0.459384	-0.0120312	0.875163
ENSG00000197880.7|MDS2	-0.0237492	0.756446	0.0700105	0.360038
ENSG00000142676.11|RPL11	-0.0236755	0.757179	-0.0567327	0.458457
ENSG00000011007.11|TCEB3	-0.134923	0.0767476	-0.0502385	0.511561
ENSG00000057757.8|PITHD1	-0.00494253	0.948542	-0.0239094	0.754855
ENSG00000011009.9|LYPLA2	0.0531707	0.487198	-0.109801	0.150409
ENSG00000117308.13|GALE	0.00175103	0.981759	-0.250305	0.000895634
ENSG00000117305.13|HMGCL	-0.17502	0.0212707	-0.240077	0.00146522
ENSG00000179163.11|FUCA1	-0.225115	0.00290346	-0.272548	0.000285912
ENSG00000188822.7|CNR2	-0.0919704	0.228797	-0.105071	0.168889
ENSG00000189266.10|PNRC2	-0.192522	0.0111596	-0.104769	0.170121
ENSG00000188529.13|SRSF10	0.0538753	0.481437	0.203425	0.00726681
ENSG00000142661.17|MYOM3	0.285701	0.000138798	0.0365849	0.632742
ENSG00000142677.3|IL22RA1	0.0843335	0.269958	-0.060587	0.428449
ENSG00000185436.10|IFNLR1	0.0944063	0.216652	0.186654	0.0139364
ENSG00000158055.14|GRHL3	0.0808291	0.290436	0.137961	0.0702793
ENSG00000001460.16|STPG1	0.154244	0.0427447	0.172136	0.0235367
ENSG00000001461.15|NIPAL3	-0.240992	0.00140321	-0.0681891	0.372702
ENSG00000117602.10|RCAN3	0.0586915	0.443063	-0.0510381	0.504855
ENSG00000184454.6|NCMAP	-0.226858	0.00268697	-0.209096	0.00576463
ENSG00000133226.15|SRRM1	-0.065786	0.389823	0.0378991	0.620566
ENSG00000169504.13|CLIC4	0.212181	0.00506994	0.223069	0.0031776
ENSG00000020633.17|RUNX3	0.196237	0.00966477	0.296793	7.33582e-05
ENSG00000117614.8|SYF2	-0.0820042	0.283457	-0.0308671	0.68684
ENSG00000117616.16|RSRP1	-0.113137	0.138325	-0.104649	0.170616
ENSG00000187010.17|RHD	-0.156739	0.0394579	0.0318684	0.677242
ENSG00000183726.9|TMEM50A	0.147598	0.0526354	0.00241736	0.974819
ENSG00000188672.15|RHCE	-0.153558	0.0436876	-0.0268946	0.725407
ENSG00000204178.8|TMEM57	-0.117481	0.123716	-0.198822	0.00873215
ENSG00000157978.10|LDLRAP1	-0.0513872	0.501942	0.0415239	0.587518
ENSG00000117643.13|MAN1C1	-0.344077	3.56689e-06	-0.0504262	0.509983
ENSG00000162430.15|SEPN1	-0.116342	0.127426	0.0117276	0.878289
ENSG00000255054.3|RP1-317E23.6	-0.1088	0.154185	0.128716	0.0914584
ENSG00000117640.16|MTFR1L	-0.338749	5.1456e-06	-0.224481	0.00298605
ENSG00000127423.9|AUNIP	0.221357	0.00342487	0.311775	2.97218e-05
ENSG00000182749.5|PAQR7	-0.0584076	0.445276	0.0875581	0.252002
ENSG00000117632.19|STMN1	0.135831	0.074767	0.394213	8.03244e-08
ENSG00000158006.12|PAFAH2	-0.0948872	0.214309	-0.299454	6.2707e-05
ENSG00000158008.8|EXTL1	-0.061775	0.419434	0.165902	0.0291523
ENSG00000158014.13|SLC30A2	-0.0521141	0.495904	0.00157025	0.983642
ENSG00000158022.6|TRIM63	-0.0586582	0.443322	-0.0581144	0.447568
ENSG00000175087.8|PDIK1L	-0.343349	3.75176e-06	-0.0537429	0.482517
ENSG00000197245.4|FAM110D	-0.30782	3.79074e-05	-0.267748	0.000368897
ENSG00000142684.7|ZNF593	0.165396	0.029655	0.0151809	0.842859
ENSG00000142675.16|CNKSR1	0.0715293	0.349686	-0.0890299	0.244088
ENSG00000188782.6|CATSPER4	0.142073	0.0622364	0.10031	0.189141
ENSG00000130695.12|CEP85	0.0547966	0.473961	0.264714	0.000432323
ENSG00000142669.12|SH3BGRL3	0.283533	0.000156746	0.0243243	0.75074
ENSG00000158062.19|UBXN11	0.0118725	0.876796	0.0754226	0.324014
ENSG00000169442.7|CD52	0.020769	0.78622	-0.0200759	0.793191
ENSG00000176092.12|AIM1L	0.156005	0.0404014	0.00596345	0.937932
ENSG00000176083.16|ZNF683	0.0541303	0.479362	0.0494679	0.518067
ENSG00000131914.9|LIN28A	-0.0678724	0.374932	0.0512575	0.503024
ENSG00000117682.15|DHDDS	-0.161472	0.0338059	-0.271454	0.000303134
ENSG00000198830.9|HMGN2	0.0810088	0.289362	0.192249	0.0112773
ENSG00000117676.12|RPS6KA1	0.076823	0.315085	-0.12243	0.108563
ENSG00000117713.16|ARID1A	-0.160635	0.034752	0.17224	0.0234513
ENSG00000060642.9|PIGV	0.0812811	0.287739	-0.0384785	0.61523
ENSG00000204160.10|ZDHHC18	0.146841	0.0538731	0.0728152	0.341069
ENSG00000175793.11|SFN	0.252975	0.000784982	0.111495	0.144175
ENSG00000142751.13|GPN2	-0.138127	0.0699403	-0.0785214	0.304474
ENSG00000198746.11|GPATCH3	-0.0453461	0.553572	-0.0224817	0.769068
ENSG00000090273.12|NUDC	0.243494	0.00124581	-0.0384715	0.615294
ENSG00000131910.4|NR0B2	-0.159359	0.0362385	-0.260144	0.000547109
ENSG00000175707.8|KDF1	0.0427259	0.57674	-0.0378782	0.620759
ENSG00000253368.3|TRNP1	-0.111277	0.144967	-0.357151	1.41006e-06
ENSG00000158246.7|FAM46B	-0.0106024	0.889888	0.0148032	0.846721
ENSG00000280403.1|FKSG62	0.174443	0.0217081	0.264468	0.000437875
ENSG00000090020.9|SLC9A1	0.0304698	0.690663	-0.175241	0.0211047
ENSG00000142784.14|WDTC1	-0.284369	0.000149588	-0.0660568	0.38787
ENSG00000186501.13|TMEM222	-0.05871	0.442919	-0.149992	0.0488732
ENSG00000142765.16|SYTL1	0.0397662	0.603443	0.0382235	0.617575
ENSG00000142733.13|MAP3K6	0.0958051	0.209889	-0.000998929	0.989593
ENSG00000142748.11|FCN3	-0.0068164	0.929077	0.0389884	0.61055
ENSG00000174950.9|CD164L2	0.0826208	0.279841	0.106435	0.163395
ENSG00000181773.6|GPR3	0.0629561	0.410581	0.0472023	0.537438
ENSG00000158195.9|WASF2	-0.026138	0.732834	0.0289782	0.705085
ENSG00000126705.12|AHDC1	-0.00649192	0.932444	0.0466646	0.542087
ENSG00000000938.11|FGR	0.0413979	0.588653	-0.0449425	0.557111
ENSG00000126709.13|IFI6	0.285294	0.000142012	0.00928935	0.903454
ENSG00000009780.14|FAM76A	-0.00681524	0.929089	-0.017107	0.82323
ENSG00000117758.12|STX12	-0.110481	0.147884	-0.31708	2.13288e-05
ENSG00000117751.16|PPP1R8	0.174965	0.0213117	0.116817	0.12587
ENSG00000278868.1|AL109927.1
ENSG00000130775.14|THEMIS2	0.175145	0.0211768	-0.0644182	0.399776
ENSG00000117748.8|RPA2	0.112905	0.13914	0.146495	0.0544474
ENSG00000130768.13|SMPDL3B	-0.17226	0.0234353	-0.228609	0.00248431
ENSG00000158156.7|XKR8	-0.202279	0.0076096	-0.227519	0.0026087
ENSG00000158161.14|EYA3	0.0676657	0.376391	0.0175102	0.819134
ENSG00000169403.10|PTAFR	0.166537	0.0285323	-0.0517311	0.499081
ENSG00000126698.9|DNAJC8	0.226354	0.00274803	0.0626961	0.41252
ENSG00000130770.16|ATPIF1	0.00169193	0.982374	-0.169565	0.0257281
ENSG00000130766.4|SESN2	-0.0723834	0.343947	-0.123826	0.104565
ENSG00000130772.12|MED18	-0.049365	0.518939	-0.144536	0.0577919
ENSG00000204138.11|PHACTR4	-0.0682602	0.372203	-0.0189124	0.804929
ENSG00000180198.14|RCC1	0.204783	0.00687841	0.144648	0.0575975
ENSG00000180098.8|TRNAU1AP	0.108681	0.15464	0.0955704	0.211013
ENSG00000120656.10|TAF12	0.253483	0.000765429	0.104628	0.170702
ENSG00000188060.6|RAB42	0.11402	0.135254	0.228347	0.00251371
ENSG00000162419.11|GMEB1	-0.00855353	0.911069	-0.0220344	0.773537
ENSG00000198492.13|YTHDF2	0.0562243	0.462501	0.067758	0.375739
ENSG00000116329.9|OPRD1	0.00523688	0.945482	-0.0268784	0.725566
ENSG00000159023.17|EPB41	-0.363762	8.67906e-07	-0.283052	0.000161014
ENSG00000253304.1|TMEM200B	0.139319	0.0675351	0.180479	0.0174933
ENSG00000116350.14|SRSF4	0.0998738	0.191083	0.0427454	0.576567
ENSG00000116353.14|MECR	0.0654441	0.392296	-0.052737	0.490762
ENSG00000060656.18|PTPRU	-0.02767	0.71782	-0.0111018	0.884737
ENSG00000162510.5|MATN1	0.00728226	0.924243	0.122656	0.107907
ENSG00000162511.7|LAPTM5	0.156237	0.0401013	0.0414451	0.588227
ENSG00000162512.14|SDC3	0.0835015	0.274729	-0.030888	0.68664
ENSG00000134644.14|PUM1	-0.0564271	0.460885	0.040868	0.593438
ENSG00000084628.8|NKAIN1	0.0606894	0.427668	0.26435	0.00044057
ENSG00000060688.11|SNRNP40	0.175186	0.0211464	0.210183	0.0055107
ENSG00000121766.13|ZCCHC17	0.141276	0.0637336	0.0629951	0.41029
ENSG00000121769.6|FABP3	-0.115291	0.130924	-0.0255712	0.738415
ENSG00000168528.10|SERINC2	0.279129	0.000200052	-0.0684209	0.371076
ENSG00000279468.1|AC114494.1	0.140597	0.0650322	-0.0789896	0.30159
ENSG00000142910.14|TINAGL1	0.170807	0.0246482	-0.0455197	0.552054
ENSG00000121764.10|HCRTR1	-0.127039	0.0957977	0.110467	0.147936
ENSG00000162517.11|PEF1	0.104597	0.170828	0.0413501	0.589084
ENSG00000084636.16|COL16A1	0.207418	0.00617718	0.138851	0.0684705
ENSG00000121753.11|BAI2	0.0682752	0.372097	0.20062	0.00813103
ENSG00000134668.11|SPOCD1	0.518637	2.68585e-13	0.330502	8.95411e-06
ENSG00000184007.16|PTP4A2	-0.0592246	0.438925	-0.181902	0.0166101
ENSG00000121774.16|KHDRBS1	0.222505	0.00325722	0.224555	0.00297628
ENSG00000121775.16|TMEM39B	0.128974	0.0908065	0.290202	0.000107496
ENSG00000025800.12|KPNA6	-0.107358	0.159754	0.0624273	0.414531
ENSG00000084652.14|TXLNA	-0.100836	0.186822	0.0303735	0.691592
ENSG00000160050.13|CCDC28B	0.0124427	0.87093	0.183968	0.0153976
ENSG00000160051.10|IQCC	-0.0995343	0.192604	0.0513209	0.502495
ENSG00000222046.2|DCDC2B	-0.184966	0.0148394	-0.0471513	0.537878
ENSG00000160055.18|TMEM234	0.0599431	0.433382	0.0570803	0.455703
ENSG00000084623.10|EIF3I	0.154443	0.0424739	-0.0445462	0.560597
ENSG00000183615.5|FAM167B	-0.020805	0.785859	0.0048973	0.949012
ENSG00000182866.15|LCK	0.108293	0.156127	-0.0432182	0.572353
ENSG00000116478.10|HDAC1	0.0165948	0.828439	0.0642606	0.400932
ENSG00000175130.6|MARCKSL1	0.0569011	0.457122	-0.0797104	0.297187
ENSG00000162526.6|TSSK3	-0.363707	8.71422e-07	0.0458256	0.549382
ENSG00000225828.1|FAM229A	-0.26139	0.000513315	0.0469265	0.53982
ENSG00000160058.17|BSDC1	-0.219117	0.00377447	-0.034448	0.652753
ENSG00000254553.1|RP1-27O5.3	0.00462458	0.951848	0.163777	0.0313111
ENSG00000273274.1|ZBTB8B	-0.114236	0.134511	0.246082	0.00110014
ENSG00000160062.13|ZBTB8A	-0.0987926	0.195956	0.0944996	0.216196
ENSG00000176261.14|ZBTB8OS	0.0641057	0.402071	-0.0209033	0.784871
ENSG00000162521.17|RBBP4	-0.133423	0.0801162	0.122866	0.107301
ENSG00000162520.13|SYNC	0.0693414	0.364659	0.0116835	0.878742
ENSG00000162522.9|KIAA1522	-0.184307	0.0152059	-0.176257	0.0203584
ENSG00000134684.9|YARS	0.0769493	0.314288	-0.0499859	0.51369
ENSG00000116497.16|S100PBP	-0.0213624	0.780266	0.144597	0.0576865
ENSG00000160097.14|FNDC5	-0.226387	0.00274392	0.0435774	0.569162
ENSG00000121905.8|HPCA	0.00925695	0.903789	0.00323551	0.966301
ENSG00000121900.17|TMEM54	0.0770455	0.313682	-0.154021	0.0430498
ENSG00000116514.15|RNF19B	0.263706	0.000455532	0.0867214	0.25658
ENSG00000278966.1|FKSG48	0.145871	0.0554948	0.370341	5.29659e-07
ENSG00000004455.15|AK2	0.233944	0.00194927	0.126695	0.0967075
ENSG00000142920.15|AZIN2	0.103426	0.175696	0.209845	0.00558866
ENSG00000116525.12|TRIM62	-0.0403665	0.597982	0.0369604	0.629253
ENSG00000160094.13|ZNF362	-0.138398	0.0693873	0.159965	0.0355252
ENSG00000184389.9|A3GALT2	0.0236082	0.757847	0.0805661	0.292014
ENSG00000134686.15|PHC2	0.125075	0.101082	-0.200831	0.008063
ENSG00000121903.13|ZSCAN20	-0.0927677	0.22477	-0.0440966	0.564564
ENSG00000121904.16|CSMD2	0.159167	0.0364664	0.285573	0.000139802
ENSG00000176256.9|HMGB4	0.121185	0.112232	-0.0221087	0.772794
ENSG00000142698.13|C1orf94	0.00306614	0.968064	0.0834015	0.275306
ENSG00000163866.8|SMIM12	0.0627846	0.41186	0.011417	0.881488
ENSG00000189280.3|GJB5	0.2096	0.00564559	0.147364	0.0530152
ENSG00000189433.5|GJB4	0.278602	0.000205926	0.107036	0.161016
ENSG00000188910.7|GJB3	0.338712	5.15862e-06	0.155168	0.0415018
ENSG00000187513.8|GJA4	-0.0250707	0.743354	-0.00561811	0.94152
ENSG00000116544.10|DLGAP3	0.0326496	0.669788	0.325635	1.23249e-05
ENSG00000271741.1|RP11-244H3.4	0.0469847	0.539317	0.0582624	0.44641
ENSG00000243749.1|ZMYM6NB	0.0706671	0.355539	-0.0264844	0.729431
ENSG00000163867.15|ZMYM6	-0.130925	0.0859849	-0.108121	0.15679
ENSG00000197056.8|ZMYM1	0.0516387	0.499849	0.147617	0.0526049
ENSG00000116560.9|SFPQ	0.00586961	0.938907	0.267963	0.000364736
ENSG00000146463.10|ZMYM4	-0.14961	0.049459	0.0790498	0.301221
ENSG00000142687.16|KIAA0319L	-0.168657	0.0265436	-0.221987	0.00333192
ENSG00000020129.14|NCDN	0.019631	0.797674	0.0418554	0.584537
ENSG00000116819.6|TFAP2E	0.0656887	0.390526	0.236169	0.00175897
ENSG00000126067.10|PSMB2	0.315548	2.34896e-05	0.270608	0.000317107
ENSG00000142686.7|C1orf216	0.0471806	0.537625	0.211706	0.00517181
ENSG00000092853.12|CLSPN	0.290529	0.000105498	0.282938	0.000162037
ENSG00000134698.10|AGO4	-0.373852	4.0511e-07	-0.00752558	0.92172
ENSG00000092847.9|AGO1	-0.218239	0.00391991	0.137259	0.0717338
ENSG00000126070.17|AGO3	-0.1448	0.0573316	0.111634	0.143672
ENSG00000092850.10|TEKT2	0.041136	0.591016	0.185109	0.0147611
ENSG00000116863.10|ADPRHL2	0.142672	0.0611322	0.0828625	0.278432
ENSG00000171812.9|COL8A2	0.194527	0.0103295	0.202356	0.00758593
ENSG00000054116.10|TRAPPC3	0.135759	0.0749223	0.00379639	0.960463
ENSG00000116871.14|MAP7D1	0.293819	8.72619e-05	0.113655	0.136515
ENSG00000054118.12|THRAP3	-0.106231	0.164206	-0.0453875	0.553209
ENSG00000214193.8|SH3D21	0.145868	0.0555007	-0.010622	0.889686
ENSG00000142694.6|EVA1B	0.251991	0.000824199	0.164983	0.0300697
ENSG00000196182.9|STK40	-0.200855	0.00805518	-0.221843	0.00335291
ENSG00000181817.5|LSM10	0.134474	0.0777446	0.0743565	0.330919
ENSG00000116885.17|OSCP1	-0.174999	0.0212864	0.06964	0.362592
ENSG00000116898.10|MRPS15	0.1819	0.0166116	0.132946	0.0812116
ENSG00000119535.16|CSF3R	-0.0154001	0.840621	-0.0145274	0.849542
ENSG00000163873.8|GRIK3	-0.271983	0.00029468	-0.09476	0.214927
ENSG00000163874.8|ZC3H12A	0.238411	0.00158451	0.0567002	0.458715
ENSG00000163875.14|MEAF6	-0.00482548	0.949759	0.159479	0.0360963
ENSG00000163877.9|SNIP1	-0.100914	0.186476	0.0410488	0.591803
ENSG00000163879.10|DNALI1	-0.158739	0.036979	-0.0490356	0.521735
ENSG00000134697.11|GNL2	0.116034	0.128444	0.16172	0.0335294
ENSG00000169218.12|RSPO1	-0.211914	0.00512688	-0.11595	0.128724
ENSG00000116922.13|C1orf109	-0.0731737	0.33869	0.196395	0.00960546
ENSG00000134690.9|CDCA8	0.171969	0.0236741	0.209571	0.00565238
ENSG00000183317.15|EPHA10	-0.18295	0.0159851	-0.191702	0.0115159
ENSG00000185090.13|MANEAL	-0.310106	3.29499e-05	-0.12145	0.111443
ENSG00000196449.3|YRDC	0.137699	0.0708197	0.107326	0.159879
ENSG00000197982.13|C1orf122	0.0889759	0.244375	0.0387288	0.612931
ENSG00000188786.9|MTF1	-0.142386	0.0616565	-0.0841302	0.271118
ENSG00000204084.11|INPP5B	-0.243576	0.00124099	0.0153826	0.840799
ENSG00000183431.10|SF3A3	0.120234	0.115098	0.28956	0.000111516
ENSG00000183386.8|FHL3	0.349452	2.44776e-06	0.301352	5.60148e-05
ENSG00000183520.10|UTP11L	0.167864	0.027273	0.207339	0.0061972
ENSG00000185668.6|POU3F1	0.117198	0.124633	0.143684	0.0593004
ENSG00000116954.7|RRAGC	0.12597	0.0986464	0.21349	0.00479847
ENSG00000214114.7|MYCBP	-0.0417409	0.585566	0.0603692	0.430114
ENSG00000274944.3|RP5-864K19.6	-0.145484	0.056153	-0.0556526	0.467071
ENSG00000131233.9|GJA9	-0.0678356	0.375191	0.0980528	0.199342
ENSG00000158315.9|RHBDL2	0.0217332	0.776551	-0.15422	0.0427775
ENSG00000174574.14|AKIRIN1	-0.0761161	0.319572	-0.0103184	0.89282
ENSG00000168653.9|NDUFS5	0.090538	0.236158	0.0942308	0.217511
ENSG00000127603.22|MACF1	0.157756	0.03818	0.054218	0.478649
ENSG00000183682.7|BMP8A	0.0775252	0.310669	0.208313	0.00595407
ENSG00000090621.12|PABPC4	-0.0294199	0.700803	0.0870227	0.254925
ENSG00000163909.7|HEYL	0.0630928	0.409563	0.111658	0.143589
ENSG00000116981.3|NT5C1A	-0.186659	0.0139336	-0.00393873	0.958982
ENSG00000116983.11|HPCAL4	-0.0747571	0.328314	0.164421	0.0306431
ENSG00000084072.15|PPIE	-0.00522645	0.94559	0.271943	0.00029532
ENSG00000116985.9|BMP8B	-0.0630511	0.409874	0.128734	0.0914127
ENSG00000198754.5|OXCT2	0.0073657	0.923378	0.158035	0.0378365
ENSG00000043514.14|TRIT1	0.000465861	0.995146	0.301633	5.50849e-05
ENSG00000116990.10|MYCL	-0.201064	0.00798845	0.0612823	0.423159
ENSG00000168389.16|MFSD2A	-0.0135609	0.859444	0.193132	0.0109012
ENSG00000131236.15|CAP1	0.262889	0.000475186	0.127951	0.0934184
ENSG00000131238.15|PPT1	0.0764394	0.317515	0.360338	1.11745e-06
ENSG00000117000.8|RLF	-0.0403224	0.598382	0.147974	0.0520296
ENSG00000188800.5|TMCO2	0.0320883	0.67514	0.208485	0.00591203
ENSG00000084073.7|ZMPSTE24	-0.0149272	0.845452	0.175276	0.0210788
ENSG00000049089.12|COL9A2	-0.035767	0.640371	0.0752233	0.325298
ENSG00000084070.10|SMAP2	-0.149719	0.0492917	-0.146004	0.055271
ENSG00000187801.13|ZFP69B	-0.0577227	0.45064	0.29744	7.06238e-05
ENSG00000187815.8|ZFP69	-0.0258089	0.736073	0.366088	7.29772e-07
ENSG00000164002.10|EXO5	0.0271903	0.722511	0.405095	3.23145e-08
ENSG00000117010.14|ZNF684	-0.154021	0.0430486	0.0484307	0.526891
ENSG00000117016.8|RIMS3	-0.0717704	0.34806	0.0440572	0.564912
ENSG00000066136.18|NFYC	-0.0694063	0.364209	0.236501	0.00173212
ENSG00000117013.13|KCNQ4	-0.271832	0.000297074	-0.163968	0.0311118
ENSG00000179862.6|CITED4	0.100909	0.186502	0.132943	0.0812169
ENSG00000171793.12|CTPS1	0.289666	0.000110843	0.271252	0.000306412
ENSG00000171790.14|SLFNL1	-0.0775936	0.310241	0.229615	0.00237425
ENSG00000010803.15|SCMH1	-0.204194	0.00704443	0.0809967	0.289434
ENSG00000204060.5|FOXO6	-0.083374	0.275465	0.264371	0.000440096
ENSG00000127129.8|EDN2	-0.0256281	0.737854	0.20024	0.00825492
ENSG00000127124.12|HIVEP3	0.194571	0.0103119	0.153443	0.0438466
ENSG00000044012.3|GUCA2B	-0.180088	0.017743	-0.219653	0.003688
ENSG00000197273.3|GUCA2A	-0.077123	0.313193	-0.200894	0.00804289
ENSG00000198815.7|FOXJ3	-0.201964	0.007706	0.0834025	0.2753
ENSG00000177181.13|RIMKLA	-0.374735	3.78509e-07	-0.135771	0.0748964
ENSG00000066185.11|ZMYND12	-0.218156	0.00393401	-0.115072	0.131665
ENSG00000127125.8|PPCS	-0.11048	0.147888	-0.0345453	0.651836
ENSG00000186409.13|CCDC30	-0.23832	0.00159123	0.0269966	0.724407
ENSG00000171960.9|PPIH	0.160466	0.034946	0.288776	0.000116613
ENSG00000065978.16|YBX1	0.0499815	0.513726	0.213317	0.00483374
ENSG00000164007.9|CLDN19	-0.135672	0.07511	0.0782047	0.306434
ENSG00000117385.14|P3H1	0.279928	0.000191454	0.340081	4.6982e-06
ENSG00000164008.12|C1orf50	0.15644	0.0398402	0.0417464	0.585516
ENSG00000177868.10|CCDC23	0.118959	0.11903	0.233738	0.00196785
ENSG00000164010.12|ERMAP	-0.199808	0.00839784	0.0691764	0.365804
ENSG00000164011.16|ZNF691	-0.108631	0.15483	0.163092	0.0320357
ENSG00000117394.18|SLC2A1	0.299901	6.10677e-05	0.250096	0.000904855
ENSG00000186973.9|FAM183A	0.0685142	0.370422	0.335333	6.4853e-06
ENSG00000117395.9|EBNA1BP2	0.322505	1.50921e-05	0.26804	0.00036327
ENSG00000243710.6|CFAP57	0.214132	0.00467018	0.187553	0.0134751
ENSG00000179178.9|TMEM125	-0.153408	0.0438954	-0.282838	0.000162939
ENSG00000253313.4|C1orf210	-0.205514	0.00667705	-0.225128	0.00290184
ENSG00000066056.12|TIE1	-0.141353	0.0635887	-0.0841696	0.270893
ENSG00000117400.13|MPL	-0.285247	0.000142392	-0.024359	0.750396
ENSG00000117399.12|CDC20	0.297556	7.01417e-05	0.345398	3.25389e-06
ENSG00000066322.11|ELOVL1	0.100874	0.186654	-0.0150882	0.843806
ENSG00000159479.15|MED8	0.0893491	0.242394	0.0152227	0.842433
ENSG00000198198.12|SZT2	-0.251707	0.000835847	-0.119482	0.117404
ENSG00000178922.15|HYI	-0.137814	0.0705829	0.159829	0.0356849
ENSG00000142949.15|PTPRF	-0.000876096	0.990873	0.183664	0.0155709
ENSG00000066135.11|KDM4A	-0.235226	0.00183747	0.177691	0.0193425
ENSG00000126091.18|ST3GAL3	-0.00710148	0.926119	0.234927	0.00186303
ENSG00000117407.15|ARTN	0.159124	0.0365176	0.261553	0.000509036
ENSG00000117408.9|IPO13	-0.00437932	0.954399	0.140891	0.0644683
ENSG00000132768.12|DPH2	0.0159088	0.835429	0.173547	0.0224031
ENSG00000117410.12|ATP6V0B	0.0517094	0.499262	-0.0348768	0.648717
ENSG00000117411.15|B4GALT2	0.155106	0.0415839	0.350105	2.33724e-06
ENSG00000159214.11|CCDC24	0.0394834	0.606022	0.184786	0.014939
ENSG00000196517.10|SLC6A9	-0.0022563	0.976496	0.169901	0.025432
ENSG00000171872.4|KLF17	0.000922389	0.99039	0.068835	0.36818
ENSG00000178028.12|DMAP1	-0.184569	0.0150594	0.10555	0.166941
ENSG00000117419.13|ERI3	0.0954076	0.211795	0.375171	3.66002e-07
ENSG00000187147.16|RNF220	0.0456671	0.550765	0.11055	0.14763
ENSG00000126106.12|TMEM53	0.0134914	0.860158	-0.194365	0.0103945
ENSG00000198520.9|C1orf228	-0.0295578	0.699468	0.0339891	0.657083
ENSG00000142945.11|KIF2C	0.237628	0.00164351	0.355633	1.57388e-06
ENSG00000142937.10|RPS8	-0.0305834	0.68957	0.0544104	0.477087
ENSG00000142959.4|BEST4	0.150023	0.048826	0.0698578	0.361089
ENSG00000173846.11|PLK3	0.200793	0.00807529	0.0235641	0.758286
ENSG00000188396.3|TCTEX1D4	0.0222084	0.771798	-0.184338	0.0151882
ENSG00000222009.7|BTBD19	0.124852	0.101698	0.0480274	0.530342
ENSG00000117425.12|PTCH2	-0.247972	0.00100383	0.0226069	0.767819
ENSG00000070785.15|EIF2B3	0.177436	0.0195198	0.308538	3.62788e-05
ENSG00000126107.13|HECTD3	-0.0492248	0.520129	-0.138536	0.0691068
ENSG00000126088.11|UROD	0.107781	0.158106	0.138167	0.0698567
ENSG00000162415.6|ZSWIM5	-0.262546	0.00048367	-0.103226	0.176537
ENSG00000186603.5|HPDL	-0.0359941	0.638249	0.0455706	0.551608
ENSG00000132781.16|MUTYH	0.11674	0.126122	0.160832	0.034527
ENSG00000132773.10|TOE1	-0.0319659	0.676309	-0.0310989	0.684614
ENSG00000070759.15|TESK2	-0.257123	0.000637814	0.100581	0.187942
ENSG00000280670.1|CCDC163P	-0.0906702	0.235473	0.0604642	0.429388
ENSG00000132763.13|MMACHC	-0.0441397	0.564183	0.0659641	0.388538
ENSG00000117450.12|PRDX1	0.0822487	0.282019	0.106853	0.161737
ENSG00000117448.12|AKR1A1	-0.224441	0.00299139	-0.169032	0.0262039
ENSG00000132780.15|NASP	0.160728	0.0346461	0.305811	4.2837e-05
ENSG00000159588.13|CCDC17	-0.107463	0.159342	-0.0546908	0.474816
ENSG00000159592.9|GPBP1L1	-0.214552	0.00458803	-0.0404902	0.59686
ENSG00000159596.6|TMEM69	0.116939	0.125472	0.271915	0.000295759
ENSG00000197429.9|IPP	-0.281394	0.000176557	-0.0659734	0.388471
ENSG00000086015.19|MAST2	-0.00431095	0.95511	-0.11818	0.121484
ENSG00000117461.13|PIK3R3	-0.291133	0.000101905	-0.110828	0.146607
ENSG00000278139.1|RP4-533D7.6	0.109142	0.152887	0.105563	0.166889
ENSG00000117472.8|TSPAN1	-0.0833195	0.27578	-0.245331	0.00114074
ENSG00000250719.1|RP11-322N21.2	0.00910331	0.905379	0.0565377	0.460005
ENSG00000085998.12|POMGNT1	0.0259445	0.734738	0.0912757	0.232347
ENSG00000171357.5|LURAP1	-0.283133	0.000160283	-0.0476102	0.533924
ENSG00000085999.10|RAD54L	0.170342	0.0250486	0.388704	1.25807e-07
ENSG00000132128.15|LRRC41	-0.0336254	0.660523	0.124903	0.101557
ENSG00000173660.10|UQCRH	0.0108921	0.886899	-0.0261159	0.733052
ENSG00000117481.9|NSUN4	-0.00815488	0.915198	0.0465255	0.543293
ENSG00000117480.14|FAAH	-0.17086	0.0246037	-0.132772	0.0816137
ENSG00000197587.9|DMBX1	0.124607	0.102377	0.0296386	0.698687
ENSG00000162456.8|KNCN	0.109622	0.151078	0.0488499	0.523315
ENSG00000079277.18|MKNK1	-0.0771451	0.313054	0.0071756	0.92535
ENSG00000142961.13|MOB3C	-0.0544779	0.47654	0.109259	0.152446
ENSG00000123472.11|ATPAF1	-0.260749	0.000530456	0.0124994	0.870347
ENSG00000186118.8|TEX38	-0.294853	8.21682e-05	0.0193389	0.800621
ENSG00000159658.9|EFCAB14	-0.391469	1.00543e-07	-0.312839	2.78226e-05
ENSG00000142973.11|CYP4B1	-0.279843	0.000192348	-0.159312	0.0362939
ENSG00000187048.11|CYP4A11	-0.266582	0.000392173	-0.145916	0.0554198
ENSG00000186377.7|CYP4X1	-0.19373	0.0106528	-0.21032	0.00547947
ENSG00000186160.4|CYP4Z1	-0.167347	0.0277576	0.00768898	0.920026
ENSG00000162365.10|CYP4A22	-0.180808	0.0172861	-0.0935332	0.220951
ENSG00000162366.6|PDZK1IP1	0.0597878	0.434577	-0.213486	0.00479941
ENSG00000162367.10|TAL1	-0.224099	0.00303687	-0.163314	0.0317989
ENSG00000123473.14|STIL	0.0911325	0.233083	0.165431	0.02962
ENSG00000162368.12|CMPK1	-0.110263	0.148689	-0.254083	0.000742894
ENSG00000186790.5|FOXE3	0.0526297	0.491646	0.177053	0.0197887
ENSG00000186564.5|FOXD2	0.0316577	0.679257	-0.0414266	0.588395
ENSG00000269113.3|TRABD2B	-0.0380036	0.619602	-0.0570085	0.456272
ENSG00000279096.1|AL356289.1	-0.082569	0.280143	0.0279995	0.714606
ENSG00000117834.11|SLC5A9	-0.325694	1.22778e-05	-0.236005	0.00177243
ENSG00000279214.1|AL109659.1	-0.134588	0.0774904	-0.0572035	0.45473
ENSG00000132122.10|SPATA6	-0.359057	1.22731e-06	-0.220636	0.00353406
ENSG00000186094.15|AGBL4	0.0131009	0.864166	0.198124	0.00897564
ENSG00000162373.11|BEND5	-0.239546	0.00150228	0.0683119	0.371839
ENSG00000162374.15|ELAVL4	-0.00649427	0.93242	0.12383	0.104553
ENSG00000142700.10|DMRTA2	-0.0230733	0.763169	0.144206	0.0583729
ENSG00000185104.18|FAF1	0.0524082	0.493473	0.0911436	0.233026
ENSG00000123080.9|CDKN2C	0.0235584	0.758342	0.315059	2.42208e-05
ENSG00000204006.7|C1orf185	0.0282717	0.711954	0.0518599	0.498012
ENSG00000123091.4|RNF11	-0.038415	0.615814	0.0111991	0.883733
ENSG00000085831.14|TTC39A	-0.131799	0.0838935	-0.302187	5.32907e-05
ENSG00000085832.15|EPS15	-0.137661	0.0708987	-0.13064	0.086678
ENSG00000117859.17|OSBPL9	0.00742132	0.922801	0.147339	0.0530568
ENSG00000078618.18|NRD1	0.107423	0.1595	0.238225	0.00159833
ENSG00000169213.6|RAB3B	-0.0403607	0.598035	0.160617	0.0347729
ENSG00000117862.10|TXNDC12	0.143066	0.0604136	0.146523	0.054401
ENSG00000198841.3|KTI12	0.0943252	0.217049	0.0552656	0.470179
ENSG00000134717.16|BTF3L4	-0.0104413	0.891551	0.236596	0.00172449
ENSG00000157077.13|ZFYVE9	-0.22486	0.00293642	0.163778	0.0313103
ENSG00000154222.13|CC2D1B	0.0846951	0.267902	-0.0176562	0.817652
ENSG00000085840.11|ORC1	0.177369	0.0195668	0.258236	0.000602891
ENSG00000134748.12|PRPF38A	-0.0211538	0.782357	0.0578939	0.449296
ENSG00000134744.12|ZCCHC11	-0.0531498	0.487369	0.276778	0.000227513
ENSG00000116157.5|GPX7	0.0911372	0.233059	0.254022	0.000745129
ENSG00000182183.13|FAM159A	0.0620417	0.417425	0.0156352	0.83822
ENSG00000162377.5|COA7	-0.00152969	0.984064	0.122275	0.109015
ENSG00000162378.11|ZYG11B	-0.249709	0.000922182	0.00776662	0.919221
ENSG00000203995.8|ZYG11A	0.0510303	0.504921	0.414074	1.4869e-08
ENSG00000121310.15|ECHDC2	-0.436416	1.94637e-09	-0.124565	0.102494
ENSG00000116171.15|SCP2	-0.248544	0.000976271	-0.258345	0.00059957
ENSG00000279054.1|AL445183.1	-0.21996	0.00363927	-0.0575945	0.451648
ENSG00000174348.12|PODN	-0.157765	0.0381699	-0.0805077	0.292365
ENSG00000162383.10|SLC1A7	-0.146257	0.0548447	-0.148039	0.0519254
ENSG00000157184.5|CPT2	-0.288605	0.000117754	-0.249667	0.000924082
ENSG00000162384.12|C1orf123	0.00276272	0.971223	-0.00111945	0.988337
ENSG00000162385.9|MAGOH	0.221602	0.00338837	0.248462	0.000980155
ENSG00000157193.13|LRP8	0.20654	0.00640349	0.206014	0.00654256
ENSG00000143006.7|DMRTB1	0.0627864	0.411846	0.194381	0.0103879
ENSG00000174332.4|GLIS1	0.242294	0.0013192	0.184753	0.014957
ENSG00000058804.11|NDC1	0.0715421	0.3496	0.213578	0.00478069
ENSG00000058799.12|YIPF1	-0.00132805	0.986164	-0.12949	0.0895108
ENSG00000211452.9|DIO1	-0.0677572	0.375744	0.0728338	0.340945
ENSG00000081870.10|HSPB11	0.204334	0.00700456	0.223929	0.00305963
ENSG00000116212.13|LRRC42	0.302108	5.35406e-05	0.227309	0.00263342
ENSG00000203985.9|LDLRAD1	-0.0809817	0.289524	-0.155505	0.0410561
ENSG00000116209.10|TMEM59	-0.229336	0.00240434	-0.231659	0.0021641
ENSG00000116205.9|TCEANC2	-0.30797	3.75628e-05	-0.0709402	0.353679
ENSG00000157211.10|CDCP2	-0.149032	0.0503544	-0.0543276	0.477759
ENSG00000256407.1|RP11-446E24.4	-0.108973	0.15353	0.0041399	0.95689
ENSG00000215883.8|CYB5RL	-0.342	4.11812e-06	-0.122933	0.107108
ENSG00000116221.14|MRPL37	0.0614994	0.421515	0.101949	0.181979
ENSG00000157216.14|SSBP3	-0.322746	1.48597e-05	-0.130695	0.0865427
ENSG00000162390.16|ACOT11	-0.0849431	0.266499	-0.179418	0.0181784
ENSG00000162391.10|FAM151A	-0.134064	0.0786634	-0.140849	0.0645482
ENSG00000184313.18|MROH7	-0.186705	0.0139099	-0.0592149	0.438999
ENSG00000271723.4|MROH7-TTC4	-0.129562	0.0893307	-0.0104376	0.891589
ENSG00000243725.5|TTC4	0.145722	0.0557483	0.230878	0.00224232
ENSG00000162396.5|PARS2	-0.207556	0.00614231	-0.0508318	0.506581
ENSG00000006555.9|TTC22	-0.0858968	0.261147	-0.0252328	0.741753
ENSG00000162398.10|C1orf177	-0.0942175	0.217576	-0.0400766	0.600617
ENSG00000116133.10|DHCR24	0.0159053	0.835465	-0.0926524	0.225349
ENSG00000143001.4|TMEM61	-0.219205	0.00376012	-0.127585	0.0943677
ENSG00000162399.6|BSND	0.0707428	0.355023	0.159388	0.0362036
ENSG00000169174.10|PCSK9	0.244411	0.00119231	0.205165	0.00677245
ENSG00000162402.11|USP24	-0.162605	0.0325592	-0.00253788	0.973564
ENSG00000162407.8|PPAP2B	-0.228542	0.00249181	-0.100289	0.189234
ENSG00000162409.9|PRKAA2	-0.235513	0.00181322	-0.038052	0.619155
ENSG00000187889.11|C1orf168	-0.253073	0.000781158	-0.0735506	0.336202
ENSG00000157131.10|C8A	-0.144923	0.0571191	-0.0546869	0.474848
ENSG00000021852.11|C8B	-0.0376703	0.622678	0.132128	0.0831168
ENSG00000173406.14|DAB1	-0.0139654	0.855298	0.128265	0.09261
ENSG00000162600.10|OMA1	-0.198578	0.00881645	-0.0511308	0.504081
ENSG00000184292.6|TACSTD2	0.146029	0.0552286	0.147918	0.0521189
ENSG00000162601.8|MYSM1	-0.161304	0.0339941	-0.0551961	0.470739
ENSG00000177606.6|JUN	0.0778115	0.30888	-0.025497	0.739146
ENSG00000172456.15|FGGY	0.158255	0.0375669	0.130004	0.0882339
ENSG00000134709.9|HOOK1	-0.136438	0.0734648	-0.144516	0.0578284
ENSG00000134716.8|CYP2J2	-0.0918591	0.229363	-0.11515	0.131399
ENSG00000162598.12|C1orf87	-0.0283876	0.710825	0.148153	0.0517432
ENSG00000162599.14|NFIA	-0.357264	1.39851e-06	-0.140687	0.0648597
ENSG00000162604.11|TM2D1	-0.0359605	0.638563	0.0911042	0.233229
ENSG00000132849.17|INADL	-0.13662	0.0730782	-0.0256477	0.737661
ENSG00000240563.1|L1TD1	0.200338	0.00822298	0.132122	0.0831303
ENSG00000132854.17|KANK4	0.163658	0.0314357	0.26533	0.00041867
ENSG00000162607.11|USP1	0.102941	0.177739	0.322536	1.50625e-05
ENSG00000116641.14|DOCK7	-0.077064	0.313565	0.122446	0.108516
ENSG00000132855.4|ANGPTL3	-0.0571815	0.454904	-0.033653	0.660262
ENSG00000125703.13|ATG4C	-0.0359895	0.638292	0.118539	0.120348
ENSG00000187140.5|FOXD3	-0.063353	0.407631	0.215184	0.00446679
ENSG00000088035.14|ALG6	0.0220368	0.773513	0.170159	0.0252073
ENSG00000142856.15|ITGB3BP	0.166418	0.0286479	0.253494	0.000764999
ENSG00000203965.11|EFCAB7	-0.0242421	0.751554	0.272689	0.000283753
ENSG00000079739.14|PGM1	0.0142794	0.85208	0.0173619	0.82064
ENSG00000185483.10|ROR1	-0.16493	0.0301239	-0.278407	0.00020814
ENSG00000177414.12|UBE2U	-0.000258238	0.99731	0.14381	0.0590746
ENSG00000158966.12|CACHD1	-0.105484	0.167211	-0.0091526	0.904869
ENSG00000162437.13|RAVER2	-0.339784	4.79465e-06	-0.0625061	0.413941
ENSG00000162434.10|JAK1	0.0243337	0.750647	-0.214288	0.00463964
ENSG00000162433.13|AK4	-0.0877522	0.250949	-0.0345337	0.651945
ENSG00000116675.14|DNAJC6	-0.124196	0.103523	-0.00412087	0.957087
ENSG00000213625.7|LEPROT	0.0389944	0.610495	0.0197213	0.796763
ENSG00000116678.17|LEPR	0.0413793	0.588821	-0.0412064	0.59038
ENSG00000184588.16|PDE4B	0.0481331	0.529436	-0.019026	0.803781
ENSG00000118473.20|SGIP1	0.057718	0.450676	0.019712	0.796857
ENSG00000152760.8|TCTEX1D1	-0.0566716	0.458942	-0.0588186	0.442074
ENSG00000172410.4|INSL5	-0.0898081	0.239973	0.0516573	0.499695
ENSG00000152763.15|WDR78	-0.0168301	0.826046	-0.0973481	0.202607
ENSG00000198160.13|MIER1	0.051313	0.50256	-0.0281972	0.712679
ENSG00000116704.7|SLC35D1	-0.0547572	0.474279	-0.100498	0.188311
ENSG00000203963.10|C1orf141	0.0948545	0.214468	0.246002	0.00110443
ENSG00000162594.13|IL23R	0.0331735	0.664807	-0.0503962	0.510235
ENSG00000081985.9|IL12RB2	0.166754	0.0283233	0.236355	0.0017439
ENSG00000281152.1|IL12RB2
ENSG00000142864.13|SERBP1	0.132179	0.0829966	0.152848	0.044682
ENSG00000116717.10|GADD45A	0.158745	0.036972	-0.00849206	0.911705
ENSG00000172380.5|GNG12	0.0709557	0.353573	-0.0312727	0.682946
ENSG00000162595.4|DIRAS3	-0.0934294	0.221466	-0.131664	0.0842144
ENSG00000116729.12|WLS	-0.13395	0.0789193	-0.166226	0.028835
ENSG00000116745.6|RPE65	0.15296	0.044524	0.120699	0.11369
ENSG00000024526.15|DEPDC1	0.196031	0.00974287	0.427159	4.60153e-09
ENSG00000033122.17|LRRC7	-0.0506073	0.508463	0.115405	0.130541
ENSG00000066557.5|LRRC40	0.186735	0.0138943	0.258857	0.000584182
ENSG00000116754.12|SRSF11	-0.0950043	0.213742	0.067408	0.378215
ENSG00000118454.11|ANKRD13C	-0.193602	0.0107054	-0.107182	0.160442
ENSG00000197568.12|HHLA3	0.0817307	0.285071	-0.00180085	0.98124
ENSG00000279230.1|AL158839.1	-0.0124758	0.870589	-0.0442436	0.563265
ENSG00000116761.10|CTH	-0.157872	0.0380367	-0.226859	0.00268685
ENSG00000050628.19|PTGER3	-0.0505169	0.509221	-0.0394797	0.606056
ENSG00000132485.11|ZRANB2	-0.0119872	0.875615	0.147434	0.052902
ENSG00000172260.12|NEGR1	-0.231698	0.00216021	-0.145322	0.0564303
ENSG00000162620.14|LRRIQ3	-0.11653	0.126809	0.157191	0.0388856
ENSG00000254685.5|FPGT	-0.164318	0.0307493	0.144928	0.0571098
ENSG00000259030.5|FPGT-TNNI3K	-0.328961	9.91286e-06	-0.141097	0.0640744
ENSG00000116783.13|TNNI3K	-0.193568	0.0107195	-0.0597167	0.435124
ENSG00000162621.6|LRRC53	-0.0551674	0.470969	0.00869436	0.909611
ENSG00000178965.12|ERICH3	-0.0399757	0.601534	0.108143	0.156703
ENSG00000116791.12|CRYZ	0.115688	0.129597	0.0252189	0.741891
ENSG00000162623.14|TYW3	-0.14269	0.0610982	0.129886	0.088526
ENSG00000162624.13|LHX8	-0.0905195	0.236255	0.17276	0.023029
ENSG00000137968.15|SLC44A5	0.0656516	0.390794	0.358115	1.3146e-06
ENSG00000117054.12|ACADM	-0.117185	0.124674	-0.0563039	0.461866
ENSG00000137955.14|RABGGTB	0.0860649	0.260212	0.126016	0.0985232
ENSG00000057468.6|MSH4	-0.107864	0.157784	0.150283	0.0484322
ENSG00000154007.6|ASB17	0.0168608	0.825733	0.0286758	0.708022
ENSG00000184005.10|ST6GALNAC3	-0.313678	2.64049e-05	-0.119992	0.115836
ENSG00000117069.13|ST6GALNAC5	0.133651	0.0795962	0.211676	0.00517833
ENSG00000142892.13|PIGK	0.0317527	0.678348	0.124632	0.102307
ENSG00000154027.17|AK5	0.09811	0.199079	0.18517	0.0147275
ENSG00000036549.11|ZZZ3	-0.0404638	0.597099	0.208816	0.00583182
ENSG00000077254.13|USP33	-0.0674467	0.377941	0.0897089	0.240495
ENSG00000180488.13|FAM73A	-0.167608	0.0275123	0.0622581	0.415799
ENSG00000162614.17|NEXN	-0.019164	0.802387	-0.0336924	0.659889
ENSG00000162613.15|FUBP1	0.116516	0.126854	0.186844	0.0138378
ENSG00000162616.8|DNAJB4	0.0570853	0.455664	0.171774	0.0238349
ENSG00000137960.5|GIPC2	-0.211198	0.00528262	-0.193401	0.0107889
ENSG00000122420.8|PTGFR	0.00786285	0.918224	0.0245306	0.748697
ENSG00000137959.14|IFI44L	0.16596	0.0290953	0.0433758	0.570952
ENSG00000137965.9|IFI44	0.258455	0.000596221	0.0960038	0.208941
ENSG00000162618.11|ELTD1	-0.133309	0.0803759	-0.11913	0.118497
ENSG00000117114.18|LPHN2	-0.108784	0.154246	0.0108584	0.887247
ENSG00000137941.15|TTLL7	-0.236198	0.00175659	0.0133245	0.861871
ENSG00000142875.18|PRKACB	-0.0604437	0.429544	0.00164789	0.982833
ENSG00000203943.7|SAMD13	-0.197075	0.00935319	-0.129328	0.0899165
ENSG00000137976.7|DNASE2B	-0.0328427	0.667951	-0.131996	0.0834284
ENSG00000117133.9|RPF1	0.122455	0.10849	0.150919	0.0474779
ENSG00000174021.9|GNG5	0.188765	0.0128746	-0.0717444	0.348235
ENSG00000117151.11|CTBS	0.0890675	0.243888	-0.0215917	0.777968
ENSG00000117155.15|SSX2IP	0.054231	0.478543	0.199095	0.00863828
ENSG00000171517.5|LPAR3	0.199792	0.00840301	0.258587	0.000592243
ENSG00000153898.11|MCOLN2	-0.135731	0.0749825	0.0392874	0.607814
ENSG00000162643.11|WDR63	0.0433459	0.571217	-0.0104459	0.891504
ENSG00000055732.11|MCOLN3	-0.106024	0.165036	0.230125	0.00232017
ENSG00000097096.8|SYDE2	-0.32234	1.52539e-05	0.0323621	0.672528
ENSG00000162642.12|C1orf52	0.0691131	0.366244	0.231117	0.00221814
ENSG00000142867.11|BCL10	0.0894279	0.241977	-0.0632199	0.408618
ENSG00000153904.17|DDAH1	-0.188216	0.0131438	-0.2668	0.000387722
ENSG00000142871.14|CYR61	0.138376	0.0694321	0.0951486	0.213044
ENSG00000117174.9|ZNHIT6	0.107146	0.160585	0.279174	0.000199561
ENSG00000171502.13|COL24A1	0.172803	0.0229947	0.377032	3.16912e-07
ENSG00000122417.14|ODF2L	0.278661	0.00020526	0.319813	1.79337e-05
ENSG00000137975.7|CLCA2	0.16134	0.0339534	0.191605	0.0115586
ENSG00000016490.14|CLCA1	-0.14462	0.0576458	-0.0700556	0.359728
ENSG00000016602.9|CLCA4	-0.0300249	0.694954	0.035046	0.647127
ENSG00000097033.13|SH3GLB1	0.0435754	0.56918	-0.136698	0.0729129
ENSG00000183291.14|SEP15	0.252184	0.000816392	0.088761	0.24552
ENSG00000153936.15|HS2ST1	0.00954435	0.900817	0.00122838	0.987203
ENSG00000267561.2|RP5-1052I5.2	-0.0609839	0.425425	-0.011151	0.884229
ENSG00000143013.11|LMO4	-0.261694	0.000505344	0.0319402	0.676555
ENSG00000065243.17|PKN2	-0.0704307	0.357155	-0.0387126	0.61308
ENSG00000137947.10|GTF2B	0.185104	0.0147637	0.0120544	0.874924
ENSG00000137944.15|CCBL2	-0.224133	0.00303222	-0.283499	0.000157045
ENSG00000213516.8|RBMXL1	-0.184764	0.0149513	0.144414	0.0580072
ENSG00000117226.10|GBP3	0.120739	0.113568	-0.0902791	0.237507
ENSG00000117228.9|GBP1	0.287613	0.000124582	0.192782	0.0110489
ENSG00000162645.11|GBP2	0.0140094	0.854846	-0.0244448	0.749546
ENSG00000213512.1|GBP7	0.132235	0.0828651	0.204049	0.00708597
ENSG00000162654.8|GBP4	0.0197574	0.7964	-0.00237796	0.975229
ENSG00000154451.13|GBP5	0.197801	0.00909063	0.162292	0.0328992
ENSG00000183347.14|GBP6	-0.00196774	0.979501	0.101416	0.184287
ENSG00000197147.11|LRRC8B	-0.0820251	0.283334	0.00203262	0.978826
ENSG00000171488.13|LRRC8C	0.250355	0.000893432	0.193048	0.0109362
ENSG00000271949.1|RP11-302M6.4	0.0347125	0.650262	0.0115192	0.880435
ENSG00000171492.13|LRRC8D	0.113129	0.138353	0.277427	0.000219604
ENSG00000162664.15|ZNF326	-0.122426	0.108574	0.0485605	0.525782
ENSG00000143032.7|BARHL2	0.136753	0.0727962	0.190673	0.0119769
ENSG00000122482.19|ZNF644	0.00803204	0.91647	0.201313	0.00790939
ENSG00000162669.14|HFM1	-0.0892809	0.242755	0.163906	0.0311766
ENSG00000097046.11|CDC7	0.174301	0.0218168	0.422651	6.93168e-09
ENSG00000069702.9|TGFBR3	-0.334221	6.98832e-06	-0.230289	0.00230295
ENSG00000137948.17|BRDT	0.160346	0.0350842	0.246363	0.00108535
ENSG00000172031.6|EPHX4	0.0951746	0.212918	0.059609	0.435955
ENSG00000230667.5|SETSIP	0.176244	0.0203677	0.110473	0.147912
ENSG00000189195.8|BTBD8	-0.138377	0.0694297	-0.0100287	0.895812
ENSG00000069712.10|KIAA1107	-0.0617659	0.419502	-0.0092175	0.904197
ENSG00000203910.7|C1orf146	-0.0696551	0.362488	0.0265839	0.728454
ENSG00000174842.15|GLMN	0.112461	0.14071	0.191551	0.0115824
ENSG00000122484.8|RPAP2	0.013153	0.863631	0.0936884	0.220182
ENSG00000162676.10|GFI1	0.126675	0.0967609	0.123853	0.104486
ENSG00000067208.13|EVI5	-0.211063	0.00531259	-0.153302	0.0440437
ENSG00000122406.11|RPL5	-0.00666922	0.930604	-0.00198627	0.979308
ENSG00000154511.10|FAM69A	0.105196	0.168377	0.142126	0.0621387
ENSG00000143033.16|MTF2	0.092055	0.228367	0.244033	0.00121411
ENSG00000117500.11|TMED5	0.103328	0.176106	-0.0332729	0.663864
ENSG00000122483.16|CCDC18	0.237971	0.0016174	0.290515	0.000105586
ENSG00000117505.11|DR1	0.15033	0.0483604	0.177091	0.0197621
ENSG00000137942.15|FNBP1L	-0.143784	0.059121	-0.192112	0.0113365
ENSG00000137936.15|BCAR3	0.209968	0.00556023	-0.052139	0.495698
ENSG00000067334.12|DNTTIP2	0.112542	0.140422	0.155777	0.0406985
ENSG00000023909.8|GCLM	0.0302207	0.693065	0.250272	0.000897063
ENSG00000198691.10|ABCA4	0.0344181	0.653035	0.239697	0.00149169
ENSG00000137962.11|ARHGAP29	-0.00207551	0.978379	-0.047441	0.53538
ENSG00000117528.10|ABCD3	-0.207477	0.00616222	-0.29614	7.62225e-05
ENSG00000117525.12|F3	0.198374	0.00888765	-0.0708359	0.354389
ENSG00000143036.15|SLC44A3	-0.141153	0.063967	-0.344234	3.52828e-06
ENSG00000117519.14|CNN3	0.0439508	0.565853	-0.0921495	0.227888
ENSG00000172339.9|ALG14	0.0708595	0.354228	-0.0453887	0.553199
ENSG00000152078.8|TMEM56	-0.17411	0.0219642	-0.0202312	0.791627
ENSG00000271092.4|TMEM56-RWDD3	-0.178354	0.0188882	-0.0166736	0.827638
ENSG00000122481.15|RWDD3	0.0672485	0.379348	0.0899963	0.238985
ENSG00000117569.17|PTBP2	-0.074649	0.329016	0.12285	0.107348
ENSG00000188641.11|DPYD	0.172291	0.0234098	-0.0377484	0.621957
ENSG00000162627.15|SNX7	0.17469	0.0215202	-0.0220089	0.773792
ENSG00000117598.10|LPPR5	0.0734001	0.337194	0.127447	0.0947277
ENSG00000117600.11|LPPR4	0.0976256	0.201316	0.118027	0.121971
ENSG00000099260.9|PALMD	-0.0133721	0.861382	0.0141287	0.853624
ENSG00000156869.11|FRRS1	0.0477206	0.532975	0.173107	0.0227516
ENSG00000162688.14|AGL	-0.186023	0.014268	0.00971812	0.899021
ENSG00000117620.11|SLC35A3	-0.224677	0.0029603	-0.197167	0.00931969
ENSG00000156875.12|HIAT1	0.0724645	0.343405	0.203272	0.00731175
ENSG00000156876.9|SASS6	0.202216	0.00762872	0.320197	1.74988e-05
ENSG00000122435.8|TRMT13	-0.00390535	0.95933	0.0816039	0.285822
ENSG00000122477.11|LRRC39	-0.0779181	0.308216	0.0165507	0.828889
ENSG00000137992.13|DBT	-0.164124	0.0309494	0.0425298	0.578492
ENSG00000137996.11|RTCA	0.133958	0.078901	-0.0825635	0.280176
ENSG00000079335.16|CDC14A	-0.211176	0.00528748	0.0246882	0.747137
ENSG00000181656.6|GPR88	-0.0223721	0.770162	-0.0348746	0.648738
ENSG00000162692.9|VCAM1	0.0718689	0.347397	0.0983447	0.198001
ENSG00000162694.12|EXTL2	0.0188975	0.80508	0.222029	0.00332585
ENSG00000162695.10|SLC30A7	-0.0127787	0.867475	-0.0490889	0.521282
ENSG00000117543.18|DPH5	0.0937249	0.220002	0.106276	0.164028
ENSG00000170989.8|S1PR1	-0.270243	0.000323313	-0.200127	0.00829226
ENSG00000118733.15|OLFM3	-0.0870431	0.254813	0.053312	0.48604
ENSG00000060718.17|COL11A1	0.307484	3.86941e-05	0.37198	4.67525e-07
ENSG00000185946.14|RNPC3	-0.237442	0.00165788	-0.122572	0.108152
ENSG00000240038.5|AMY2B	-0.288825	0.000116287	-0.179297	0.0182576
ENSG00000243480.6|AMY2A	0.236579	0.00172578	0.0663159	0.386007
ENSG00000237763.8|AMY1A	0.13957	0.0670367	-0.0189614	0.804434
ENSG00000174876.15|AMY1B	0.0632111	0.408684	0.0105603	0.890323
ENSG00000187733.6|AMY1C	-0.00789793	0.91786	0.077119	0.313219
ENSG00000198890.7|PRMT6	-0.0545393	0.476042	0.216302	0.00425921
ENSG00000162631.17|NTNG1	-0.068149	0.372984	0.0742597	0.331551
ENSG00000134215.14|VAV3	0.010906	0.886756	0.0918227	0.229548
ENSG00000085491.14|SLC25A24	0.207831	0.00607338	-0.0223102	0.770781
ENSG00000196427.12|NBPF4	0.188335	0.0130848	-0.00393359	0.959036
ENSG00000186086.15|NBPF6	0.0914345	0.231532	0.0288591	0.706241
ENSG00000162636.14|FAM102B	-0.0711515	0.352243	-0.0681381	0.37306
ENSG00000162639.14|HENMT1	0.0968839	0.204778	0.157868	0.0380421
ENSG00000134186.10|PRPF38B	0.040655	0.595366	-0.0333842	0.662809
ENSG00000143107.7|FNDC7	-0.0271502	0.722903	0.0694714	0.363758
ENSG00000116266.9|STXBP3	0.0469998	0.539187	0.00655678	0.931771
ENSG00000162641.17|AKNAD1	0.318868	1.90452e-05	0.0858396	0.261466
ENSG00000274068.1|RP11-475E11.9	-0.308781	3.57437e-05	0.0817894	0.284724
ENSG00000121957.11|GPSM2	0.136649	0.0730168	0.121937	0.110006
ENSG00000121940.14|CLCC1	-0.180502	0.0174786	-0.107539	0.159046
ENSG00000085433.14|WDR47	0.0376142	0.623197	0.072704	0.341809
ENSG00000197780.8|TAF13	0.21633	0.00425414	0.0512096	0.503423
ENSG00000215717.5|TMEM167B	-0.0503118	0.510945	-0.0524542	0.493093
ENSG00000179902.11|C1orf194	-0.253476	0.000765689	-0.115569	0.129993
ENSG00000116299.15|KIAA1324	-0.291552	9.9476e-05	-0.218969	0.00379854
ENSG00000031698.11|SARS	0.0995493	0.192536	-0.00804011	0.916387
ENSG00000143126.7|CELSR2	0.150777	0.0476907	0.242795	0.00128807
ENSG00000134222.15|PSRC1	0.209363	0.00570141	0.271521	0.000302049
ENSG00000221986.5|MYBPHL	0.251114	0.000860696	-0.0361353	0.636931
ENSG00000134243.10|SORT1	-0.172818	0.0229826	-0.282447	0.000166531
ENSG00000143106.11|PSMA5	0.320038	1.76776e-05	0.124954	0.101416
ENSG00000143028.8|SYPL2	-0.198562	0.00882209	-0.0443237	0.562558
ENSG00000162650.14|ATXN7L2	-0.0664327	0.38517	0.177937	0.019173
ENSG00000174151.13|CYB561D1	-0.170147	0.0252175	-0.121515	0.11125
ENSG00000181754.6|AMIGO1	-0.317586	2.06576e-05	-0.0613449	0.422685
ENSG00000156097.11|GPR61	0.0877082	0.251187	0.140467	0.0652843
ENSG00000065135.8|GNAI3	0.282431	0.000166677	0.104899	0.16959
ENSG00000134183.10|GNAT2	0.062449	0.414368	0.0585588	0.444096
ENSG00000116337.14|AMPD2	0.0247474	0.746551	0.120493	0.114312
ENSG00000168765.14|GSTM4	-0.220984	0.003481	-0.0222824	0.771059
ENSG00000213366.11|GSTM2	-0.212992	0.00490019	0.111317	0.144822
ENSG00000134184.11|GSTM1	0.00287513	0.970053	0.0938878	0.219198
ENSG00000134201.9|GSTM5	-0.183331	0.0157627	-0.0271588	0.722819
ENSG00000134202.9|GSTM3	-0.150284	0.0484305	0.0251795	0.74228
ENSG00000198758.9|EPS8L3	-0.115708	0.12953	-0.258242	0.000602706
ENSG00000184371.12|CSF1	0.077932	0.308129	-0.0226764	0.767125
ENSG00000168710.16|AHCYL1	-0.205142	0.00677882	-0.12173	0.110613
ENSG00000143093.13|STRIP1	-0.00621263	0.935344	-0.102758	0.178518
ENSG00000156150.6|ALX3	-0.127431	0.0947688	0.125347	0.100339
ENSG00000186150.4|UBL4B	-0.132346	0.0826053	0.157602	0.0383718
ENSG00000197106.6|SLC6A17	0.0730683	0.339389	0.0619498	0.418116
ENSG00000116396.12|KCNC4	-0.00834493	0.913229	-0.137509	0.0712126
ENSG00000162775.13|RBM15	-0.0502376	0.511569	0.0944	0.216683
ENSG00000168679.16|SLC16A4	0.0722154	0.345071	-0.112075	0.142089
ENSG00000134248.12|LAMTOR5	0.158351	0.0374496	0.00113567	0.988168
ENSG00000143125.5|PROK1	-0.149909	0.0489996	-0.168641	0.0265579
ENSG00000143105.6|KCNA10	-0.0855981	0.262815	-0.161232	0.0340742
ENSG00000177301.12|KCNA2	-0.235815	0.00178806	-0.120329	0.114809
ENSG00000177272.8|KCNA3	-0.170556	0.0248636	-0.168427	0.0267529
ENSG00000143119.11|CD53	0.0638507	0.403949	-0.0339543	0.657412
ENSG00000121931.14|LRIF1	0.128087	0.0930668	0.154445	0.042472
ENSG00000156171.13|DRAM2	-0.147999	0.0519892	-0.190592	0.012014
ENSG00000134255.12|CEPT1	-0.18921	0.0126601	-0.110999	0.145979
ENSG00000162777.15|DENND2D	-0.138004	0.070192	-0.235439	0.00181947
ENSG00000064886.12|CHI3L2	0.0751878	0.325527	0.0303874	0.691458
ENSG00000134216.17|CHIA	-0.0100666	0.89542	-0.060445	0.429534
ENSG00000173947.12|PIFO	-0.1222	0.109233	-0.000591014	0.993843
ENSG00000085465.12|OVGP1	-0.196206	0.00967658	-0.134206	0.0783423
ENSG00000116455.12|WDR77	0.0264231	0.730032	0.129075	0.0905512
ENSG00000116459.9|ATP5F1	-0.0532217	0.486779	-0.11265	0.140042
ENSG00000143110.10|C1orf162	0.0514058	0.501788	0.0032216	0.966446
ENSG00000121933.16|ADORA3	0.0627741	0.411937	0.0487389	0.52426
ENSG00000116473.13|RAP1A	-0.0146897	0.847882	-0.0387126	0.61308
ENSG00000197852.9|FAM212B	-0.188745	0.0128841	-0.0695658	0.363105
ENSG00000064703.10|DDX20	0.0662299	0.386625	0.211581	0.00519894
ENSG00000171385.8|KCND3	-0.133736	0.0794042	-0.0984745	0.197407
ENSG00000143079.13|CTTNBP2NL	0.0323437	0.672703	-0.0762176	0.318925
ENSG00000134245.16|WNT2B	-0.113443	0.137255	0.0362952	0.63544
ENSG00000007341.17|ST7L	-0.019244	0.80158	0.11757	0.123431
ENSG00000116489.11|CAPZA1	0.301036	5.70795e-05	0.171742	0.0238618
ENSG00000155363.17|MOV10	0.160111	0.0353556	0.11874	0.119714
ENSG00000155366.15|RHOC	0.267018	0.000383311	0.0352198	0.645496
ENSG00000271810.4|RP11-426L16.10	0.168353	0.026821	0.101911	0.182144
ENSG00000155367.14|PPM1J	0.211373	0.00524418	0.137488	0.0712559
ENSG00000184599.12|FAM19A3	0.24782	0.0010113	0.213613	0.00477373
ENSG00000155380.10|SLC16A1	0.291108	0.000102048	0.234324	0.0019155
ENSG00000198799.10|LRIG2	-0.137434	0.0713699	0.0346798	0.65057
ENSG00000081026.17|MAGI3	-0.205041	0.00680664	-0.209108	0.00576187
ENSG00000116793.14|PHTF1	-0.00454736	0.952651	0.0685483	0.370183
ENSG00000081019.12|RSBN1	-0.261334	0.000514782	-0.0453134	0.553859
ENSG00000134242.14|PTPN22	0.0590067	0.440613	-0.108436	0.155577
ENSG00000188761.10|BCL2L15	-0.180857	0.017255	-0.291036	0.000102473
ENSG00000134262.11|AP4B1	-0.0947934	0.214765	-0.143607	0.0594371
ENSG00000118655.4|DCLRE1B	0.228443	0.00250286	0.313557	2.66052e-05
ENSG00000163349.20|HIPK1	-0.202633	0.00750203	-0.161402	0.0338834
ENSG00000116774.10|OLFML3	0.0113695	0.881977	0.0925018	0.226107
ENSG00000134207.13|SYT6	-0.0744374	0.330392	-0.0225111	0.768775
ENSG00000197323.9|TRIM33	-0.180234	0.0176499	0.056742	0.458384
ENSG00000116752.5|BCAS2	0.0355143	0.642735	0.139305	0.067562
ENSG00000175984.13|DENND2C	0.00917351	0.904652	0.121295	0.111905
ENSG00000116748.18|AMPD1	-0.146579	0.0543082	-0.148315	0.0514838
ENSG00000213281.4|NRAS	0.220395	0.00357124	0.223227	0.00315567
ENSG00000009307.14|CSDE1	-0.132309	0.0826921	0.0592961	0.438371
ENSG00000052723.10|SIKE1	0.0305567	0.689826	0.192033	0.0113708
ENSG00000198765.10|SYCP1	-0.0570533	0.455917	0.0943039	0.217153
ENSG00000134200.3|TSHB	-0.0482101	0.528777	-0.0834927	0.274779
ENSG00000134198.8|TSPAN2	-0.0020535	0.978608	-0.0292517	0.702433
ENSG00000134259.3|NGF	0.0729491	0.340179	0.169781	0.0255375
ENSG00000173218.13|VANGL1	0.167151	0.0279433	0.0952135	0.212731
ENSG00000118729.11|CASQ2	-0.166004	0.0290519	-0.0343287	0.653878
ENSG00000177551.5|NHLH2	0.0600469	0.432585	0.106643	0.162569
ENSG00000163393.11|SLC22A15	0.160193	0.0352602	0.0890229	0.244125
ENSG00000173212.4|MAB21L3	0.0313164	0.682527	0.0585579	0.444103
ENSG00000163399.14|ATP1A1	0.0370081	0.62881	0.0642606	0.400932
ENSG00000116815.14|CD58	0.293523	8.87706e-05	0.100051	0.190295
ENSG00000143061.16|IGSF3	0.0837622	0.273228	0.206709	0.00635935
ENSG00000203864.2|C1orf137	0.00180614	0.981185	0.193592	0.0107094
ENSG00000116824.4|CD2	-0.0358423	0.639667	-0.0258493	0.735675
ENSG00000134247.9|PTGFRN	0.276948	0.000225406	0.293041	9.12871e-05
ENSG00000134256.11|CD101	0.135981	0.0744422	0.204009	0.00709746
ENSG00000116830.10|TTF2	0.182746	0.0161051	0.317446	2.0841e-05
ENSG00000134253.8|TRIM45	-0.213482	0.0048001	0.18025	0.0176394
ENSG00000134258.15|VTCN1	-0.0340345	0.656654	-0.0911274	0.233109
ENSG00000198162.11|MAN1A2	-0.165421	0.0296295	0.046062	0.547322
ENSG00000183508.4|FAM46C	-0.20057	0.00814717	-0.250898	0.000869877
ENSG00000196505.9|GDAP2	-0.123278	0.106119	-0.0586796	0.443156
ENSG00000065183.14|WDR3	0.0126988	0.868297	0.180709	0.0173482
ENSG00000155761.12|SPAG17	-0.0456532	0.550887	0.163848	0.0312375
ENSG00000092607.12|TBX15	0.164959	0.0300945	0.22046	0.00356121
ENSG00000116874.10|WARS2	-0.0907965	0.234818	0.0489035	0.522859
ENSG00000116882.13|HAO2	-0.241912	0.00134334	0.0216564	0.77732
ENSG00000203859.8|HSD3B2	-0.211475	0.00522186	-0.0804748	0.292563
ENSG00000203857.8|HSD3B1	0.0619617	0.418027	0.0447877	0.558472
ENSG00000143067.4|ZNF697	0.201748	0.00777315	0.115333	0.130782
ENSG00000092621.10|PHGDH	-0.0568072	0.457866	0.17523	0.0211134
ENSG00000134240.10|HMGCS2	-0.206095	0.00652073	-0.247581	0.00102313
ENSG00000134193.13|REG4	-0.086865	0.25579	-0.223425	0.00312827
ENSG00000134249.6|ADAM30	0.111228	0.145145	0.0836777	0.273714
ENSG00000134250.16|NOTCH2	0.00880963	0.908418	0.024957	0.744478
ENSG00000265808.3|SEC22B	-0.127066	0.0957252	-0.163113	0.0320134
ENSG00000278882.1|AC253572.1	0.055427	0.468882	-0.1498	0.0491669
ENSG00000273136.4|NBPF26	0.0418602	0.584493	-0.17342	0.0225035
ENSG00000263353.3|PPIAL4B	0.213611	0.00477411	0.132099	0.0831863
ENSG00000281741.1|AC241377.2	0.0829258	0.278063	-0.0377647	0.621806
ENSG00000198019.11|FCGR1B	-0.0604684	0.429356	-0.0297258	0.697843
ENSG00000188610.11|FAM72B	0.231353	0.00219442	0.409063	2.29954e-08
ENSG00000171943.10|SRGAP2C	-0.0289042	0.705803	0.163919	0.0311625
ENSG00000203818.6|HIST2H3PS2	-0.167941	0.0272009	0.0277116	0.717414
ENSG00000263513.4|FAM72C	0.256653	0.000653088	0.310004	3.31564e-05
ENSG00000271567.1|PPIAL4E	0.193929	0.010571	0.0724702	0.343367
ENSG00000266338.5|NBPF15	0.0953485	0.21208	0.0645364	0.39891
ENSG00000279782.1|PPIAL4F	0.252712	0.000795287	0.0683988	0.37123
ENSG00000196369.9|SRGAP2B	-0.0211561	0.782334	0.126248	0.0979006
ENSG00000215784.5|FAM72D	0.26272	0.000479353	0.296531	7.44936e-05
ENSG00000281571.1|AC241585.2	0.216495	0.00422415	0.186155	0.0141979
ENSG00000256374.2|PPIAL4D	0.061191	0.423852	-0.00419996	0.956265
ENSG00000162825.15|NBPF8	-0.0391578	0.608999	0.00650347	0.932325
ENSG00000117262.17|GPR89A	0.0424072	0.579589	-0.00463772	0.951711
ENSG00000174827.12|PDZK1	-0.154687	0.0421453	-0.105734	0.166202
ENSG00000117281.14|CD160	-0.268517	0.000354256	-0.125351	0.100328
ENSG00000265491.4|RNF115	-0.119309	0.11794	-0.00670279	0.930256
ENSG00000186141.7|POLR3C	0.0628379	0.411462	-0.0440618	0.564871
ENSG00000186364.10|NUDT17	-0.055274	0.470111	0.0229174	0.764722
ENSG00000131788.14|PIAS3	0.0616721	0.42021	0.105112	0.168719
ENSG00000198483.11|ANKRD35	-0.0538637	0.481532	-0.049819	0.515098
ENSG00000143127.11|ITGA10	-0.182028	0.0165344	-0.186362	0.0140892
ENSG00000131779.9|PEX11B	-0.0610382	0.425012	-0.17182	0.0237965
ENSG00000265241.5|RBM8A	0.16242	0.0327604	0.13296	0.0811795
ENSG00000280778.1|CH17-270A2.2	0.0334506	0.662179	-0.0576518	0.451197
ENSG00000271601.3|LIX1L	0.104855	0.169772	0.0929653	0.223779
ENSG00000272031.2|ANKRD34A	-0.0626386	0.41295	0.0619336	0.418238
ENSG00000121851.11|POLR3GL	0.0224355	0.76953	-0.206829	0.00632806
ENSG00000265972.4|TXNIP	-0.209801	0.00559886	-0.243528	0.00124382
ENSG00000168509.16|HFE2	-0.0875349	0.252129	0.0353758	0.644033
ENSG00000271425.5|NBPF10	0.0910885	0.23331	-0.066525	0.384508
ENSG00000213240.8|NOTCH2NL	0.0174789	0.819452	0.0892011	0.243178
ENSG00000264343.4|NOTCH2NL	-0.0788695	0.302328	-0.0234969	0.758954
ENSG00000270339.2|PPIAL4C	0.0792146	0.300211	0.0225886	0.768001
ENSG00000268043.6|NBPF12	-0.289354	0.000112834	-0.0847073	0.267833
ENSG00000131791.7|PRKAB2	-0.0202742	0.791195	0.0444489	0.561455
ENSG00000131781.11|FMO5	-0.227279	0.00263695	-0.263615	0.000457678
ENSG00000131778.16|CHD1L	0.109374	0.152011	0.0399896	0.601408
ENSG00000116128.8|BCL9	-0.103836	0.17398	0.0208083	0.785825
ENSG00000162836.10|ACP6	-0.135927	0.0745595	-0.134269	0.0782021
ENSG00000265107.2|GJA5	-0.0587993	0.442225	0.0154243	0.840373
ENSG00000121634.5|GJA8	-0.0299278	0.695892	0.0625649	0.413501
ENSG00000188092.13|GPR89B	0.00622654	0.9352	-0.0558937	0.465141
ENSG00000263956.4|NBPF11	-0.216581	0.00420871	-0.0285958	0.7088
ENSG00000280649.1|AC245100.1	0.244806	0.0011699	0.223605	0.00310367
ENSG00000236334.2|PPIAL4G	0.205141	0.00677901	0.0740901	0.332659
ENSG00000270629.4|NBPF14	0.115973	0.128648	0.0207226	0.786686
ENSG00000178104.18|PDE4DIP	-0.0759921	0.320363	-0.0129606	0.865607
ENSG00000269713.6|NBPF9	-0.0342257	0.654849	-0.0293236	0.701736
ENSG00000271383.5|NBPF19	0.0107832	0.888023	0.00034302	0.996426
ENSG00000263464.2|PPIAL4C	0.197825	0.0090821	0.0171443	0.822851
ENSG00000272058.2|FAM231D	0.066876	0.381999	-0.0694215	0.364104
ENSG00000150337.12|FCGR1A	0.178057	0.0190904	0.118193	0.12144
ENSG00000203814.6|HIST2H2BF	0.106473	0.163241	0.087718	0.251134
ENSG00000183598.3|HIST2H3D	0.0552743	0.470109	0.196941	0.00940258
ENSG00000270882.2|HIST2H4A	0.238901	0.00154853	0.130447	0.087147
ENSG00000203811.1|HIST2H3C	-0.117878	0.122445	0.0565024	0.460286
ENSG00000203812.2|HIST2H2AA4	0.28025	0.000188081	0.0288473	0.706356
ENSG00000184678.9|HIST2H2BE	0.151143	0.0471467	0.0146085	0.848712
ENSG00000272196.2|HIST2H2AA4	0.258602	0.000591785	0.00691139	0.928091
ENSG00000203852.3|HIST2H3A	0.00421649	0.956093	0.0975601	0.201621
ENSG00000270276.2|HIST2H4B	0.130528	0.08695	0.152767	0.044796
ENSG00000184260.5|HIST2H2AC	0.222699	0.00322971	0.123652	0.105056
ENSG00000184270.4|HIST2H2AB	0.119691	0.11676	0.14335	0.0598987
ENSG00000178096.8|BOLA1	0.0057966	0.939665	0.097063	0.203938
ENSG00000159164.8|SV2A	0.0198188	0.795781	0.191991	0.011389
ENSG00000143368.9|SF3B4	0.285812	0.000137931	0.170984	0.0244981
ENSG00000014914.18|MTMR11	0.119395	0.117674	-0.16226	0.0329346
ENSG00000264522.4|OTUD7B	-0.24366	0.00123598	-0.120314	0.114854
ENSG00000136631.11|VPS45	-0.0157628	0.836918	0.0187525	0.806546
ENSG00000023902.12|PLEKHO1	0.0265425	0.72886	0.140798	0.064646
ENSG00000143401.13|ANP32E	0.228796	0.00246353	0.254011	0.00074556
ENSG00000118298.9|CA14	-0.109874	0.150138	-0.0354307	0.643518
ENSG00000117362.11|APH1A	-0.0764579	0.317397	-0.0877041	0.251209
ENSG00000118292.7|C1orf54	0.126335	0.0976659	0.0352036	0.645648
ENSG00000159208.14|CIART	-0.0393641	0.607113	0.0993552	0.193409
ENSG00000266472.4|MRPS21	0.123714	0.10488	0.0722126	0.34509
ENSG00000278939.1|AC242988.1	-0.135512	0.0754586	-0.0018055	0.981191
ENSG00000117360.11|PRPF3	0.0338502	0.658396	-0.0628862	0.411102
ENSG00000163125.14|RPRD2	-0.173839	0.0221746	-0.00077643	0.991911
ENSG00000143374.13|TARS2	-0.0262307	0.731923	0.0392665	0.608005
ENSG00000143369.13|ECM1	0.14407	0.0586124	-0.0283409	0.71128
ENSG00000143382.12|ADAMTSL4	0.000421824	0.995605	-0.121091	0.112513
ENSG00000143384.11|MCL1	0.128754	0.0913637	-0.13245	0.0823632
ENSG00000143420.16|ENSA	0.0125713	0.869607	-0.0464745	0.543736
ENSG00000143457.9|GOLPH3L	-0.221783	0.00336173	-0.241963	0.00134009
ENSG00000143452.14|HORMAD1	-0.00361448	0.962357	0.142838	0.0608284
ENSG00000163131.9|CTSS	-0.0143119	0.851748	-0.184211	0.0152599
ENSG00000143387.11|CTSK	0.235015	0.00185546	0.180579	0.0174301
ENSG00000143437.19|ARNT	-0.118434	0.120679	-0.0461918	0.546192
ENSG00000143379.11|SETDB1	-0.101376	0.184461	-0.0227181	0.766709
ENSG00000143418.18|CERS2	-0.00342906	0.964286	-0.197561	0.00917671
ENSG00000143412.8|ANXA9	-0.222628	0.00323973	-0.278641	0.000205487
ENSG00000143409.14|FAM63A	-0.301893	5.42352e-05	-0.260041	0.000549985
ENSG00000143363.14|PRUNE	-0.0617891	0.419327	0.160436	0.0349804
ENSG00000163141.17|BNIPL	0.0340426	0.656578	0.123281	0.106111
ENSG00000143443.9|C1orf56	-0.0556089	0.467421	-0.0534647	0.484789
ENSG00000197622.11|CDC42SE1	0.170084	0.0252721	0.112506	0.140552
ENSG00000213190.3|MLLT11	0.10917	0.152781	0.121417	0.111539
ENSG00000143458.10|GABPB2	-0.153349	0.0439778	-0.0473924	0.535799
ENSG00000143434.14|SEMA6C	-0.185847	0.0143619	0.0774854	0.310918
ENSG00000163154.5|TNFAIP8L2	0.0397152	0.603907	0.0769176	0.314488
ENSG00000163156.10|SCNM1	0.226192	0.00276795	0.0983192	0.198118
ENSG00000163155.10|LYSMD1	-0.0369409	0.629434	0.0383719	0.61621
ENSG00000163157.13|TMOD4	0.0958396	0.209724	0.112029	0.142252
ENSG00000163159.10|VPS72	0.232799	0.00205434	0.104589	0.170864
ENSG00000143398.18|PIP5K1A	0.0146584	0.848202	0.113477	0.137136
ENSG00000159352.14|PSMD4	0.254231	0.000737406	0.116826	0.12584
ENSG00000143373.16|ZNF687	-0.168653	0.0265468	-0.0354817	0.643041
ENSG00000143393.15|PI4KB	-0.13919	0.0677912	-0.085799	0.261693
ENSG00000143390.16|RFX5	-0.0640396	0.402557	0.154574	0.0422965
ENSG00000143416.19|SELENBP1	-0.305886	4.26432e-05	-0.259284	0.000571649
ENSG00000159377.9|PSMB4	0.273682	0.000269024	0.143728	0.0592217
ENSG00000143442.20|POGZ	-0.230085	0.00232429	-0.0288438	0.70639
ENSG00000143375.13|CGN	-0.196113	0.00971165	-0.248203	0.000992633
ENSG00000143367.14|TUFT1	0.00429357	0.955291	0.0213599	0.78029
ENSG00000143376.11|SNX27	-0.110315	0.148496	-0.0384298	0.615677
ENSG00000159409.13|CELF3	-0.265193	0.00042167	-0.194682	0.0102677
ENSG00000178796.11|RIIAD1	-0.215082	0.00448604	-0.237018	0.00169093
ENSG00000143436.9|MRPL9	0.259242	0.000572854	0.159136	0.0365035
ENSG00000143450.13|OAZ3	0.0651718	0.394273	-0.0034835	0.96372
ENSG00000182134.14|TDRKH	0.0528242	0.490044	0.0334143	0.662523
ENSG00000213171.2|LINGO4	-0.104144	0.172699	-0.246557	0.00107521
ENSG00000143365.15|RORC	-0.183232	0.0158206	-0.327721	1.07549e-05
ENSG00000225556.1|C2CD4D	0.0563784	0.461273	-0.167125	0.0279685
ENSG00000196407.10|THEM5	0.0949568	0.213972	-0.0735986	0.335886
ENSG00000159445.11|THEM4	-0.0603753	0.430067	-0.126236	0.0979317
ENSG00000197747.7|S100A10	0.415645	1.29495e-08	-0.0306539	0.688891
ENSG00000163191.5|S100A11	0.33095	8.69218e-06	0.0644112	0.399827
ENSG00000182898.3|TCHHL1	0.260387	0.000540357	0.280466	0.000185855
ENSG00000159450.11|TCHH	0.210804	0.00537012	0.273157	0.000276714
ENSG00000215853.3|RPTN	-0.00689365	0.928275	0.0108916	0.886904
ENSG00000197915.5|HRNR	-0.0423424	0.580169	0.0964328	0.206904
ENSG00000143631.10|FLG	-0.0106569	0.889326	0.0638527	0.403935
ENSG00000143520.6|FLG2	-0.0431542	0.572922	0.0558111	0.465801
ENSG00000143536.7|CRNN	-0.0885128	0.246848	-0.0545457	0.47599
ENSG00000186207.4|LCE5A	0.0950555	0.213494	0.0343299	0.653866
ENSG00000244057.3|LCE3C	0.110514	0.147762	0.112827	0.139416
ENSG00000279850.1|AL135842.1	0.0244292	0.7497	0.0549655	0.472597
ENSG00000169509.5|CRCT1	0.0980695	0.199265	0.0765319	0.316928
ENSG00000185966.3|LCE3E	0.124705	0.102105	0.116237	0.127772
ENSG00000163202.4|LCE3D	0.137832	0.0705441	0.132518	0.0822039
ENSG00000187238.5|LCE3B	0.0734476	0.336881	0.00589067	0.938688
ENSG00000185962.1|LCE3A	0.09596	0.20915	0.124394	0.10297
ENSG00000187223.3|LCE2D	0.203882	0.00713388	0.159118	0.036525
ENSG00000187180.3|LCE2C	0.150048	0.0487882	0.079955	0.295702
ENSG00000159455.8|LCE2B	0.157615	0.038355	0.153229	0.044146
ENSG00000187173.3|LCE2A	0.208784	0.00583955	0.202201	0.00763337
ENSG00000187170.4|LCE4A	0.0698137	0.361393	0.0920547	0.228368
ENSG00000198854.5|C1orf68	0.227091	0.00265914	0.227151	0.00265205
ENSG00000196734.7|LCE1B	0.0858385	0.261472	0.213369	0.00482304
ENSG00000203786.6|KPRP	0.0129505	0.865711	0.0951138	0.213212
ENSG00000240386.3|LCE1F	0.189652	0.0124502	0.227395	0.0026233
ENSG00000186226.8|LCE1E	0.075998	0.320326	0.196467	0.00957839
ENSG00000172155.9|LCE1D	0.187814	0.0133438	0.0524995	0.492719
ENSG00000197084.5|LCE1C	0.130683	0.0865732	0.198737	0.00876149
ENSG00000186844.5|LCE1A	0.23971	0.00149075	0.191518	0.0115971
ENSG00000235942.2|LCE6A	0.19963	0.00845733	0.120153	0.115346
ENSG00000163206.5|SMCP	0.138575	0.0690269	0.194977	0.0101509
ENSG00000163207.6|IVL	0.110075	0.149388	0.0670261	0.380929
ENSG00000184148.3|SPRR4	0.115984	0.128609	0.232322	0.0020997
ENSG00000169474.4|SPRR1A	0.0271451	0.722953	0.0415594	0.587199
ENSG00000163209.13|SPRR3	-0.0576407	0.451284	-0.0330761	0.665732
ENSG00000169469.8|SPRR1B	0.137367	0.0715089	0.106613	0.162686
ENSG00000163216.6|SPRR2D	0.124894	0.101582	0.0904546	0.236592
ENSG00000241794.1|SPRR2A	0.0740476	0.332938	0.0782435	0.306194
ENSG00000196805.7|SPRR2B	0.112287	0.141332	0.0635267	0.406344
ENSG00000203785.7|SPRR2E	0.0834086	0.275265	0.0592905	0.438415
ENSG00000244094.1|SPRR2F	-9.04265e-05	0.999058	0.0423391	0.580199
ENSG00000159516.8|SPRR2G	0.130355	0.087372	0.12849	0.0920351
ENSG00000203784.2|LELP1	0.123753	0.104769	0.244001	0.00121598
ENSG00000203783.4|PRR9	0.107534	0.159067	0.260726	0.000531075
ENSG00000203782.5|LOR	0.028207	0.712584	0.124125	0.103722
ENSG00000159527.3|PGLYRP3	0.0639461	0.403246	0.103107	0.177038
ENSG00000163218.13|PGLYRP4	0.120806	0.113366	0.185955	0.0143041
ENSG00000163220.10|S100A9	0.117077	0.125024	0.110953	0.146149
ENSG00000163221.8|S100A12	0.0975075	0.201865	0.124996	0.101301
ENSG00000143546.8|S100A8	0.0982294	0.19853	0.117399	0.123983
ENSG00000184330.10|S100A7A	0.169157	0.0260918	0.201051	0.00799247
ENSG00000197364.6|S100A7L2	0.0549819	0.472464	-0.0012289	0.987197
ENSG00000143556.7|S100A7	0.17345	0.0224795	0.166385	0.0286795
ENSG00000197956.8|S100A6	0.223221	0.00315646	-0.229399	0.00239745
ENSG00000196420.6|S100A5	0.00439555	0.95423	-0.108992	0.153455
ENSG00000196154.10|S100A4	0.219578	0.00369996	-0.10358	0.175048
ENSG00000188015.8|S100A3	0.406562	2.85094e-08	0.126419	0.0974418
ENSG00000196754.9|S100A2	0.290417	0.00010618	0.159782	0.0357391
ENSG00000188643.9|S100A16	0.229782	0.00235641	0.0232326	0.761583
ENSG00000189334.7|S100A14	0.173625	0.0223422	0.0327329	0.668995
ENSG00000189171.12|S100A13	0.340322	4.62139e-06	-0.0329994	0.666461
ENSG00000160678.10|S100A1	-0.067376	0.378443	-0.00681636	0.929077
ENSG00000160679.11|CHTOP	-0.0506455	0.508142	0.117496	0.12367
ENSG00000143553.9|SNAPIN	0.140078	0.0660395	0.0968521	0.204927
ENSG00000143621.15|ILF2	0.166283	0.0287787	0.192031	0.0113718
ENSG00000169418.9|NPR1	-0.235017	0.00185526	-0.11754	0.123528
ENSG00000143624.12|INTS3	-0.190014	0.0122803	0.0529502	0.489008
ENSG00000279767.1|AL513523.2
ENSG00000143554.12|SLC27A3	-0.045732	0.550199	-0.0764633	0.317363
ENSG00000143614.7|GATAD2B	-0.0750094	0.326679	0.0876184	0.251675
ENSG00000198837.8|DENND4B	-0.0325141	0.671079	-0.0227737	0.766154
ENSG00000160741.15|CRTC2	0.148924	0.0505238	0.0543918	0.477238
ENSG00000143570.16|SLC39A1	0.137182	0.0718944	0.000113567	0.998817
ENSG00000143578.14|CREB3L4	-0.159327	0.0362763	-0.0260857	0.733348
ENSG00000143543.13|JTB	-0.123983	0.104122	-0.197007	0.00937828
ENSG00000143545.7|RAB13	0.128131	0.0929535	-0.0334166	0.662501
ENSG00000177954.10|RPS27	-0.099671	0.19199	-0.0912294	0.232585
ENSG00000143552.8|NUP210L	-0.0156191	0.838385	0.0868443	0.255904
ENSG00000143549.18|TPM3	0.315541	2.34999e-05	-0.0329786	0.666659
ENSG00000163263.6|C1orf189	-0.0626034	0.413213	-0.0269652	0.724715
ENSG00000143612.17|C1orf43	-0.00603996	0.937138	-0.10238	0.180129
ENSG00000143569.17|UBAP2L	0.0962628	0.20771	0.207511	0.00615373
ENSG00000143575.13|HAX1	0.0587691	0.442459	0.0298381	0.696758
ENSG00000143595.11|AQP10	-0.0398249	0.602907	0.123152	0.10648
ENSG00000143515.15|ATP8B2	0.0213137	0.780753	0.0822042	0.282281
ENSG00000160712.11|IL6R	-0.077414	0.311366	-0.0522804	0.494529
ENSG00000169291.8|SHE	-0.227601	0.00259922	-0.12469	0.102146
ENSG00000163239.11|TDRD10	-0.201554	0.00783356	-0.0787369	0.303144
ENSG00000160714.8|UBE2Q1	-0.0322336	0.673753	-0.00106382	0.988917
ENSG00000160716.4|CHRNB2	-0.243685	0.00123454	0.0657416	0.390144
ENSG00000160710.14|ADAR	0.0710101	0.353203	0.0603135	0.43054
ENSG00000143603.17|KCNN3	-0.122871	0.107286	-0.113275	0.13784
ENSG00000163344.5|PMVK	-0.101548	0.183711	-0.202674	0.00748982
ENSG00000163346.15|PBXIP1	-0.306746	4.04729e-05	-0.201573	0.00782776
ENSG00000163348.3|PYGO2	-0.0490347	0.521743	0.0872174	0.253859
ENSG00000160691.17|SHC1	0.281177	0.000178688	0.1902	0.0121941
ENSG00000173207.11|CKS1B	0.277246	0.000221776	0.35506	1.64024e-06
ENSG00000160688.17|FLAD1	0.195046	0.0101236	0.161715	0.0335346
ENSG00000163352.5|LENEP	-0.0880962	0.249088	0.0570486	0.455955
ENSG00000160685.12|ZBTB7B	-0.152656	0.0449533	-0.119837	0.116312
ENSG00000163354.13|DCST2	0.0057375	0.940279	0.19363	0.0106939
ENSG00000163357.9|DCST1	0.050058	0.513081	0.163783	0.0313054
ENSG00000143537.12|ADAM15	0.0483753	0.527364	-0.16429	0.0307778
ENSG00000243364.6|EFNA4	0.0674467	0.377941	0.010235	0.893681
ENSG00000251246.1|RP11-540D14.8	0.0563045	0.461862	0.139812	0.0665615
ENSG00000143590.12|EFNA3	0.131872	0.0837207	0.0426897	0.577063
ENSG00000169242.10|EFNA1	0.105588	0.166789	0.105613	0.166689
ENSG00000169241.16|SLC50A1	0.0370324	0.628584	-0.0312102	0.683546
ENSG00000179085.7|DPM3	-0.0817991	0.284667	-0.173957	0.0220825
ENSG00000163463.10|KRTCAP2	0.0956254	0.210749	-0.0204097	0.789832
ENSG00000273088.1|RP11-201K10.3	-0.0485788	0.525626	-0.114207	0.134611
ENSG00000163462.16|TRIM46	-0.0335408	0.661324	0.105727	0.166231
ENSG00000185499.15|MUC1	-0.192172	0.0113104	-0.335056	6.60725e-06
ENSG00000279986.1|AC234582.2	-0.0825333	0.280352	-0.245029	0.00115743
ENSG00000279487.1|AC234582.1	-0.182038	0.0165281	-0.282354	0.000167392
ENSG00000169231.12|THBS3	-0.0361691	0.636616	0.036177	0.636542
ENSG00000173171.13|MTX1	0.118652	0.119992	0.0762918	0.318453
ENSG00000177628.14|GBA	-0.0142215	0.852674	-0.0690072	0.36698
ENSG00000160767.19|FAM189B	0.0160247	0.834247	0.18177	0.0166904
ENSG00000116521.9|SCAMP3	0.0761763	0.319188	0.0316668	0.679171
ENSG00000176444.17|CLK2	0.0448513	0.557913	0.123686	0.104958
ENSG00000143630.8|HCN3	-0.074153	0.332248	0.0361446	0.636845
ENSG00000143627.16|PKLR	0.0511168	0.504198	0.138438	0.069306
ENSG00000160752.13|FDPS	0.162857	0.0322879	-0.052482	0.492863
ENSG00000160753.14|RUSC1	0.219724	0.00367666	0.0151972	0.842693
ENSG00000116539.9|ASH1L	-0.281843	0.000172208	-0.0830293	0.277461
ENSG00000125459.13|MSTO1	0.0750638	0.326327	0.108515	0.155276
ENSG00000163374.18|YY1AP1	-0.103171	0.176769	-0.0146085	0.848712
ENSG00000132676.14|DAP3	0.124767	0.101932	-0.00417186	0.956557
ENSG00000116580.17|GON4L	-0.14224	0.0619265	-0.0438973	0.566327
ENSG00000132718.8|SYT11	-0.0722374	0.344924	0.00533767	0.944434
ENSG00000143622.9|RIT1	-0.098927	0.195345	0.0110925	0.884832
ENSG00000132680.9|KIAA0907	-0.0351632	0.646027	0.111794	0.143096
ENSG00000173080.5|RXFP4	-0.0469388	0.539714	-0.236271	0.00175065
ENSG00000116584.16|ARHGEF2	0.00254717	0.973467	-0.297695	6.95723e-05
ENSG00000163479.12|SSR2	-0.0261971	0.732253	-0.132626	0.0819528
ENSG00000160803.7|UBQLN4	-0.0564456	0.460738	-0.0786999	0.303372
ENSG00000116586.10|LAMTOR2	0.0450842	0.555868	-0.123622	0.105142
ENSG00000132698.12|RAB25	-0.0962605	0.207721	-0.204581	0.00693489
ENSG00000254726.2|MEX3A	0.0151729	0.842941	0.291996	9.69681e-05
ENSG00000160789.18|LMNA	0.243411	0.00125079	-0.151798	0.0461867
ENSG00000196189.11|SEMA4A	-0.025554	0.738585	0.080262	0.293845
ENSG00000160785.12|SLC25A44	-0.0317226	0.678636	-0.0316111	0.679703
ENSG00000260238.4|PMF1-BGLAP	0.135388	0.075728	0.206799	0.00633587
ENSG00000160783.18|PMF1	-0.00131646	0.986285	0.00953734	0.90089
ENSG00000242252.1|BGLAP	-0.0817284	0.285085	0.0535922	0.483747
ENSG00000160781.14|PAQR6	-0.0343497	0.653679	-0.105254	0.168144
ENSG00000198952.8|SMG5	0.0444375	0.561554	-0.00792422	0.917588
ENSG00000163472.17|TMEM79	0.127412	0.0948193	0.156025	0.0403755
ENSG00000198715.10|GLMP	0.0192683	0.801334	0.0860029	0.260556
ENSG00000189030.9|VHLL	0.0397138	0.60392	0.0370037	0.628851
ENSG00000163468.13|CCT3	0.25752	0.000625137	0.0867585	0.256376
ENSG00000163467.10|TSACC	0.0557063	0.466641	0.13651	0.0733111
ENSG00000132677.11|RHBG	-0.087277	0.253534	-0.0168451	0.825893
ENSG00000125462.15|C1orf61	0.0896504	0.240803	0.230097	0.00232309
ENSG00000116604.16|MEF2D	-0.202732	0.00747239	-0.214042	0.00468807
ENSG00000183856.9|IQGAP3	0.117604	0.123321	0.0478095	0.532211
ENSG00000187862.10|TTC24	0.00561701	0.941531	0.0456266	0.551119
ENSG00000163382.10|APOA1BP	0.0699428	0.360504	0.0311453	0.684169
ENSG00000160818.15|GPATCH4	0.173615	0.0223495	-0.0403558	0.598079
ENSG00000280316.1|AL365181.2	-0.0849408	0.266512	0.0453458	0.553575
ENSG00000132702.11|HAPLN2	-0.033848	0.658417	0.000301302	0.996861
ENSG00000132692.17|BCAN	0.0063123	0.934309	-0.130074	0.0880625
ENSG00000132688.10|NES	0.187187	0.0136614	0.126591	0.0969846
ENSG00000143320.7|CRABP2	0.162271	0.0329222	0.141118	0.0640347
ENSG00000143319.15|ISG20L2	0.139044	0.068083	0.00763451	0.920591
ENSG00000143303.10|RRNAD1	-0.00655797	0.931759	-0.106695	0.162361
ENSG00000143314.11|MRPL24	0.102648	0.178984	-0.00167802	0.982519
ENSG00000143321.17|HDGF	0.168797	0.0264164	0.0287673	0.707133
ENSG00000143294.13|PRCC	0.0901394	0.238236	0.133437	0.0800835
ENSG00000027869.10|SH2D2A	0.330287	9.08231e-06	0.166759	0.0283186
ENSG00000198400.10|NTRK1	0.100001	0.190514	0.0562552	0.462254
ENSG00000027644.4|INSRR	-0.0684133	0.371128	0.0786665	0.303578
ENSG00000187800.12|PEAR1	0.10513	0.168646	-0.15644	0.0398399
ENSG00000160838.12|LRRC71	-0.155091	0.0416038	0.0657277	0.390244
ENSG00000132694.17|ARHGEF11	-0.249949	0.0009114	-0.13826	0.0696674
ENSG00000253831.1|ETV3L	0.0833967	0.275334	0.133761	0.0793466
ENSG00000117036.10|ETV3	-0.0271856	0.722556	0.0524797	0.492882
ENSG00000143297.17|FCRL5	-0.0915451	0.230965	-0.0823271	0.28156
ENSG00000163518.9|FCRL4	-0.0651953	0.394103	-0.0750493	0.326421
ENSG00000160856.19|FCRL3	-0.0133408	0.861704	-0.0727179	0.341716
ENSG00000132704.14|FCRL2	-0.082438	0.28091	-0.118195	0.121436
ENSG00000163534.13|FCRL1	-0.0960606	0.208671	-0.114303	0.13428
ENSG00000073754.5|CD5L	0.212466	0.0050098	0.178999	0.018455
ENSG00000183853.16|KIRREL	0.322604	1.49967e-05	0.213527	0.00479098
ENSG00000158473.6|CD1D	-0.136	0.0744023	-0.110406	0.14816
ENSG00000158477.6|CD1A	0.0728262	0.340995	0.147522	0.0527584
ENSG00000158481.11|CD1C	-0.0554861	0.468407	-0.00802852	0.916507
ENSG00000158485.9|CD1B	0.0932065	0.222575	0.162649	0.0325115
ENSG00000158488.14|CD1E	-0.104771	0.170114	0.0390649	0.60985
ENSG00000186306.1|OR10T2	0.0316926	0.678923	0.0986079	0.196798
ENSG00000180708.4|OR10K2	0.0952025	0.212784	0.109594	0.151185
ENSG00000173285.3|OR10K1	0.0176758	0.817453	-0.0808747	0.290164
ENSG00000198965.3|OR10R2	0.0394662	0.606179	-0.0138527	0.856453
ENSG00000197532.1|OR6Y1	0.0724461	0.343528	0.174525	0.0216453
ENSG00000186440.1|OR6P1	0.0731068	0.339134	0.1207	0.113687
ENSG00000186400.3|OR10X1
ENSG00000198967.3|OR10Z1	0.0554267	0.468884	0.111442	0.144369
ENSG00000163554.10|SPTA1	0.0221553	0.772329	0.134663	0.0773244
ENSG00000196171.3|OR6K2	0.108805	0.154166	0.146735	0.0540492
ENSG00000203757.1|OR6K3	0.0226143	0.767745	0.0234119	0.759799
ENSG00000180433.4|OR6K6	0.117943	0.122238	0.243441	0.00124897
ENSG00000197403.3|OR6N1	0.0761105	0.319608	0.117563	0.123454
ENSG00000188340.1|OR6N2	-0.0476529	0.533557	0.107737	0.158275
ENSG00000163563.7|MNDA	0.182251	0.0163997	0.0991026	0.19455
ENSG00000163564.13|PYHIN1	-0.0248644	0.745393	0.0107008	0.888873
ENSG00000163565.17|IFI16	0.272636	0.000284559	0.231575	0.00217234
ENSG00000163568.12|AIM2	0.306966	3.99341e-05	0.108784	0.154249
ENSG00000162706.11|CADM3	-0.1376	0.0710253	-0.0979065	0.200017
ENSG00000213088.8|ACKR1	-0.319845	1.78971e-05	-0.250493	0.00088741
ENSG00000179639.9|FCER1A	-0.184799	0.0149318	-0.0745745	0.3295
ENSG00000196266.4|OR10J3	0.00648606	0.932505	0.066205	0.386804
ENSG00000196184.8|OR10J1	0.0231757	0.76215	0.108728	0.154462
ENSG00000184155.8|OR10J5	0.0446016	0.560109	0.0796266	0.297696
ENSG00000132703.3|APCS	-0.0546419	0.475212	0.11977	0.116518
ENSG00000132693.11|CRP	-0.0747783	0.328176	0.0859052	0.2611
ENSG00000158716.7|DUSP23	0.150908	0.0474956	0.0727387	0.341577
ENSG00000181036.12|FCRL6	-0.114197	0.134643	-0.0240809	0.753153
ENSG00000158714.9|SLAMF8	0.185942	0.0143112	0.123492	0.10551
ENSG00000188004.8|C1orf204	-0.102342	0.18029	0.0395562	0.605358
ENSG00000243284.1|VSIG8	-0.0810285	0.289245	-0.0104992	0.890953
ENSG00000256029.4|RP11-190A12.7	-0.0751718	0.32563	0.0200763	0.793187
ENSG00000213085.8|CFAP45	0.0287536	0.707266	-0.0841256	0.271145
ENSG00000158710.13|TAGLN2	0.356885	1.4375e-06	0.0884388	0.247245
ENSG00000085552.15|IGSF9	-0.0925023	0.226104	0.224546	0.0029775
ENSG00000162723.8|SLAMF9	0.258032	0.000609139	0.2358	0.00178936
ENSG00000143315.6|PIGM	-0.139201	0.0677704	0.00503173	0.947615
ENSG00000177807.6|KCNJ10	-0.195097	0.0101036	-0.0597596	0.434794
ENSG00000162728.4|KCNJ9	-0.197641	0.00914786	-0.059412	0.437475
ENSG00000162729.12|IGSF8	0.170101	0.0252579	0.0232489	0.761421
ENSG00000018625.13|ATP1A2	-0.236639	0.00172102	-0.118053	0.121886
ENSG00000132681.15|ATP1A4	-0.0525432	0.492359	0.0828803	0.278328
ENSG00000143318.11|CASQ1	-0.150276	0.0484426	-0.0228074	0.765819
ENSG00000162734.11|PEA15	0.210275	0.00548976	0.0561927	0.462753
ENSG00000132716.17|DCAF8	-0.270292	0.000322478	-0.104354	0.171828
ENSG00000258465.5|RP11-574F21.3	-0.181989	0.0165576	-0.0987371	0.196209
ENSG00000162735.17|PEX19	-0.176048	0.0205099	-0.106399	0.163538
ENSG00000122218.13|COPA	-0.000194688	0.997972	-0.108496	0.155347
ENSG00000162736.14|NCSTN	0.042165	0.581758	-0.0268413	0.725929
ENSG00000171786.5|NHLH1	0.0826926	0.279422	0.221329	0.00342905
ENSG00000162738.5|VANGL2	0.0609443	0.425726	0.272803	0.000282031
ENSG00000162739.12|SLAMF6	-0.0886804	0.245951	-0.164513	0.0305488
ENSG00000066294.13|CD84	0.0393455	0.607282	-0.0343228	0.653933
ENSG00000117090.13|SLAMF1	-0.0640918	0.402173	-0.0800279	0.29526
ENSG00000117091.8|CD48	-0.0543898	0.477254	-0.0859751	0.260711
ENSG00000026751.15|SLAMF7	0.00184954	0.980733	-0.0873101	0.253353
ENSG00000122224.16|LY9	-0.134274	0.0781899	-0.12844	0.0921622
ENSG00000122223.11|CD244	0.0105271	0.890666	-0.0128493	0.86675
ENSG00000179914.4|ITLN1	-0.257655	0.000620884	-0.227375	0.00262566
ENSG00000158764.6|ITLN2	0.0561261	0.463284	0.122026	0.109745
ENSG00000158769.16|F11R	0.0326415	0.669865	0.0836389	0.273937
ENSG00000270149.4|RP11-544M22.13	0.050496	0.509396	0.142471	0.0614999
ENSG00000215845.9|TSTD1	-0.0696879	0.362262	-0.170645	0.0247869
ENSG00000158773.13|USF1	-0.0116465	0.879123	-0.0271287	0.723114
ENSG00000186517.12|ARHGAP30	-0.0180909	0.813244	-0.0191697	0.80233
ENSG00000278883.1|AL591806.1	0.0538763	0.481429	0.0583862	0.445443
ENSG00000143217.8|PVRL4	0.0903376	0.237202	0.0578545	0.449605
ENSG00000162755.12|KLHDC9	-0.139741	0.0667006	-0.18358	0.0156188
ENSG00000143256.4|PFDN2	0.380608	2.39696e-07	0.173682	0.0222976
ENSG00000158793.12|NIT1	0.117721	0.122946	-0.0452693	0.554244
ENSG00000158796.15|DEDD	0.111081	0.145681	0.0784055	0.30519
ENSG00000143222.10|UFC1	-0.0706045	0.355967	-0.173902	0.0221258
ENSG00000143258.14|USP21	-0.13958	0.0670182	0.171672	0.0239196
ENSG00000143224.16|PPOX	-0.198976	0.00867914	0.00537243	0.944073
ENSG00000158850.13|B4GALT3	0.0486674	0.52487	-0.0228294	0.7656
ENSG00000158859.9|ADAMTS4	0.0713474	0.350916	0.00864271	0.910145
ENSG00000158864.11|NDUFS2	-0.143422	0.0597686	-0.181856	0.0166383
ENSG00000158869.9|FCER1G	0.218686	0.00384532	0.149007	0.0503928
ENSG00000158874.10|APOA2	0.0364176	0.6343	-0.000431573	0.995504
ENSG00000158882.11|TOMM40L	0.00592292	0.938353	-0.00645712	0.932806
ENSG00000143257.10|NR1I3	-0.13103	0.0857329	0.0251795	0.74228
ENSG00000248485.1|PCP4L1	-0.0907061	0.235286	0.0193911	0.800095
ENSG00000158887.14|MPZ	-0.258637	0.000590741	0.0304986	0.690386
ENSG00000143252.13|SDHC	-0.0479292	0.531184	-0.0885223	0.246797
ENSG00000188931.3|CFAP126
ENSG00000143226.12|FCGR2A	0.244634	0.00117964	0.166086	0.028971
ENSG00000173110.7|HSPA6	0.351821	2.0689e-06	0.093408	0.221572
ENSG00000203747.8|FCGR3A	0.241001	0.00140267	0.187386	0.0135597
ENSG00000072694.17|FCGR2B	0.0501136	0.512613	0.0014532	0.984861
ENSG00000162747.8|FCGR3B	0.0410908	0.591424	-0.0591315	0.439646
ENSG00000132185.15|FCRLA	0.00803206	0.91647	-0.0238932	0.755016
ENSG00000162746.13|FCRLB	0.354732	1.67948e-06	0.251355	0.000850522
ENSG00000081721.10|DUSP12	0.211196	0.00528313	0.17484	0.021406
ENSG00000118217.5|ATF6	-0.0733881	0.337273	-0.124375	0.103023
ENSG00000162745.9|OLFML2B	0.276612	0.000229569	0.180141	0.0177092
ENSG00000198929.11|NOS1AP	-0.188102	0.0132	-0.261861	0.000501037
ENSG00000254706.2|RP11-565P22.6	0.101188	0.185281	0.0753587	0.324425
ENSG00000239887.4|C1orf226	-0.028589	0.708866	-0.155256	0.041385
ENSG00000171722.10|C1orf111	-0.121321	0.111827	-0.184076	0.0153359
ENSG00000198574.5|SH2D1B	-0.202494	0.00754405	-0.194773	0.0102316
ENSG00000152332.14|UHMK1	0.0582233	0.446716	0.0440919	0.564605
ENSG00000117143.12|UAP1	-0.0355549	0.642355	-0.326851	1.13845e-05
ENSG00000162733.15|DDR2	-0.0670608	0.380683	0.00638758	0.933528
ENSG00000132196.12|HSD17B7	0.0237798	0.756143	0.0474016	0.535719
ENSG00000185860.12|C1orf110	0.0204939	0.788985	0.0633077	0.407967
ENSG00000117152.12|RGS4	0.241716	0.00135594	0.212971	0.0049045
ENSG00000143248.11|RGS5	-0.22335	0.00313866	-0.169575	0.0257199
ENSG00000143228.11|NUF2	0.177079	0.0197704	0.340245	4.64556e-06
ENSG00000185630.17|PBX1	-0.364887	7.98226e-07	-0.0356277	0.641674
ENSG00000162761.13|LMX1A	-0.164248	0.0308214	-0.0507228	0.507494
ENSG00000143171.11|RXRG	-0.166801	0.0282775	-0.0134096	0.860997
ENSG00000162763.3|LRRC52	-0.0852284	0.26489	0.00981109	0.89806
ENSG00000143198.11|MGST3	-0.132793	0.0815636	-0.246708	0.00106738
ENSG00000143149.11|ALDH9A1	-0.215983	0.00431745	-0.163562	0.0315367
ENSG00000143183.15|TMCO1	0.103604	0.174948	-0.0476241	0.533804
ENSG00000143179.11|UCK2	-0.0404534	0.597194	0.037417	0.625021
ENSG00000188859.6|FAM78B	-0.123182	0.106394	-0.0735105	0.336466
ENSG00000143157.10|POGK	0.0711747	0.352086	0.14328	0.0600249
ENSG00000152382.5|TADA1	-0.0885297	0.246757	0.0427894	0.576174
ENSG00000143195.11|ILDR2	-0.0765379	0.31689	0.0346566	0.650788
ENSG00000143194.11|MAEL	-0.0421122	0.582231	0.133939	0.0789437
ENSG00000143167.10|GPA33	-0.0717223	0.348383	-0.225982	0.00279388
ENSG00000198842.8|DUSP27	0.0527108	0.490978	-0.0731381	0.338926
ENSG00000143190.20|POU2F1	-0.0959534	0.209181	0.186874	0.0138222
ENSG00000198821.9|CD247	-0.086394	0.258387	-0.0486022	0.525426
ENSG00000143162.7|CREG1	-0.0731737	0.33869	0.029261	0.702343
ENSG00000198771.9|RCSD1	-0.180282	0.0176188	-0.174718	0.021499
ENSG00000197965.10|MPZL1	0.191436	0.0116333	-0.00352522	0.963285
ENSG00000143199.16|ADCY10	0.00165137	0.982797	0.166304	0.0287582
ENSG00000143158.9|MPC2	-0.130782	0.0863327	-0.194432	0.0103675
ENSG00000143164.14|DCAF6	-0.0623998	0.414736	0.0285703	0.709048
ENSG00000143147.13|GPR161	0.111051	0.145791	0.158633	0.0371074
ENSG00000143155.11|TIPRL	0.195077	0.0101113	0.152356	0.045381
ENSG00000213064.8|SFT2D2	-0.0894093	0.242075	-0.0702704	0.358253
ENSG00000143178.11|TBX19	0.0883107	0.247933	0.108589	0.154992
ENSG00000143185.3|XCL2	0.0189091	0.804963	0.197571	0.00917291
ENSG00000143184.4|XCL1	0.222547	0.00325127	0.459987	1.92996e-10
ENSG00000143196.4|DPT	-0.13333	0.0803281	-0.0388748	0.611591
ENSG00000143153.11|ATP1B1	-0.0346904	0.65047	-0.282423	0.000166746
ENSG00000143156.12|NME7	0.338165	5.3543e-06	0.164976	0.0300767
ENSG00000117475.12|BLZF1	0.13346	0.0800315	-0.0332567	0.664018
ENSG00000117477.11|CCDC181	-0.0835432	0.274488	-0.0713203	0.351099
ENSG00000117479.11|SLC19A2	-0.175582	0.0208517	-0.18295	0.015985
ENSG00000198734.9|F5	-0.0308569	0.686939	-0.162647	0.0325138
ENSG00000174175.15|SELP	-0.290174	0.000107664	-0.216061	0.00430321
ENSG00000000460.15|C1orf112	0.204945	0.00683327	0.349852	2.37944e-06
ENSG00000188404.7|SELL	0.0125133	0.870203	-0.0562043	0.46266
ENSG00000007908.14|SELE	-0.0761439	0.319395	0.0515642	0.500468
ENSG00000171806.10|METTL18	0.0152784	0.841863	0.0505815	0.508679
ENSG00000000457.12|SCYL3	-0.229023	0.00243848	-0.220453	0.00356228
ENSG00000075945.11|KIFAP3	0.280965	0.000180798	0.235105	0.00184775
ENSG00000203740.3|METTL11B	0.306771	4.04107e-05	0.414646	1.41396e-08
ENSG00000120370.11|GORAB	0.0421013	0.582329	0.190476	0.012067
ENSG00000116132.10|PRRX1	0.279891	0.000191845	0.239198	0.00152705
ENSG00000117501.13|MROH9	-0.0940639	0.218331	0.0547266	0.474527
ENSG00000007933.11|FMO3	-0.00804711	0.916314	-0.0403651	0.597995
ENSG00000117507.4|FMO6P	-0.116447	0.127083	0.0524041	0.493507
ENSG00000094963.12|FMO2	-0.0996096	0.192265	-0.148484	0.0512168
ENSG00000010932.14|FMO1	0.243084	0.00127045	0.250564	0.000884281
ENSG00000076258.8|FMO4	-0.0790375	0.301296	-0.0213623	0.780267
ENSG00000117523.14|PRRC2C	0.110657	0.147235	0.0771331	0.31313
ENSG00000034971.13|MYOC	-0.184435	0.0151339	-0.0762167	0.318931
ENSG00000117533.13|VAMP4	0.0493998	0.518644	0.024366	0.750327
ENSG00000010165.18|METTL13	-0.0302137	0.693132	0.000808878	0.991573
ENSG00000197959.12|DNM3	0.0146735	0.848047	-0.0069137	0.928067
ENSG00000135845.8|PIGC	0.106672	0.162454	0.0331941	0.664612
ENSG00000180999.9|C1orf105	0.0491007	0.521182	-0.0270778	0.723612
ENSG00000094975.12|SUCO	-0.0480856	0.529843	-0.126676	0.0967567
ENSG00000117560.7|FASLG	0.0184003	0.81011	-0.0118689	0.876833
ENSG00000120337.8|TNFSF18	0.0272922	0.721513	0.0641887	0.40146
ENSG00000117586.9|TNFSF4	0.0450541	0.556132	0.0488826	0.523037
ENSG00000117592.8|PRDX6	0.0160015	0.834484	0.0954615	0.211536
ENSG00000162753.11|SLC9C2	-0.116629	0.126483	-0.0226624	0.767265
ENSG00000183831.6|ANKRD45	-0.133095	0.0808679	0.0863877	0.258422
ENSG00000076321.9|KLHL20	0.0511879	0.503604	0.0613148	0.422913
ENSG00000120334.14|CENPL	0.243824	0.00122635	0.311701	2.98587e-05
ENSG00000117593.9|DARS2	0.11865	0.12	0.174973	0.0213063
ENSG00000185278.13|ZBTB37	-0.248015	0.00100174	0.0495409	0.517449
ENSG00000117601.12|SERPINC1	-0.0649328	0.396013	0.019596	0.798027
ENSG00000135870.10|RC3H1	-0.27928	0.000198403	-0.135968	0.0744713
ENSG00000152061.20|RABGAP1L	-0.153613	0.0436105	-0.267034	0.000382992
ENSG00000203737.3|GPR52	-0.0169537	0.824788	0.112028	0.142256
ENSG00000116161.16|CACYBP	0.292681	9.32068e-05	0.169167	0.0260832
ENSG00000120333.4|MRPS14	-0.083272	0.276055	-0.0803848	0.293105
ENSG00000120332.14|TNN	-0.016516	0.829242	0.169153	0.0260957
ENSG00000235750.8|KIAA0040	0.10696	0.161314	-0.146425	0.0545633
ENSG00000116147.15|TNR	-0.195068	0.0101149	-0.14026	0.0656857
ENSG00000143207.18|RFWD2	0.0190134	0.803909	0.0974408	0.202175
ENSG00000116183.9|PAPPA2	-0.0684562	0.370828	0.200252	0.00825096
ENSG00000152092.14|ASTN1	-0.128161	0.0928772	0.0849405	0.266514
ENSG00000198797.6|BRINP2	-0.0572521	0.454346	0.00271469	0.971723
ENSG00000120341.17|SEC16B	-0.0166261	0.828121	-0.181191	0.0170467
ENSG00000075391.15|RASAL2	0.117777	0.122768	-0.0634308	0.407054
ENSG00000240021.8|TEX35	-0.187262	0.0136229	-0.115238	0.131105
ENSG00000116191.16|RALGPS2	-0.0671477	0.380064	-0.0578915	0.449314
ENSG00000116194.11|ANGPTL1	-0.224729	0.00295348	-0.1458	0.0556159
ENSG00000116199.10|FAM20B	-0.131949	0.0835399	0.118629	0.120064
ENSG00000186283.12|TOR3A	-0.00307908	0.967929	0.0869323	0.255421
ENSG00000143322.18|ABL2	0.209062	0.00577264	0.186225	0.0141612
ENSG00000057252.11|SOAT1	0.00769945	0.919917	0.083085	0.277139
ENSG00000162779.19|AXDND1	-0.231051	0.00222479	-0.0179645	0.814525
ENSG00000116218.11|NPHS2	-0.167623	0.027498	-0.0453951	0.553143
ENSG00000162782.14|TDRD5	-0.0631334	0.409261	0.394029	8.15481e-08
ENSG00000143340.6|FAM163A	-0.181369	0.0169364	-0.171644	0.0239429
ENSG00000169905.11|TOR1AIP2	0.00672021	0.930075	0.0199067	0.794895
ENSG00000143337.17|TOR1AIP1	0.0216903	0.77698	-0.0952135	0.212731
ENSG00000135837.14|CEP350	-0.146919	0.053745	-0.0870088	0.255001
ENSG00000116260.15|QSOX1	0.0424872	0.578873	-0.367532	6.54869e-07
ENSG00000121454.5|LHX4	-0.0966047	0.206092	0.0536316	0.483425
ENSG00000230124.5|LHX4-AS1	0.142004	0.0623657	0.255211	0.000702147
ENSG00000143324.12|XPR1	0.312991	2.75599e-05	0.246335	0.00108682
ENSG00000135835.9|KIAA1614	0.0589858	0.440775	0.150864	0.0475607
ENSG00000135823.12|STX6	0.212656	0.00496988	0.19106	0.0118017
ENSG00000153029.13|MR1	0.127911	0.0935212	0.112279	0.14136
ENSG00000162783.10|IER5	0.415062	1.36318e-08	0.086886	0.255675
ENSG00000198216.9|CACNA1E	-0.0908336	0.234626	-0.023038	0.763521
ENSG00000179930.5|ZNF648	-0.216253	0.004268	0.00250954	0.973859
ENSG00000135821.15|GLUL	-0.208201	0.00598141	-0.0859404	0.260905
ENSG00000203730.2|TEDDM1	-0.153002	0.0444644	0.0937512	0.219872
ENSG00000121446.16|RGSL1	0.162795	0.0323542	0.275923	0.00023833
ENSG00000135828.10|RNASEL	-0.128505	0.0919976	-0.0584269	0.445125
ENSG00000143333.6|RGS16	0.0981645	0.198828	0.174198	0.0218961
ENSG00000135824.11|RGS8	0.0638109	0.404243	0.121783	0.110457
ENSG00000135838.12|NPL	-0.00918626	0.90452	0.190983	0.0118361
ENSG00000135829.15|DHX9	0.0355039	0.642833	0.211898	0.00513035
ENSG00000157060.13|SHCBP1L	0.131944	0.0835506	0.0793625	0.299307
ENSG00000135862.5|LAMC1	0.123703	0.10491	0.181467	0.0168763
ENSG00000058085.13|LAMC2	0.525524	1.13891e-13	0.227285	0.00263615
ENSG00000157064.9|NMNAT2	0.172308	0.0233956	0.035039	0.647193
ENSG00000116698.19|SMG7	0.0771532	0.313003	0.106876	0.161646
ENSG00000116701.13|NCF2	0.299832	6.1316e-05	0.12974	0.0888878
ENSG00000162704.14|ARPC5	0.286385	0.000133549	0.0681288	0.373126
ENSG00000143344.14|RGL1	-0.208934	0.0058034	-0.00625084	0.934948
ENSG00000173627.7|APOBEC4	-0.115817	0.129167	-0.213729	0.00475045
ENSG00000198756.9|COLGALT2	-0.128082	0.0930818	-0.0664091	0.385339
ENSG00000198860.10|TSEN15	0.216039	0.00430723	0.27901	0.000201373
ENSG00000116667.11|C1orf21	-0.110768	0.146826	-0.117607	0.123312
ENSG00000116406.17|EDEM3	-0.0861552	0.25971	-0.200324	0.00822758
ENSG00000135842.15|FAM129A	-0.0496628	0.516417	-0.00533071	0.944507
ENSG00000121481.9|RNF2	0.314913	2.44442e-05	0.353857	1.78847e-06
ENSG00000121486.10|TRMT1L	0.0292936	0.702027	0.102716	0.178696
ENSG00000116668.11|SWT1	-0.1229	0.107203	-0.0664578	0.38499
ENSG00000116679.14|IVNS1ABP	0.0959986	0.208966	-0.0339196	0.65774
ENSG00000143341.10|HMCN1	-0.0293979	0.701016	0.0890368	0.244051
ENSG00000116690.10|PRG4	-0.109127	0.152943	0.0569737	0.456547
ENSG00000047410.12|TPR	0.00171859	0.982096	0.0353357	0.644409
ENSG00000157181.13|C1orf27	-0.0443425	0.562392	-0.17917	0.0183417
ENSG00000279374.1|AL596220.1	0.025355	0.740548	-0.0823921	0.281178
ENSG00000262180.1|OCLM	-0.0123696	0.871681	0.110668	0.147194
ENSG00000116703.13|PDC	-0.143146	0.0602677	-0.0122631	0.872777
ENSG00000073756.10|PTGS2	0.0728411	0.340896	0.042896	0.575222
ENSG00000116711.9|PLA2G4A	-0.01583	0.836233	-0.160033	0.0354469
ENSG00000162670.9|BRINP3	-0.0372168	0.626875	0.194537	0.0103254
ENSG00000150681.8|RGS18	0.0301732	0.693523	0.00786628	0.918188
ENSG00000253148.1|RGS21	0.17577	0.0207135	0.171664	0.0239264
ENSG00000090104.10|RGS1	0.134469	0.077755	0.105356	0.16773
ENSG00000127074.13|RGS13	-0.136702	0.0729039	-0.116314	0.12752
ENSG00000116741.7|RGS2	-0.101519	0.183836	-0.0310804	0.684792
ENSG00000116750.12|UCHL5	0.0896574	0.240766	0.0925181	0.226025
ENSG00000116747.11|TROVE2	-0.0162194	0.832263	0.095735	0.210225
ENSG00000023572.7|GLRX2	0.187913	0.0132941	-0.00656837	0.931651
ENSG00000134371.9|CDC73	0.0168498	0.825845	0.0396188	0.604787
ENSG00000162630.5|B3GALT2	-0.238976	0.00154306	-0.0958972	0.209449
ENSG00000162687.15|KCNT2	-0.121155	0.112321	0.0313029	0.682657
ENSG00000000971.14|CFH	0.0836092	0.274108	-0.0128331	0.866916
ENSG00000116785.12|CFHR3	0.0681627	0.372888	0.355699	1.56641e-06
ENSG00000276911.1|CFHR2
ENSG00000244414.5|CFHR1	0.0179772	0.814397	0.0894995	0.241599
ENSG00000134365.11|CFHR4	0.111816	0.143018	0.530305	6.20701e-14
ENSG00000080910.10|CFHR2	-0.0180379	0.813782	0.0177193	0.817012
ENSG00000134389.9|CFHR5	0.104102	0.172872	0.160042	0.0354362
ENSG00000143278.3|F13B	0.0594079	0.437507	0.177174	0.0197035
ENSG00000066279.15|ASPM	0.10594	0.16537	0.332465	7.85926e-06
ENSG00000177888.7|ZBTB41	-0.036285	0.635535	0.106621	0.162654
ENSG00000134376.13|CRB1	-0.0759312	0.320752	0.0556654	0.466968
ENSG00000213047.10|DENND1B	-0.0415474	0.587307	0.00625084	0.934948
ENSG00000203724.9|C1orf53	0.106344	0.163757	0.100693	0.187452
ENSG00000143355.14|LHX9	0.207324	0.00620096	0.232297	0.00210207
ENSG00000151414.13|NEK7	0.116356	0.12738	0.107405	0.159571
ENSG00000151418.10|ATP6V1G3	0.0858403	0.261462	0.145041	0.0569147
ENSG00000081237.17|PTPRC	0.00641659	0.933226	-0.059945	0.433367
ENSG00000116833.12|NR5A2	-0.136316	0.0737242	-0.153849	0.0432854
ENSG00000162702.7|ZNF281	0.138921	0.0683292	0.230878	0.00224232
ENSG00000118193.10|KIF14	0.278558	0.000206424	0.342088	4.0931e-06
ENSG00000118197.12|DDX59	-0.0251008	0.743057	0.105163	0.168512
ENSG00000118200.13|CAMSAP2	0.187915	0.0132935	0.292865	9.2222e-05
ENSG00000170128.3|GPR25	-0.0554722	0.468519	-0.0407591	0.594423
ENSG00000163362.9|C1orf106	0.0154881	0.839721	-0.177939	0.0191714
ENSG00000116852.13|KIF21B	0.103513	0.175332	-0.090738	0.235121
ENSG00000081248.9|CACNA1S	-0.0494825	0.517944	0.0314012	0.681714
ENSG00000232237.3|ASCL5	0.125622	0.0995885	0.170337	0.0250526
ENSG00000116857.15|TMEM9	0.0465675	0.542929	0.121957	0.109944
ENSG00000163395.15|IGFN1	0.312608	2.82239e-05	0.118643	0.120019
ENSG00000081277.10|PKP1	0.134839	0.0769344	0.181657	0.0167597
ENSG00000118194.17|TNNT2	0.0457969	0.549632	0.0486601	0.524932
ENSG00000159166.12|LAD1	0.176001	0.0205437	-0.0123835	0.871538
ENSG00000159173.17|TNNI1	-0.000346498	0.99639	-0.0210239	0.783661
ENSG00000174307.6|PHLDA3	0.18954	0.0125029	0.184445	0.0151285
ENSG00000159176.12|CSRP1	0.0491889	0.520434	-0.0856344	0.262612
ENSG00000134369.14|NAV1	0.142069	0.0622449	0.136816	0.0726632
ENSG00000198700.8|IPO9	0.106625	0.162638	0.272441	0.000287549
ENSG00000198892.6|SHISA4	0.00518125	0.94606	0.265808	0.000408372
ENSG00000163431.12|LMOD1	-0.167283	0.027818	-0.134406	0.0778963
ENSG00000134375.9|TIMM17A	0.142835	0.0608333	0.0199879	0.794078
ENSG00000176393.9|RNPEP	-0.0513861	0.501952	-0.0471953	0.537498
ENSG00000163435.14|ELF3	-0.179064	0.0184117	-0.222967	0.00319186
ENSG00000170075.8|GPR37L1	-0.105071	0.168887	-0.0894586	0.241815
ENSG00000143862.6|ARL8A	0.0552926	0.469962	0.0281184	0.713447
ENSG00000143851.14|PTPN7	0.0889713	0.244399	0.00214156	0.977691
ENSG00000133067.16|LGR6	-0.119755	0.116562	-0.150618	0.0479277
ENSG00000077152.8|UBE2T	0.185559	0.0145168	0.297261	7.13688e-05
ENSG00000077157.19|PPP1R12B	-0.294988	8.15248e-05	-0.214427	0.00461242
ENSG00000143858.10|SYT2	-0.336953	5.81335e-06	-0.0948311	0.214582
ENSG00000117139.15|KDM5B	0.0268542	0.725803	0.230271	0.00230489
ENSG00000183155.4|RABIF	0.071155	0.352219	0.0499326	0.514139
ENSG00000117153.14|KLHL12	-0.0251808	0.742267	0.0149329	0.845394
ENSG00000159346.11|ADIPOR1	0.0275681	0.718817	0.0156653	0.837913
ENSG00000159348.11|CYB5R1	0.0555626	0.467793	0.0319681	0.676289
ENSG00000163444.10|TMEM183A	-0.157958	0.0379309	0.0792121	0.300226
ENSG00000143847.14|PPFIA4	0.181075	0.0171188	0.320934	1.66934e-05
ENSG00000122180.4|MYOG	0.162595	0.0325696	0.275536	0.000243384
ENSG00000163485.14|ADORA1	0.118819	0.119468	0.130772	0.0863571
ENSG00000133055.7|MYBPH	0.0420629	0.582673	0.202182	0.00763905
ENSG00000133048.11|CHI3L1	0.158927	0.0367532	0.184637	0.0150213
ENSG00000133063.14|CHIT1	0.0817597	0.2849	0.0309599	0.685949
ENSG00000159388.5|BTG2	-0.246232	0.00109224	-0.0836458	0.273897
ENSG00000122176.10|FMOD	-0.054829	0.473699	-0.0575508	0.451991
ENSG00000188783.5|PRELP	-0.152865	0.0446578	-0.115693	0.129579
ENSG00000188770.8|OPTC	-0.0137876	0.85712	-0.0884153	0.247371
ENSG00000058668.13|ATP2B4	0.0626061	0.413193	0.0800001	0.295429
ENSG00000122188.11|LAX1	-0.109093	0.153075	-0.104657	0.170582
ENSG00000058673.14|ZC3H11A	-0.0853777	0.264051	0.0414729	0.587977
ENSG00000257315.1|ZBED6	-0.207047	0.00627184	-0.0847861	0.267386
ENSG00000182004.11|SNRPE	0.167473	0.0276386	0.207416	0.00617778
ENSG00000143842.13|SOX13	-0.0620429	0.417416	-0.0749243	0.32723
ENSG00000143845.13|ETNK2	-0.0450645	0.55604	0.235404	0.00182239
ENSG00000143839.13|REN	-0.112631	0.140109	-0.00800136	0.916788
ENSG00000170498.8|KISS1	-0.0449921	0.556676	-0.137791	0.0706293
ENSG00000174567.7|GOLT1A	-0.143864	0.0589785	-0.155488	0.0410782
ENSG00000143850.11|PLEKHA6	-0.200161	0.00828081	-0.286732	0.000130956
ENSG00000158615.8|PPP1R15B	-0.264283	0.000442105	-0.22955	0.00238121
ENSG00000133056.12|PIK3C2B	-0.27338	0.000273419	-0.271412	0.00030381
ENSG00000198625.11|MDM4	-0.336551	5.97371e-06	-0.0986483	0.196613
ENSG00000170382.10|LRRN2	-0.206674	0.00636839	0.147668	0.0525224
ENSG00000163531.14|NFASC	-0.0709476	0.353629	0.0489151	0.52276
ENSG00000184144.8|CNTN2	-0.154519	0.0423715	0.0208941	0.784963
ENSG00000174529.7|TMEM81	0.113539	0.13692	0.137982	0.0702365
ENSG00000117222.12|RBBP5	-0.0744299	0.330441	0.0412945	0.589586
ENSG00000133059.15|DSTYK	-0.0627892	0.411825	0.140643	0.0649445
ENSG00000133069.13|TMCC2	0.0848411	0.267075	0.275241	0.000247308
ENSG00000163545.7|NUAK2	0.125972	0.0986401	0.024607	0.74794
ENSG00000162873.13|KLHDC8A	-0.204158	0.00705467	-0.123867	0.104447
ENSG00000186007.8|LEMD1	0.318707	1.92413e-05	0.0215477	0.778409
ENSG00000117266.14|CDK18	0.0673389	0.378706	-0.000632732	0.993408
ENSG00000174514.11|MFSD4	-0.33437	6.91912e-06	-0.272719	0.000283295
ENSG00000158711.12|ELK4	-0.0958213	0.209812	0.166047	0.0290097
ENSG00000158715.5|SLC45A3	-0.0663921	0.385461	-0.207717	0.00610181
ENSG00000069275.12|NUCKS1	0.0119501	0.875997	0.219602	0.00369609
ENSG00000117280.11|RAB29	-0.0099627	0.896494	0.0790104	0.301462
ENSG00000133065.9|SLC41A1	-0.119162	0.118397	0.0138877	0.856094
ENSG00000162877.11|PM20D1	-0.260826	0.000528351	-0.173943	0.0220933
ENSG00000174502.17|SLC26A9	0.0181859	0.812281	-0.266258	0.000398889
ENSG00000276600.3|RAB7B	0.0791256	0.300756	0.0432576	0.572003
ENSG00000196188.9|CTSE	-0.170943	0.0245331	-0.305288	4.42175e-05
ENSG00000263961.5|C1orf186	0.0173608	0.820651	-0.0165623	0.828771
ENSG00000198049.6|AVPR1B	-0.0405624	0.596205	-0.0160098	0.834399
ENSG00000196550.9|FAM72A	0.207069	0.00626618	0.291502	9.97647e-05
ENSG00000266028.6|SRGAP2	0.0277141	0.71739	0.0434546	0.570252
ENSG00000263528.6|IKBKE	0.0103127	0.892879	-0.0383672	0.616253
ENSG00000266094.5|RASSF5	-0.0744821	0.330101	0.0128401	0.866845
ENSG00000143486.14|EIF2D	-0.0592883	0.438432	-0.0751422	0.325821
ENSG00000143479.14|DYRK3	0.22193	0.00334018	0.238308	0.00159211
ENSG00000162889.9|MAPKAPK2	0.00883745	0.90813	-0.0902049	0.237894
ENSG00000136634.5|IL10	0.201347	0.00789878	0.0894424	0.241901
ENSG00000142224.14|IL19	0.0942025	0.21765	0.0861509	0.259734
ENSG00000162891.9|IL20	0.312175	2.89927e-05	0.281794	0.000172681
ENSG00000162892.14|IL24	0.282783	0.000163441	0.0976726	0.201099
ENSG00000162894.10|FAIM3	0.0668591	0.38212	-0.111414	0.144469
ENSG00000162896.5|PIGR	-0.212274	0.00505025	-0.281615	0.000174406
ENSG00000162897.13|FCAMR	-0.0565207	0.46014	-0.190275	0.0121592
ENSG00000123843.11|C4BPB	-0.115738	0.129429	-0.194427	0.0103697
ENSG00000182795.12|C1orf116	-0.0844946	0.269041	-0.307485	3.86918e-05
ENSG00000123836.13|PFKFB2	-0.141027	0.0642076	-0.292267	9.54633e-05
ENSG00000180667.9|YOD1	-0.0492341	0.52005	-0.121605	0.110983
ENSG00000123838.9|C4BPA	-0.0648798	0.3964	-0.144135	0.0584986
ENSG00000196352.12|CD55	0.00181709	0.981071	-0.156983	0.0391487
ENSG00000117322.15|CR2	-0.0821178	0.282789	-0.0384777	0.615237
ENSG00000203710.9|CR1	-0.0830287	0.277465	-0.13118	0.0853722
ENSG00000197721.15|CR1L	0.11524	0.131098	0.207734	0.00609754
ENSG00000117335.17|CD46	-0.014072	0.854205	-0.107247	0.160187
ENSG00000174059.15|CD34	-0.229002	0.00244077	-0.113709	0.13633
ENSG00000076356.6|PLXNA2	-0.221633	0.00338391	-0.27872	0.000204601
ENSG00000008118.8|CAMK1G	0.294593	8.3423e-05	0.286774	0.000130647
ENSG00000196878.11|LAMB3	0.365993	7.34989e-07	0.248513	0.000977721
ENSG00000123689.5|G0S2	0.128772	0.0913167	-0.0422749	0.580774
ENSG00000117594.8|HSD11B1	-0.0242653	0.751325	0.0645248	0.398995
ENSG00000009790.13|TRAF3IP3	0.0360011	0.638184	-0.0514275	0.501607
ENSG00000162757.4|C1orf74	0.218766	0.00383209	0.100067	0.190222
ENSG00000117595.9|IRF6	0.129749	0.0888658	0.129993	0.0882625
ENSG00000117597.16|DIEXF	0.0157825	0.836717	0.173918	0.0221132
ENSG00000143469.15|SYT14	0.0872006	0.253951	0.309759	3.36611e-05
ENSG00000082497.10|SERTAD4	-0.135319	0.0758799	0.09494	0.214053
ENSG00000054392.11|HHAT	-0.162325	0.032864	-0.0146989	0.847788
ENSG00000143473.10|KCNH1	-0.142382	0.0616651	0.00600516	0.937499
ENSG00000117625.12|RCOR3	-0.289762	0.000110235	0.0241018	0.752946
ENSG00000082512.13|TRAF5	-0.0618332	0.418995	-0.158876	0.0368141
ENSG00000198570.5|RD3	-0.102663	0.178921	-0.253158	0.000777882
ENSG00000170385.9|SLC30A1	-0.0227565	0.766327	-0.0595417	0.436473
ENSG00000117650.11|NEK2	0.216188	0.00427987	0.24306	0.00127195
ENSG00000123684.11|LPGAT1	0.106075	0.164831	0.100187	0.189687
ENSG00000143493.11|INTS7	0.176638	0.0200841	0.221813	0.00335733
ENSG00000143476.16|DTL	0.231683	0.00216169	0.292397	9.47509e-05
ENSG00000066027.10|PPP2R5A	-0.291825	9.79283e-05	-0.190853	0.0118948
ENSG00000065600.11|TMEM206	0.113366	0.137522	0.256407	0.000661228
ENSG00000117691.8|NENF	0.0577795	0.450194	0.119976	0.115886
ENSG00000162772.15|ATF3	-0.107183	0.160439	0.0521344	0.495737
ENSG00000162771.7|FAM71A	-0.00296236	0.969144	0.0541533	0.479175
ENSG00000123685.7|BATF3	0.0841979	0.270732	0.0920498	0.228393
ENSG00000117697.13|NSL1	0.0679009	0.37473	0.240663	0.00142523
ENSG00000203705.9|TATDN3	-0.134022	0.0787573	-0.0483588	0.527505
ENSG00000185523.6|SPATA45	0.0666905	0.383324	0.00115557	0.987961
ENSG00000162769.11|FLVCR1	-0.0707193	0.355184	0.0546074	0.475491
ENSG00000143494.14|VASH2	-0.116065	0.128341	0.167408	0.0277007
ENSG00000174606.11|ANGEL2	-0.26	0.000551148	0.0914519	0.231443
ENSG00000136643.10|RPS6KC1	-0.0538648	0.481522	0.199181	0.00860903
ENSG00000117707.14|PROX1	-0.101419	0.184274	-0.124289	0.103262
ENSG00000143499.12|SMYD2	0.214304	0.00463644	0.200539	0.00815733
ENSG00000152104.10|PTPN14	-0.0409494	0.592702	0.17335	0.0225584
ENSG00000117724.11|CENPF	0.0986257	0.196716	0.320054	1.766e-05
ENSG00000082482.12|KCNK2	-0.269034	0.000344702	0.0436467	0.568547
ENSG00000136636.11|KCTD3	-0.320196	1.75006e-05	-0.164204	0.0308664
ENSG00000042781.11|USH2A	-0.129279	0.0900395	-0.03455	0.651792
ENSG00000196482.15|ESRRG	-0.173002	0.0228349	-0.0818114	0.284594
ENSG00000092978.9|GPATCH2	0.122497	0.108369	0.319178	1.86738e-05
ENSG00000162814.9|SPATA17	0.161629	0.0336301	0.0835439	0.274485
ENSG00000067533.5|RRP15	0.0764834	0.317235	0.218666	0.00384861
ENSG00000092969.10|TGFB2	0.19906	0.00865017	0.230254	0.00230658
ENSG00000143353.10|LYPLAL1	0.0273154	0.721286	-0.012497	0.870371
ENSG00000196660.9|SLC30A10	-0.0247735	0.746293	0.159809	0.0357073
ENSG00000136628.16|EPRS	-0.0212847	0.781044	0.0421196	0.582165
ENSG00000162813.16|BPNT1	-0.00588352	0.938763	-0.0786303	0.303801
ENSG00000067704.9|IARS2	-0.0335976	0.660786	0.0969054	0.204677
ENSG00000118873.14|RAB3GAP2	0.0917236	0.230054	0.103675	0.17465
ENSG00000116141.14|MARK1	0.064531	0.39895	0.241134	0.00139387
ENSG00000162817.6|C1orf115	-0.254857	0.00071471	-0.145484	0.0561525
ENSG00000117791.14|MARC2	-0.206549	0.00640107	-0.190286	0.0121545
ENSG00000186205.11|MARC1	-0.268449	0.000355515	-0.0774205	0.311325
ENSG00000136630.12|HLX	0.0890037	0.244227	0.152345	0.0453976
ENSG00000143507.16|DUSP10	0.366752	6.94373e-07	0.0824012	0.281125
ENSG00000143512.11|HHIPL2	0.0521228	0.495833	0.163464	0.0316408
ENSG00000143498.16|TAF1A	0.298672	6.56751e-05	0.235462	0.00181752
ENSG00000154305.15|MIA3	-0.208191	0.00598398	-0.126331	0.0976772
ENSG00000186063.11|AIDA	0.0986709	0.19651	0.0890832	0.243804
ENSG00000162819.10|BROX	-0.00221342	0.976943	0.0308718	0.686796
ENSG00000197520.9|FAM177B	0.0381218	0.618512	-0.191734	0.0115016
ENSG00000154309.8|DISP1	-0.328292	1.03594e-05	-0.155657	0.0408563
ENSG00000187554.10|TLR5	-0.191705	0.0115144	-0.142047	0.0622852
ENSG00000143502.13|SUSD4	-0.166579	0.0284919	-0.0210378	0.783521
ENSG00000178395.6|CCDC185	-0.0783233	0.305699	0.140725	0.0647863
ENSG00000203697.10|CAPN8	-0.098708	0.196341	-0.3181	1.99962e-05
ENSG00000162909.16|CAPN2	0.150546	0.0480359	-0.223443	0.00312591
ENSG00000143514.15|TP53BP2	-0.0740197	0.333121	0.0123649	0.871729
ENSG00000143756.10|FBXO28	-0.0130974	0.864202	-0.0567281	0.458494
ENSG00000143753.11|DEGS1	0.0787884	0.302827	0.148625	0.0509933
ENSG00000143748.16|NVL	0.13463	0.0773965	0.326165	1.1906e-05
ENSG00000143771.10|CNIH4	0.247185	0.00104295	0.221178	0.00345163
ENSG00000162923.13|WDR26	-0.0477067	0.533094	0.0564407	0.460777
ENSG00000143786.6|CNIH3	0.00404325	0.957895	0.129281	0.0900327
ENSG00000185842.13|DNAH14	0.0730126	0.339758	0.21683	0.00416415
ENSG00000143815.13|LBR	-0.0754787	0.323653	0.0577455	0.45046
ENSG00000154380.15|ENAH	0.0969199	0.204609	0.256973	0.000642654
ENSG00000143742.11|SRP9	0.0997985	0.191419	0.142117	0.0621559
ENSG00000143819.11|EPHX1	-0.183241	0.0158152	-0.0698972	0.360818
ENSG00000196187.10|TMEM63A	-0.159846	0.0356648	-0.240123	0.00146202
ENSG00000243709.1|LEFTY1	-0.0694804	0.363696	-0.149842	0.0491026
ENSG00000255835.1|RP4-559A3.7	0.113709	0.13633	0.0661404	0.387268
ENSG00000143811.15|PYCR2	0.143279	0.0600276	0.267776	0.000368357
ENSG00000143768.10|LEFTY2	-0.146586	0.0542966	-0.0616792	0.420157
ENSG00000143751.9|SDE2	0.094477	0.216306	0.18536	0.014624
ENSG00000163041.8|H3F3A	-0.142625	0.0612172	0.0314095	0.681635
ENSG00000182827.8|ACBD3	-0.0159609	0.834897	-0.101075	0.185773
ENSG00000185155.10|MIXL1	-0.0987468	0.196164	0.201696	0.00778939
ENSG00000183814.14|LIN9	0.0294512	0.7005	0.28275	0.000163741
ENSG00000143799.11|PARP1	-0.0210703	0.783194	0.248817	0.000963341
ENSG00000203685.8|C1orf95	-0.212123	0.00508226	-0.0751329	0.325881
ENSG00000143772.8|ITPKB	-0.171554	0.0240182	0.0407939	0.594109
ENSG00000143801.15|PSEN2	0.0141786	0.853113	-0.0484701	0.526554
ENSG00000163050.15|ADCK3	-0.454994	3.19597e-10	-0.185734	0.0144227
ENSG00000143776.17|CDC42BPA	-0.28358	0.000156331	-0.159924	0.0355738
ENSG00000181450.16|ZNF678	-0.128605	0.0917407	0.108988	0.153473
ENSG00000143740.13|SNAP47	0.0102964	0.893046	0.282614	0.000164992
ENSG00000081692.11|JMJD4	0.0268241	0.726098	0.133314	0.0803644
ENSG00000185888.5|PRSS38	0.0067387	0.929883	0.146616	0.0542461
ENSG00000143816.7|WNT9A	0.0223845	0.770039	0.219051	0.00378527
ENSG00000154342.5|WNT3A	0.0468075	0.54085	0.270884	0.000312477
ENSG00000143761.12|ARF1	0.0532483	0.486561	-0.0761643	0.319265
ENSG00000143793.11|C1orf35	0.126019	0.0985152	0.235001	0.00185667
ENSG00000162910.17|MRPL55	0.167017	0.0280713	0.0938646	0.219312
ENSG00000143774.15|GUK1	0.112639	0.140081	-0.210269	0.0054911
ENSG00000198835.3|GJC2	-0.0361772	0.63654	-0.134747	0.0771387
ENSG00000181873.11|IBA57	-0.268419	0.00035608	0.0194061	0.799943
ENSG00000162913.9|C1orf145	-0.04234	0.58019	0.33911	5.02058e-06
ENSG00000154358.18|OBSCN	-0.0461758	0.546331	0.254034	0.000744699
ENSG00000154370.12|TRIM11	0.000106615	0.998889	0.073047	0.33953
ENSG00000162931.10|TRIM17	-0.100443	0.188554	0.164406	0.0306584
ENSG00000168148.3|HIST3H3	-0.1536	0.0436287	0.0382764	0.617089
ENSG00000181218.5|HIST3H2A	0.0712952	0.351269	0.158343	0.0374592
ENSG00000196890.4|HIST3H2BB	0.221338	0.00342764	0.231675	0.0021625
ENSG00000168159.10|RNF187	0.0850497	0.265897	0.269908	0.000329118
ENSG00000116574.5|RHOU	-0.288652	0.000117443	-0.231376	0.00219213
ENSG00000177800.2|TMEM78	-0.038364	0.616282	0.0679378	0.37447
ENSG00000168118.10|RAB4A	-0.231106	0.00221918	-0.139132	0.0679085
ENSG00000213029.3|SPHAR
ENSG00000154429.9|CCSAP	0.14176	0.0628226	0.373472	4.17097e-07
ENSG00000143632.13|ACTA1	0.0751589	0.325713	-0.0144601	0.85023
ENSG00000069248.11|NUP133	0.0339163	0.657771	0.2346	0.00189132
ENSG00000135776.4|ABCB10	-0.0421476	0.581914	-0.0107101	0.888777
ENSG00000135801.8|TAF5L	-0.0504613	0.509688	0.0950721	0.213414
ENSG00000135763.8|URB2	-0.0363928	0.634531	0.0646059	0.398401
ENSG00000143641.9|GALNT2	0.301939	5.40851e-05	0.225035	0.00291378
ENSG00000177614.8|PGBD5	0.0473335	0.536306	0.139113	0.0679455
ENSG00000135775.12|COG2	-0.167318	0.0277851	-0.0911969	0.232752
ENSG00000135744.7|AGT	-0.171168	0.0243422	-0.2359	0.00178103
ENSG00000135773.11|CAPN9	-0.167528	0.0275874	-0.273788	0.000267491
ENSG00000119280.15|C1orf198	-0.0412553	0.589939	-0.0411902	0.590527
ENSG00000143643.11|TTC13	-0.177794	0.0192713	-0.064687	0.397808
ENSG00000173409.12|ARV1	-0.168015	0.0271331	0.0198975	0.794988
ENSG00000182118.5|FAM89A	0.23812	0.00160622	0.241912	0.00134334
ENSG00000119283.14|TRIM67	-0.0868575	0.255831	0.0224562	0.769323
ENSG00000143633.11|C1orf131	0.081178	0.288353	0.12727	0.0951913
ENSG00000116906.10|GNPAT	-0.0916737	0.230308	-0.11557	0.12999
ENSG00000116903.7|EXOC8	-0.167456	0.027655	-0.0483032	0.52798
ENSG00000010072.14|SPRTN	0.016523	0.829171	0.271894	0.000296089
ENSG00000135766.8|EGLN1	-0.167996	0.0271503	0.0165113	0.82929
ENSG00000270106.4|TSNAX-DISC1	-0.0163553	0.830878	-0.00952105	0.901058
ENSG00000116918.12|TSNAX	-0.051203	0.503479	0.225434	0.00286275
ENSG00000162946.19|DISC1	-0.0841701	0.27089	0.0117461	0.878098
ENSG00000116991.9|SIPA1L2	-0.0650525	0.395142	0.000278124	0.997102
ENSG00000212916.4|MAP10	0.135071	0.0764235	0.123422	0.105708
ENSG00000135778.10|NTPCR	0.0118586	0.87694	0.100051	0.190295
ENSG00000135749.17|PCNXL2	0.00781997	0.918668	0.0791402	0.300666
ENSG00000143674.9|MLK4	-0.239778	0.00148598	-0.0761689	0.319235
ENSG00000135750.13|KCNK1	0.0665173	0.384563	-0.150194	0.0485668
ENSG00000183780.11|SLC35F3	0.0299869	0.69532	0.151925	0.0460026
ENSG00000168275.13|COA6	0.0943947	0.216708	0.180651	0.0173847
ENSG00000059588.8|TARBP1	-0.159869	0.0356377	0.185847	0.0143619
ENSG00000168264.9|IRF2BP2	-0.00934966	0.90283	0.0799143	0.295948
ENSG00000279261.1|PP2672	-0.0142846	0.852027	0.0278571	0.715994
ENSG00000173726.9|TOMM20	-0.113815	0.135962	0.0832171	0.276373
ENSG00000188739.13|RBM34	0.0993778	0.193307	0.239801	0.00148438
ENSG00000054267.19|ARID4B	-0.116838	0.1258	-0.0186946	0.807132
ENSG00000152904.10|GGPS1	0.0559867	0.464397	0.0849785	0.266299
ENSG00000116957.11|TBCE	0.0706636	0.355563	0.1572	0.0388739
ENSG00000162885.11|B3GALNT2	-0.152061	0.0458062	0.0278263	0.716295
ENSG00000168243.9|GNG4	0.111175	0.145339	0.142409	0.0616153
ENSG00000143669.12|LYST	0.0112722	0.88298	-0.116295	0.127581
ENSG00000116962.13|NID1	0.0358481	0.639613	0.0167616	0.826742
ENSG00000077585.12|GPR137B	0.121429	0.111506	0.111254	0.14505
ENSG00000086619.12|ERO1LB	-0.251323	0.000851872	0.100669	0.187554
ENSG00000186197.11|EDARADD	-0.0670654	0.38065	0.191442	0.0116307
ENSG00000116977.17|LGALS8	-0.0107704	0.888154	0.133952	0.0789158
ENSG00000119285.9|HEATR1	0.011679	0.878789	0.228393	0.00250849
ENSG00000077522.11|ACTN2	0.0277581	0.71696	0.143815	0.0590666
ENSG00000116984.11|MTR	-0.166412	0.0286536	0.0836667	0.273777
ENSG00000244020.2|MT1HL1	-0.0679283	0.374538	-0.229288	0.00240946
ENSG00000198626.14|RYR2	-0.197351	0.00925259	0.0493114	0.519394
ENSG00000116996.8|ZP4	0.256227	0.000667258	0.176117	0.0204599
ENSG00000270188.1|MTRNR2L11	-0.0772101	0.312646	-0.195638	0.00989311
ENSG00000133019.10|CHRM3	-0.14662	0.0542397	-0.064935	0.395997
ENSG00000155816.18|FMN2	-0.141411	0.0634777	0.173047	0.0227994
ENSG00000180875.4|GREM2	-0.216955	0.0041419	-0.154153	0.0428692
ENSG00000182901.14|RGS7	-0.127424	0.0947868	-0.0561746	0.462897
ENSG00000091483.6|FH	0.0659807	0.388418	0.0675958	0.376886
ENSG00000117009.10|KMO	0.218284	0.00391249	0.0726228	0.342349
ENSG00000054277.11|OPN3	0.139726	0.0667302	0.0267764	0.726565
ENSG00000203668.1|CHML	0.057747	0.450449	0.297804	6.91275e-05
ENSG00000162843.16|WDR64	-0.0178731	0.815452	-0.00793607	0.917465
ENSG00000174371.15|EXO1	0.180006	0.0177957	0.332398	7.89455e-06
ENSG00000197769.5|MAP1LC3C	-0.0815793	0.285968	-0.101086	0.185726
ENSG00000180287.15|PLD5	-0.0817318	0.285065	-0.00800785	0.916721
ENSG00000143702.14|CEP170	0.208265	0.00596572	0.171874	0.0237524
ENSG00000054282.14|SDCCAG8	0.204805	0.00687227	0.160976	0.0343638
ENSG00000117020.15|AKT3	0.0117624	0.87793	0.133634	0.0796348
ENSG00000179456.10|ZBTB18	-0.21017	0.00551361	-0.155337	0.0412775
ENSG00000173728.9|C1orf100	-0.0787008	0.303367	0.0043376	0.954833
ENSG00000035687.9|ADSS	0.105654	0.166522	0.202229	0.00762482
ENSG00000179397.16|C1orf101	-0.0939393	0.218944	0.0910833	0.233336
ENSG00000121644.17|DESI2	0.069448	0.36392	0.203135	0.00735214
ENSG00000203667.8|COX20	-0.167611	0.027509	-0.0136489	0.858542
ENSG00000277877.3|RP11-11N7.5	-0.18967	0.0124416	0.0218281	0.775601
ENSG00000153187.15|HNRNPU	0.125315	0.100424	0.237734	0.00163546
ENSG00000203666.11|EFCAB2	0.00471539	0.950904	-0.0814301	0.286853
ENSG00000162849.14|KIF26B	0.187809	0.0133463	0.127881	0.0935981
ENSG00000185420.17|SMYD3	0.137962	0.0702777	0.235863	0.00178409
ENSG00000280657.1|SMYD3
ENSG00000162851.7|TFB2M	-0.0502237	0.511686	0.149269	0.049985
ENSG00000162852.12|CNST	-0.333008	7.57953e-06	-0.0452044	0.554813
ENSG00000143653.9|SCCPDH	-0.165071	0.0299809	-0.138297	0.0695918
ENSG00000153207.13|AHCTF1	-0.0112421	0.883291	0.176549	0.0201479
ENSG00000135747.10|ZNF670	0.0391358	0.609201	0.239544	0.00150246
ENSG00000197472.13|ZNF695	0.0403815	0.597846	0.218323	0.00390588
ENSG00000277462.1|ZNF670	-0.0556367	0.467198	0.12844	0.0921622
ENSG00000188295.13|ZNF669	-0.0844367	0.269371	0.184079	0.0153345
ENSG00000196418.11|ZNF124	-0.196954	0.00939784	0.025424	0.739866
[truncated: 17,815 more rows]
